# Supplementary material for: Link prediction in multiplex online social networks
Source: R Soc Open Sci. 2017 Feb 8;4(2):160863. doi: 10.1098/rsos.160863 (PMC5367313; doi:10.1098/rsos.160863)
Supplement: The ESM zip contains three files. The file fedges.txt are the edges that define the network, the file tedges.txt are the edges between the different layers of the network, while data in the file twitter_foursquare_mapper.dat provides the basic info of each node of the network, as stated in the first [file rsos160863supp1.zip]

Archive with 3 entries (3 files):
- tedges.txt
- twitter_foursquare_mapper.dat
- fedges.txt
