# Supplementary material for: Link prediction in multiplex online social networks
Source: R Soc Open Sci. 2017 Feb 8;4(2):160863. doi: 10.1098/rsos.160863 (PMC5367313; doi:10.1098/rsos.160863)
Supplement: The ESM zip contains three files. The file fedges.txt are the edges that define the network, the file tedges.txt are the edges between the different layers of the network, while data in the file twitter_foursquare_mapper.dat provides the basic info of each node of the network, as stated in the first [file rsos160863supp1.zip › tedges.txt]

kamyarinfinity shaahink
kamyarinfinity anjedani
kamyarinfinity remaerdasiehs
kamyarinfinity behdad_k
kamyarinfinity soben713
kamyarinfinity sinakeshtkar
kamyarinfinity barzg
behdad_k rezamgh
behdad_k jadi
behdad_k shaahink
behdad_k soben713
behdad_k nima
behdad_k kamyarinfinity
soben713 saman_soltani
soben713 kuffmode
soben713 behdad_k
soben713 jadi
soben713 kamyarinfinity
soben713 efazati
bahare_ nima
atmirr exavir
atmirr mjnanakar
atmirr saman_soltani
atmirr arianismmm
atmirr shatobery
atmirr theanother
atmirr farbod3f
atmirr arashka
atmirr moortezaa
atmirr farnood
atmirr farhad_hf
atmirr mhmdrzm
atmirr iahmadina
atmirr hamid_karimii
atmirr opiums
atmirr mohsen_barati
atmirr kiarashamali
atmirr hkazazi
atmirr nimadehghani
atmirr ehsandiary
atmirr asmaka_
atmirr hossein_dehnavi
atmirr alireza_attari
atmirr zakhar_
atmirr soroushayoubi
atmirr amirspx
atmirr sia_mac
atmirr hoseiin
atmirr feriinoosh
atmirr tabibzadeh
atmirr rezamgh
atmirr moallemi
atmirr lilalways
atmirr taha_armis
atmirr emtized
atmirr majidalavizadeh
atmirr 21aban
atmirr keshipour
atmirr davodm
atmirr ali_ajoudanian
atmirr poooyak
atmirr parsafatehi
atmirr narsic_
atmirr chapdast
atmirr 1masochist
atmirr amiriano
atmirr glenatavoosi
atmirr myvahid
atmirr amirdew
atmirr sirmasih
atmirr namnamir
atmirr nimania
atmirr ramona1370
atmirr farzadme
atmirr sparkmood
atmirr kiyanir
atmirr jimmyheller
atmirr dastnevis
atmirr atakhalighi
atmirr hadjloo
atmirr rasez
atmirr mahdi
atmirr matinjahantark
atmirr siavashh
atmirr moh3een
atmirr yekenevis
atmirr _arashasghari
atmirr farhadex
atmirr sinadotnet
atmirr shaahink
atmirr miimshiin
atmirr aminhashemi88
atmirr parhumm
atmirr arashzd
atmirr jadi
atmirr amiirlatifi
atmirr islamizad
atmirr geeknux
atmirr pooyaz
atmirr hallaji
atmirr kiavash
atmirr extrememodify
atmirr nima
atmirr sallar
atmirr aliajafari
atmirr farzadian
atmirr davoodtr
atmirr jimbooooo
atmirr milaad
atmirr mehrdad
atmirr manigh
atmirr shaho
atmirr javadolmamalek
atmirr siavash
atmirr malayeri
atmirr aminbz
atmirr amirmehrani
atmirr shayanshalileh
atmirr sinaevil
nima_ab jozi
nima_ab nimadehghani
nima_ab bepiiiiiiii
nima_ab navid701
nima_ab amiryousefi_
nima_ab vah1dm
nima_ab hesamg
nima_ab nekofar
nima_ab hamedadizadeh
nima_ab behnamkashani
nima_ab myvahid
nima_ab miantitr
nima_ab alirp88
nima_ab tranjbaran
nima_ab alireza94
nima_ab neda_zia
nima_ab abjzb70
nima_ab ehsaniaa
nima_ab ramezanpour
nima_ab hoomanrezvani
nima_ab xishma
nima_ab amid_z
nima_ab aakpro1
nima_ab yyasharr
nima_ab hamidrezazadeh
nima_ab m_khodabandeh
nima_ab ehsandiary
nima_ab namvari
nima_ab asadiiali
nima_ab nima
nima_ab keshipour
nima_ab behnamjz
nima_ab fariddehgan
nima_ab pharzam
nima_ab b3hroozam
nima_ab amir_habibzadeh
nima_ab atakhalighi
nima_ab jadi
nima_ab sallar
nima_ab mohhzg
nima_ab hallaji
amirrezas yaskhanloo
amirrezas alskvrda
amirrezas dizzydaisy
amirrezas aliireza_
sasanba oliafatemi
sasanba hosseinpirkh
sasanba abjzb70
paras2_m mehdiahmadi
paras2_m elsereturn
paras2_m blacktar
paras2_m darrehzereshki
paras2_m tttoofan
paras2_m shahrzadsharaf
paras2_m achappey
paras2_m amiirlatifi
paras2_m rasez
paras2_m s3tin
paras2_m amirrasha
paras2_m milaad
paras2_m farnood
paras2_m javadahmadzadeh
paras2_m khano0omi
paras2_m siavashh
paras2_m hosseinkhavari
paras2_m b3hroozam
paras2_m alinzm
paras2_m poooyak
paras2_m asadsafari
paras2_m mostafa_pgs
paras2_m atakhalighi
paras2_m m4nsii
paras2_m hamedadizadeh
paras2_m omidhq
paras2_m moallemi
paras2_m amirspx
paras2_m hamiddm
paras2_m vatansiz88
paras2_m sunazi
paras2_m feriinoosh
paras2_m santoor_ostad
paras2_m l2eza
paras2_m nasimoou
paras2_m amirsaam
paras2_m aminbz
paras2_m vahidrz
paras2_m nimania
paras2_m raminbarati360
paras2_m nekofar
paras2_m timisatarzadeh
paras2_m sallar
paras2_m 21aban
paras2_m amirmehrani
paras2_m islamizad
paras2_m arashzd
paras2_m malayeri
paras2_m pooyaz
paras2_m shahrammrl
paras2_m shayanshalileh
paras2_m jadi
paras2_m myvahid
paras2_m manigh
paras2_m nima
paras2_m mhmazidi
paras2_m ireza_m
paras2_m eskandari
navid701 ghanemzadeh
navid701 sallar
navid701 islamizad
navid701 siavashh
navid701 dastnevis
navid701 milaad
navid701 svahdati71
navid701 nimanifest
navid701 farzadme
navid701 shayanshalileh
navid701 sadeghjam
navid701 moshtaghi
navid701 _arashasghari
navid701 raminbarati360
navid701 snasihatkon
navid701 shahrzaad
navid701 aminkhss
navid701 arpourabedin
navid701 manigh
navid701 mohsen_akhavan
navid701 imorteza
navid701 arianismmm
navid701 rezamgh
navid701 siamakahadi
navid701 kermanpour
navid701 nima_ab
navid701 hkazazi
navid701 nekofar
navid701 lrzkhd
navid701 alirezakhavasi
navid701 alireza94
navid701 soltanihub
navid701 hooshmandk
navid701 hoomanrezvani
navid701 iahmadina
navid701 kamyarnavidan
navid701 mmz6
navid701 ireza_m
navid701 shatobery
navid701 b3hroozam
navid701 nima
navid701 saman_soltani
navid701 mostafa_pgs
navid701 avahedi
navid701 amir_habibzadeh
navid701 salehamini
navid701 atakhalighi
navid701 poooyak
navid701 rezamajidi_t
navid701 hamidpl
navid701 aliereza
navid701 malayeri
navid701 ehsandiary
navid701 majidalavizadeh
navid701 mehrdad
navid701 pooyaz
navid701 fatemehmaleki
navid701 farzadian
navid701 amirmehrani
navid701 jadi
navid701 arashzd
vah1dm reshadman
vah1dm mort3za
vah1dm jozi
vah1dm rezamahmoudii
vah1dm davodm
vah1dm martianboy
vah1dm aminasoode
vah1dm hooshmandk
vah1dm 21aban
vah1dm mehrnaz1371
vah1dm dastnevis
vah1dm sparkmood
vah1dm jaavid
vah1dm xarax
vah1dm ehsanix
vah1dm mhmdrzm
vah1dm mofaghih
vah1dm farnood
vah1dm rezamajidi_t
vah1dm nargesesf
vah1dm davoodtr
vah1dm opiums
vah1dm amireshraqi
vah1dm jranil
vah1dm azure3bt
vah1dm nima_ab
vah1dm nima_ab
vah1dm codeisjoy
vah1dm shayanshalileh
vah1dm ghanemzadeh
vah1dm nimolix
vah1dm sallar
vah1dm farzadme
vah1dm alixrezax
vah1dm snasihatkon
vah1dm milaad
vah1dm pilevar
vah1dm misamplus
vah1dm alireza94
vah1dm yasget
vah1dm behnamkashani
vah1dm siavashh
vah1dm arashka
vah1dm xbox3000
vah1dm mehrdad
vah1dm behdad222
vah1dm atakhalighi
vah1dm mohsen_barati
vah1dm s_usinger
vah1dm arashzd
vah1dm mahdi
vah1dm arash_radmand
vah1dm malayeri
vah1dm manigh
vah1dm nima
vah1dm alirp88
vah1dm nedagolshan
vah1dm amiirlatifi
vah1dm moallemi
vah1dm mmoallemi
vah1dm jadi
vah1dm vahidu
vah1dm mazdakp
vah1dm barzg
danyal1373 jadi
danyal1373 moniirre
danyal1373 behnamkashani
danyal1373 nekofar
danyal1373 amirfoad
danyal1373 amirrezas
danyal1373 nima
danyal1373 moghaddas_it
danyal1373 mhgh40
danyal1373 tabibzadeh
danyal1373 yaskhanloo
sparkmood iahmadina
sparkmood pharzam
sparkmood i3argi
sparkmood nimsede
sparkmood nasimoou
sparkmood parasto0o0o
sparkmood saeedhbi
sparkmood blind_owl
sparkmood aliajafari
sparkmood amirdaly
sparkmood snasihatkon
sparkmood alireza94
sparkmood rezakazemirad
sparkmood fero0o0o
sparkmood mezmariz
sparkmood rezakamalifard
sparkmood eli___h
sparkmood aghaaerfan
sparkmood mohammadf255
sparkmood hamiddm
sparkmood pourebadi
sparkmood sia_mac
sparkmood xarax
sparkmood nasimb2_
sparkmood mjnanakar
sparkmood exclusion_queen
sparkmood peezhiz
sparkmood veronicafmk
sparkmood euwars
sparkmood tachurvan
sparkmood atakhalighi
sparkmood _920627
sparkmood shahrzaad
sparkmood moortezaa
sparkmood b3hroozam
sparkmood rezamahmoudii
sparkmood alirrreza
sparkmood tabibzadeh
sparkmood pooyaz
sparkmood sallar
sparkmood atmirr
hoseinit imorteza
hoseinit navidbehrangi
hoseinit ho33einrahmati
hoseinit amirdaly
hoseinit haj_mamed
hoseinit majidalavizadeh
hoseinit mahdinasseri
hoseinit martianboy
hoseinit saeedrmsrms
hoseinit behdad222
hoseinit nekofar
hoseinit farbodghiasi
hoseinit hessam_nadr
hoseinit kamyarnavidan
hoseinit moallemi
hoseinit blacktar
hoseinit hadifarnoud
hoseinit behnamkashani
hoseinit hamid_karimii
hoseinit arpourabedin
hoseinit ghanemzadeh
hoseinit asadsafari
hoseinit fariddehgan
hoseinit jadi
hoseinit hkazazi
hoseinit amir_habibzadeh
hoseinit b3hroozam
hoseinit efazati
hoseinit mehdy314
hkazazi navidbehrangi
hkazazi alirp88
hkazazi nekofar
hkazazi artlesshand
hkazazi mostafaalotfi
hkazazi behnamkashani
hkazazi mahdisufian
hkazazi opiums
hkazazi mehrdad
hkazazi majidmoradian
hkazazi farzadme
hkazazi farzadme
hkazazi hesamg
hkazazi islamizad
hkazazi vchakoshy
hkazazi 21aban
hkazazi amirdaly
hkazazi mohammad6006
hkazazi sepidehsaied
hkazazi eskandari
hkazazi amireshraqi
hkazazi saman_soltani
hkazazi san3tm
hkazazi ehsaniaa
hkazazi snasihatkon
hkazazi s3p1deh
hkazazi hamidehabibi
hkazazi omidazami
hkazazi jozi
hkazazi mahmoodrezafar
hkazazi mkargar
hkazazi mshirdelaty
hkazazi a_aligoli
hkazazi blacktar
hkazazi exavir
hkazazi mohsen_barati
hkazazi moortezaa
hkazazi eli___h
hkazazi uidmehdi
hkazazi saeedrmsrms
hkazazi ali_ajoudanian
hkazazi saeedfada
hkazazi pharzam
hkazazi _arashasghari
hkazazi raminbarati360
hkazazi jmosawy
hkazazi miladbruce
hkazazi zxcmehran
hkazazi hoomanrezvani
hkazazi omidamraei
hkazazi shayanshalileh
hkazazi mohsen_akhavan
hkazazi azizabadi_
hkazazi farhad_hf
hkazazi reshadman
hkazazi theanother
hkazazi s_usinger
hkazazi kermanpour
hkazazi davoodtr
hkazazi farbodghiasi
hkazazi rezataghizad
hkazazi pooyaz
hkazazi martintalvari
hkazazi fariddehgan
hkazazi sia_mac
hkazazi malayeri
hkazazi atakhalighi
hkazazi ghanemzadeh
hkazazi hadifarnoud
hkazazi amirhosein_zlf
hkazazi yyasharr
hkazazi siavashh
hkazazi elsereturn
hkazazi elnaaz_s
hkazazi shervinmashayek
hkazazi moghaddas_it
hkazazi aliereza
hkazazi rezamgh
hkazazi navid701
hkazazi jaiiali
hkazazi amirrasha
hkazazi iqbahal
hkazazi aminkhss
hkazazi hoseinit
hkazazi shambasi
hkazazi arpourabedin
hkazazi imorteza
hkazazi mostafa_pgs
hkazazi amir_habibzadeh
hkazazi behdad222
hkazazi fatemehmaleki
hkazazi hooshmandk
hkazazi yottanami
hkazazi alireza94
hkazazi manigh
hkazazi mahdi
hkazazi milicitel
hkazazi _920627
hkazazi noo0nii
hkazazi rezamajidi_t
hkazazi moallemi
hkazazi shatobery
hkazazi hallaji
hkazazi mehdy314
hkazazi b3hroozam
hkazazi rezakamalifard
hkazazi efazati
hkazazi rezakazazi
hkazazi aminhashemi88
hkazazi tabibzadeh
hkazazi aminasoode
hkazazi soltanihub
hkazazi javadolmamalek
hkazazi esfanj
hkazazi majidalavizadeh
hkazazi atmirr
hkazazi davodm
hkazazi sallar
hkazazi arashzd
hkazazi jadi
hkazazi nima
hkazazi shaahink
hkazazi seekasra
mhgh40 kuffmode
mhgh40 aliagha1371
mhgh40 shayanshalileh
mhgh40 elsereturn
mhgh40 amirdarafsheh
mhgh40 maryayi
mhgh40 tabibzadeh
mhgh40 geekogenius
mhgh40 arashzd
mhgh40 danyal1373
mhgh40 nima
hamidrezazadeh shatobery
hamidrezazadeh jadi
hamidrezazadeh miladsafarzadeh
hamidrezazadeh farhad_hf
hamidrezazadeh s_usinger
hamidrezazadeh vchakoshy
hamidrezazadeh efazati
hamidrezazadeh nima_ab
hamidrezazadeh siavash
hamidrezazadeh mohhzg
hamidrezazadeh nedagolshan
hamidrezazadeh ehsaniaa
hamidrezazadeh ramezanpour
hamidrezazadeh aakpro1
hamidrezazadeh mnamazi
hamidrezazadeh codeisjoy
hamidrezazadeh atakhalighi
hamidrezazadeh malayeri
hamidrezazadeh ghanemzadeh
hamidrezazadeh moallemi
hamidrezazadeh m_khodabandeh
hamidrezazadeh arashzd
hamidrezazadeh freemaysam
arpourabedin jadi
arpourabedin imorteza
arpourabedin nekofar
arpourabedin moshtaghi
arpourabedin iahmadina
arpourabedin blind_owl
arpourabedin asadsafari
arpourabedin razieh_h
arpourabedin abess1969
arpourabedin navid701
arpourabedin hoseinit
arpourabedin persianshadow
arpourabedin elsereturn
arpourabedin hekmatof
arpourabedin rezakamalifard
arpourabedin saeedrmsrms
arpourabedin chalist
arpourabedin fariddehgan
arpourabedin yottanami
arpourabedin b3hroozam
arpourabedin hkazazi
arpourabedin efazati
arpourabedin behdad222
saeedrmsrms hamidfzm
saeedrmsrms amirdaly
saeedrmsrms behdad222
saeedrmsrms hoseinit
saeedrmsrms nekofar
saeedrmsrms alireza94
saeedrmsrms farbodghiasi
saeedrmsrms mehdy314
saeedrmsrms imorteza
saeedrmsrms amirrasha
saeedrmsrms b3hroozam
saeedrmsrms chalist
saeedrmsrms yottanami
saeedrmsrms arpourabedin
saeedrmsrms navid_emami
saeedrmsrms efazati
saeedrmsrms hkazazi
saeedrmsrms jadi
mehdy314 sdnaghdi
mehdy314 vchakoshy
mehdy314 nekofar
mehdy314 alireza94
mehdy314 navid_emami
mehdy314 arminghm
mehdy314 imorteza
mehdy314 hamidfzm
mehdy314 shezed4
mehdy314 baaroon
mehdy314 shambasi
mehdy314 martianboy
mehdy314 arefmirhosseini
mehdy314 farbodghiasi
mehdy314 hkazazi
mehdy314 hooshmandk
mehdy314 baraary
mehdy314 b3hroozam
mehdy314 yottanami
mehdy314 amirrasha
mehdy314 ahmadalli
mehdy314 chalist
mehdy314 behdad222
mehdy314 rezakamalifard
mehdy314 efazati
mehdy314 jadi
mehdy314 nima
mehdy314 hoseinit
narsic_ roshanavand
narsic_ behnamkashani
narsic_ hekmatof
narsic_ keshipour
narsic_ rezakamalifard
narsic_ chalist
narsic_ moallemi
narsic_ aakhavan
narsic_ salardo
narsic_ kiyanir
narsic_ shatobery
narsic_ xbox3000
narsic_ m_sadegh_sh
narsic_ rezamahmoudii
narsic_ farzadme
narsic_ porya_del
narsic_ moe_rafiee
narsic_ adn1989
narsic_ hamidpl
narsic_ atakhalighi
narsic_ arashzd
narsic_ pooyaroohi
narsic_ jranil
narsic_ ahadyekta
narsic_ sattariam
narsic_ hashemdot
narsic_ malayeri
narsic_ _cmajid
narsic_ siavash
narsic_ siavashh
narsic_ majidalavizadeh
narsic_ atmirr
narsic_ hallaji
narsic_ alinzm
narsic_ emtized
narsic_ ara_ohanian
narsic_ farhadex
narsic_ artlesshand
narsic_ behnam86
narsic_ a_aligoli
narsic_ hadjloo
narsic_ svahdati71
narsic_ amirsaam
narsic_ saeed_fard
narsic_ efazati
narsic_ dastnevis
narsic_ rezasoroori
narsic_ amiirlatifi
narsic_ miladkdz
narsic_ mhmdrzm
narsic_ shayanshalileh
narsic_ soroushayoubi
narsic_ aliereza
narsic_ asadsafari
narsic_ sallar
narsic_ jadi
narsic_ _arashasghari
narsic_ glenatavoosi
narsic_ mahdi
narsic_ cubny
narsic_ shaho
narsic_ ehsandotnet
rezakazazi efazati
rezakazazi esfanj
rezakazazi davodm
rezakazazi aminasoode
rezakazazi javadolmamalek
rezakazazi seekasra
rezakazazi hkazazi
behdad222 hoseinit
behdad222 moallemi
behdad222 hadifarnoud
behdad222 farhad_hf
behdad222 hamidrezazadeh
behdad222 amirdarafsheh
behdad222 shatobery
behdad222 hkazazi
behdad222 shambasi
behdad222 s_usinger
behdad222 amir_habibzadeh
behdad222 malayeri
behdad222 shayanshalileh
behdad222 fariddehgan
behdad222 hamidfzm
behdad222 arefmirhosseini
behdad222 martianboy
behdad222 uidmehdi
behdad222 hoseiin
behdad222 manigh
behdad222 yottanami
behdad222 sallar
behdad222 arpourabedin
behdad222 abess1969
behdad222 efazati
behdad222 mehdy314
behdad222 arminghm
behdad222 chalist
behdad222 rezakamalifard
behdad222 jadi
masrour cubny
masrour xldrx
masrour haj_mamed
masrour atakhalighi
masrour malayeri
masrour shaahink
masrour isaaeed
masrour mrkavousi
masrour shayanshalileh
masrour rezamgh
masrour aliereza
masrour hamiddm
masrour elsereturn
masrour esfanj
masrour amirdarafsheh
masrour nima
masrour nimania
uidmehdi ramezanpour
uidmehdi razieh_h
uidmehdi farbodghiasi
uidmehdi tranjbaran
uidmehdi tttoofan
uidmehdi hkazazi
uidmehdi nimania
uidmehdi monsieurkasra
uidmehdi arashzd
uidmehdi siavashh
uidmehdi amirrasha
uidmehdi b3hroozam
uidmehdi mjnanakar
uidmehdi yottanami
uidmehdi ghanemzadeh
uidmehdi mtashackori
uidmehdi neda_zia
uidmehdi moshtaghi
uidmehdi hooshmandk
uidmehdi mrkavousi
uidmehdi shezed4
uidmehdi behdad222
uidmehdi geeknux
uidmehdi rezakamalifard
uidmehdi mahdi
uidmehdi hekmatof
uidmehdi behnamkashani
uidmehdi shayanshalileh
uidmehdi l2eza
uidmehdi sallar
uidmehdi donyarad
uidmehdi maryayi
uidmehdi chalist
uidmehdi rezamgh
uidmehdi efazati
uidmehdi alskvrda
uidmehdi _maprotiline
uidmehdi siavash
uidmehdi nima
uidmehdi jranil
uidmehdi boozary
uidmehdi jadi
uidmehdi memohi
rezakamalifard amirmehrani
rezakamalifard theanother
rezakamalifard ayat_hosseini
rezakamalifard exavir
rezakamalifard islamizad
rezakamalifard fariddehgan
rezakamalifard reyhunak
rezakamalifard i3argi
rezakamalifard opiums
rezakamalifard hoseiin
rezakamalifard ramezanpour
rezakamalifard amir_habibzadeh
rezakamalifard mtashackori
rezakamalifard feriinoosh
rezakamalifard majidalavizadeh
rezakamalifard sparkmood
rezakamalifard kashkull
rezakamalifard alireza94
rezakamalifard hadifarnoud
rezakamalifard parsafatehi
rezakamalifard nima
rezakamalifard s_usinger
rezakamalifard shayanshalileh
rezakamalifard farhad_hf
rezakamalifard vchakoshy
rezakamalifard iglontine
rezakamalifard hkazazi
rezakamalifard shambasi
rezakamalifard martianboy
rezakamalifard arefmirhosseini
rezakamalifard hamidthegreat
rezakamalifard uidmehdi
rezakamalifard amirrasha
rezakamalifard xbox3000
rezakamalifard _arashasghari
rezakamalifard mehdy314
rezakamalifard behdad222
rezakamalifard ehsandotnet
rezakamalifard yottanami
rezakamalifard hooshmandk
rezakamalifard fatemehmaleki
rezakamalifard elsereturn
rezakamalifard atakhalighi
rezakamalifard efazati
rezakamalifard jadi
rezakamalifard hekmatof
rezakamalifard siavashh
rezakamalifard asadsafari
rezakamalifard glenatavoosi
shahin2202 sinakeshtkar
shahin2202 kamyarinfinity
mk20211 sdnaghdi
barzg arminmstfv
barzg nima
barzg vah1dm
barzg alirezahajali
barzg niloufarbr
barzg mbparizi
barzg kord_mitra
barzg ialborz
barzg jadi
barzg siavash
barzg kamyarinfinity
horotat meysamdm
horotat foadnh
horotat farhour
horotat m_khodabandeh
horotat snasihatkon
horotat jadi
horotat blacktar
horotat ahmadsb101
horotat amirhosein_zlf
horotat omidamraei
horotat mjnanakar
horotat mdavoud
yousefpour islamizad
yousefpour s3p1deh
yousefpour amirhosseinag
yousefpour opiums
yousefpour hamidehabibi
yousefpour asadsafari
yousefpour mojtabamahmoodi
yousefpour tehran
yousefpour fatemehmaleki
yousefpour nima
yousefpour amir8829
yousefpour freemaysam
yousefpour ayat_hosseini
yousefpour ara_ohanian
yousefpour aliadineh
yousefpour mahmoodrezafar
yousefpour aliashoori
yousefpour saboorian
yousefpour arash_radmand
yousefpour mszargar
hamidehabibi mojtabamahmoodi
hamidehabibi sparkmood
hamidehabibi rezakamalifard
hamidehabibi aminkhss
hamidehabibi hkazazi
hamidehabibi jadi
hamidehabibi hadifarnoud
hamidehabibi nima
hamidehabibi amirspx
hamidehabibi nekofar
hamidehabibi malayeri
hamidehabibi yousefpour
hamidehabibi islamizad
hamidehabibi s_usinger
hamidehabibi mahmoodrezafar
hamidehabibi manigh
hamidehabibi ghanemzadeh
hamidehabibi ayat_hosseini
hamidehabibi arashzd
hamidehabibi shayanshalileh
hamidehabibi amirmehrani
hamidehabibi shatobery
hamidehabibi asadsafari
hamidehabibi majidalavizadeh
hamidehabibi atakhalighi
hamidehabibi salehamini
aliadineh tranjbaran
aliadineh opiums
aliadineh hamidehabibi
aliadineh feriinoosh
aliadineh s3p1deh
aliadineh mojtabamahmoodi
aliadineh vahidu
aliadineh ayat_hosseini
aliadineh fatemehmaleki
aliadineh amirdarafsheh
aliadineh reyhunak
aliadineh mahmoodrezafar
aliadineh yousefpour
pooyaz hkazazi
pooyaz sepidehsaied
pooyaz majidmoradian
pooyaz miladbruce
pooyaz sia_mac
pooyaz farhadex
pooyaz alirp88
pooyaz nargesd
pooyaz raminbarati360
pooyaz iahmadina
pooyaz opiums
pooyaz ara_ohanian
pooyaz jalalazimi
pooyaz ghanemzadeh
pooyaz superbrose
pooyaz theanother
pooyaz nedagolshan
pooyaz eskandari
pooyaz hadifarnoud
pooyaz exavir
pooyaz s_usinger
pooyaz mehrdad
pooyaz ali_ajoudanian
pooyaz ayat_hosseini
pooyaz salehamini
pooyaz nimolix
pooyaz manigh
pooyaz lrzkhd
pooyaz sallar
pooyaz davoodtr
pooyaz hallaji
pooyaz navidbehrangi
pooyaz kamyarnavidan
pooyaz aliajafari
pooyaz _arashasghari
pooyaz jranil
pooyaz kermanpour
pooyaz siamakahadi
pooyaz milaad
pooyaz kiyanir
pooyaz mohsen_barati
pooyaz ehsandotnet
pooyaz mojtabamahmoodi
pooyaz mjnanakar
pooyaz poooyak
pooyaz atakhalighi
pooyaz parsafatehi
pooyaz hadjloo
pooyaz jimmyheller
pooyaz mhmdrzm
pooyaz shaahink
pooyaz amirspx
pooyaz hamidpl
pooyaz 21aban
pooyaz myvahid
pooyaz farzadme
pooyaz shaho
pooyaz cubny
pooyaz rezamgh
pooyaz moallemi
pooyaz shatobery
pooyaz amiirlatifi
pooyaz siavashh
pooyaz mahdi
pooyaz miladsafarzadeh
pooyaz amirmehrani
pooyaz majidalavizadeh
pooyaz soroushayoubi
pooyaz asadsafari
pooyaz islamizad
pooyaz sparkmood
pooyaz atmirr
pooyaz farzadian
pooyaz jadi
pooyaz avahedi
pooyaz nimania
pooyaz siavash
pooyaz nima
pooyaz arashzd
pooyaz malayeri
pooyaz shayanshalileh
mahmoodrezafar hamidehabibi
mahmoodrezafar s_usinger
mahmoodrezafar arash_radmand
mahmoodrezafar reyhunak
mahmoodrezafar salehamini
mahmoodrezafar ayat_hosseini
mahmoodrezafar mehrdad
mahmoodrezafar ehsandiary
mahmoodrezafar s3p1deh
mahmoodrezafar eskandari
mahmoodrezafar parsafatehi
mahmoodrezafar kermanpour
mahmoodrezafar majidmoradian
mahmoodrezafar saboorian
mahmoodrezafar behnamkashani
mahmoodrezafar nekofar
mahmoodrezafar shaahink
mahmoodrezafar navidbehrangi
mahmoodrezafar moallemi
mahmoodrezafar aliadineh
mahmoodrezafar shatobery
mahmoodrezafar atakhalighi
mahmoodrezafar opiums
mahmoodrezafar xbox3000
mahmoodrezafar svahdati71
mahmoodrezafar abbas1367
mahmoodrezafar nimanifest
mahmoodrezafar mnoorshid
mahmoodrezafar arashka
mahmoodrezafar nima
mahmoodrezafar ireza_m
mahmoodrezafar farhadex
mahmoodrezafar elsereturn
mahmoodrezafar malayeri
mahmoodrezafar mahdi
mahmoodrezafar manigh
mahmoodrezafar shayanshalileh
mahmoodrezafar yousefpour
mahmoodrezafar majidalavizadeh
mahmoodrezafar hadifarnoud
mahmoodrezafar pilevar
mahmoodrezafar sallar
alireza_m313 omidhq
mnamazi mostafa_pgs
mnamazi atakhalighi
mnamazi volghan
mnamazi ariana_hadi
mnamazi mahyarz9
mnamazi fariborzn1
mnamazi rezakamalifard
mnamazi sia_mac
mnamazi a_aligoli
mnamazi narsic_
mnamazi mohammadmojrian
mnamazi mamadicer
mnamazi mohsen_barati
mnamazi hhashemiolia
mnamazi masoudx
mnamazi amirspx
mnamazi salehamini
mnamazi iahmadina
mnamazi imorteza
mnamazi ssokh
mnamazi asadiiali
mnamazi namvari
mnamazi jalalazimi
mnamazi arianismmm
mnamazi abbas1367
mnamazi soltanihub
mnamazi rafifar
mnamazi poooyak
mnamazi farnood
mnamazi zxcmehran
mnamazi kiarashamali
mnamazi hossein_dehnavi
mnamazi eskandari
mnamazi hamedmohammadii
mnamazi hamidrezazadeh
mnamazi shaahink
mnamazi ireza_m
mnamazi vahidnameni
mnamazi emtized
mnamazi nooshink
mnamazi pilevar
mnamazi behnamkashani
mnamazi rezaabiat
mnamazi shatobery
mnamazi kheyzaran
mnamazi aminhashemi88
mnamazi pharzam
mnamazi keshipour
mnamazi 2hamed
mnamazi kiyanir
mnamazi jranil
mnamazi saman_soltani
mnamazi peignoir
mnamazi kamyarnavidan
mnamazi hamid_karimii
mnamazi aliereza
mnamazi amiralii
mnamazi m_sadegh_sh
mnamazi anamis2020
mnamazi hoomanrezvani
mnamazi mrkavousi
mnamazi milad5113
mnamazi nima
mnamazi jimbooooo
mnamazi miladrey
mnamazi peiman
mnamazi hoseiin
mnamazi atmirr
mnamazi ahadyekta
mnamazi hamid_salimian
mnamazi rezakhedry
mnamazi alireza_attari
mnamazi elrazez
mnamazi aminbz
mnamazi saeed_fard
mnamazi xerror
mnamazi mofaghih
mnamazi taha_armis
mnamazi tabibzadeh
mnamazi moortezaa
mnamazi navid_emami
mnamazi rezamgh
mnamazi manigh
mnamazi aliajafari
mnamazi ali_ajoudanian
mnamazi hadjloo
mnamazi miladsafarzadeh
mnamazi amirsaam
mnamazi jaavid
mnamazi myvahid
mnamazi ghanemzadeh
mnamazi majidalavizadeh
mnamazi hallaji
mnamazi farzadian
mnamazi moallemi
mnamazi parsafatehi
mnamazi asadsafari
mnamazi amirmehrani
mnamazi shaho
mnamazi milaad
mnamazi pooyaz
mnamazi geeknux
mnamazi 21aban
mnamazi mehdivk
mnamazi malayeri
mnamazi mohammadpf
mnamazi doshmanfana
mnamazi siavashh
mnamazi arashzd
mnamazi shayanshalileh
mnamazi rezamahmoudii
mnamazi davoodtr
mnamazi farhadex
mnamazi mhmdrzm
mnamazi ehsandotnet
mnamazi soroushayoubi
mnamazi amiirlatifi
mnamazi ehsaniaa
mnamazi svahdati71
mnamazi farzadme
mnamazi siavash
mnamazi islamizad
mnamazi pooyaroohi
mnamazi pourebadi
mnamazi jimmyheller
mnamazi alirrreza
mnamazi sallar
mnamazi mahdi
mnamazi vahidrz
mnamazi navidbehrangi
mnamazi _arashasghari
adolfsturm shahrzaad
adolfsturm nimakhankh
adolfsturm mohebifar
adolfsturm fero0o0o
adolfsturm mahdi
adolfsturm baaroon
adolfsturm siavashh
adolfsturm amirspx
adolfsturm amir_habibzadeh
adolfsturm ira3oul
adolfsturm hessam_nadr
adolfsturm peyman3d
adolfsturm reshadman
adolfsturm imorteza
adolfsturm shatobery
adolfsturm 21aban
adolfsturm ghanemzadeh
adolfsturm rezamahmoudii
adolfsturm saman_soltani
adolfsturm atakhalighi
adolfsturm amirsaam
adolfsturm shayanshalileh
adolfsturm shaahink
adolfsturm _arashasghari
adolfsturm hadjloo
adolfsturm iahmadina
adolfsturm ali_ajoudanian
adolfsturm notron021
adolfsturm drshojaee777
adolfsturm jalalazimi
adolfsturm porya_del
adolfsturm reza_ahmadi
adolfsturm aliajafari
adolfsturm feriinoosh
adolfsturm hoseiin
adolfsturm navidbehrangi
adolfsturm pilevar
adolfsturm mohsen_barati
adolfsturm kashkull
adolfsturm 1irani
adolfsturm islamizad
adolfsturm milaad
adolfsturm opiums
adolfsturm moortezaa
adolfsturm hamid_karimii
adolfsturm sallar
adolfsturm arashzd
adolfsturm miladbruce
adolfsturm _maprotiline
adolfsturm poooyak
adolfsturm artlesshand
alirrreza tabibzadeh
alirrreza aminasoode
alirrreza sia_mac
alirrreza peezhiz
alirrreza hooshmandk
alirrreza sallar
alirrreza mjnanakar
alirrreza atakhalighi
alirrreza sparkmood
shjahanshah armi_f
shjahanshah masmart_
shjahanshah v0vvin
shjahanshah baaroon
shjahanshah s_usinger
shjahanshah farzadme
shjahanshah elahakbari
shjahanshah opiums
shjahanshah ghanemzadeh
shjahanshah shayanshalileh
shjahanshah golnazzarinbakh
shjahanshah malayeri
shjahanshah nedagolshan
shjahanshah salehamini
shjahanshah atakhalighi
shjahanshah xbox3000
shjahanshah sparkmood
shjahanshah rezaee_nima
shjahanshah shatobery
shjahanshah amirmehrani
shjahanshah sallar
shjahanshah shaahink
shjahanshah sattariam
shjahanshah sunazi
shjahanshah jimmyheller
arash_khajelou hamidfzm
arash_khajelou sparkmood
kiyanir farhad_hf
kiyanir tabibzadeh
kiyanir hadifarnoud
kiyanir 21aban
kiyanir soh3il
kiyanir shatobery
kiyanir shervinmashayek
kiyanir atakhalighi
kiyanir majidalavizadeh
kiyanir moallemi
kiyanir foadnh
kiyanir theanother
kiyanir aminkhss
kiyanir saeedfada
kiyanir hessam_nadr
kiyanir amir_habibzadeh
kiyanir sia_mac
kiyanir s_usinger
kiyanir arashzd
kiyanir farzadme
kiyanir nedagolshan
kiyanir mohsen_barati
kiyanir asmaka_
kiyanir kayquobad
kiyanir hallaji
kiyanir poooyak
kiyanir hadjloo
kiyanir svahdati71
kiyanir feriinoosh
kiyanir myvahid
kiyanir asadsafari
kiyanir hoseiin
kiyanir davoodtr
kiyanir sallar
kiyanir aliajafari
kiyanir saeed_fard
kiyanir iranzaad
kiyanir shaahink
kiyanir glenatavoosi
kiyanir neyemordab
kiyanir sparkmood
kiyanir atmirr
kiyanir jimmyheller
kiyanir milaad
kiyanir malayeri
kiyanir pilevar
kiyanir khorramdel
kiyanir taha_armis
kiyanir farhadex
kiyanir islamizad
kiyanir shayanshalileh
exavir 1masochist
exavir jozi
exavir sia_mac
exavir soltanihub
exavir rezakamalifard
exavir snasihatkon
exavir mostafaalotfi
exavir tehran
exavir arman_arian
exavir farhad_hf
exavir shatobery
exavir ghanemzadeh
exavir amiralii
exavir nima
exavir siavash
exavir mmoallemi
exavir hkazazi
exavir blacktar
exavir jadi
exavir nekofar
exavir moallemi
exavir atmirr
exavir arashzd
exavir mahdi
exavir theanother
exavir atakhalighi
exavir pooyaz
exavir s_usinger
exavir sallar
exavir amirhosein_zlf
exavir xishma
exavir majidalavizadeh
exavir malayeri
exavir shayanshalileh
exavir aakpro1
amir8829 jadi
mahssaa shatobery
mahssaa amirmehrani
mahssaa pilevar
mahssaa tehran
mahssaa hbahadorzadeh
mahssaa rafifar
mahssaa araashk
moniirre danyal1373
moniirre behnodet
moniirre sajjad_meshki
moniirre davodm
moniirre nimsede
moniirre mrkavousi
moniirre milaad
moniirre sajjad63
moniirre raoros
moniirre mhmazidi
moniirre simaaym
moniirre parsafatehi
moniirre zzgraph
moniirre nargesd
moniirre fatik
moniirre abbas1367
moniirre sadeghjam
moniirre snasihatkon
moniirre 21aban
moniirre shahabprgr
moniirre alidafeian
moniirre hbahadorzadeh
moniirre ameybod
moniirre pilevar
moniirre kheyzaran
moniirre _maprotiline
moniirre nanazi
moniirre rezamgh
moniirre amirspx
moniirre marmarak81
moniirre amirmehrani
moniirre atefok
moniirre mehrdad
moniirre roshanak1
moniirre fomo2
moniirre noo0nii
moniirre i3argi
moniirre 2ndmoon
moniirre _parsun_
moniirre trumangray
moniirre apastorof
moniirre newseijiro
moniirre nickrooz
moniirre hoseinmontazer
moniirre hadiyalin
moniirre hadiyalin
moniirre rafifar
moniirre samanoqo
moniirre elham_zr
moniirre donyarad
moniirre ozirice
moniirre miimshiin
moniirre amiralii
moniirre jaavid
moniirre ehsandiary
moniirre hadinik
moniirre nima
moniirre siavashh
moniirre nimeshab
moniirre jadi
moniirre opiums
rafifar ahmadalli
rafifar samanoqo
rafifar atefok
rafifar ameybod
rafifar hoomanrezvani
rafifar _maprotiline
rafifar _arezoofa
rafifar amirorima
rafifar euwars
rafifar atakhalighi
rafifar moniirre
rafifar nimanifest
rafifar nimeshab
rafifar mahssaa
rafifar elham_zr
rafifar ehsanix
rafifar e_imami
rafifar behnodet
rafifar 21aban
rafifar eliafen
rafifar siavashh
rafifar razieh_h
rafifar opiums
rafifar malayeri
rafifar manigh
rafifar jozi
rafifar abbas1367
rafifar sallar
rafifar webgard
rafifar nargesd
rafifar pilevar
rafifar hbahadorzadeh
rafifar milaad
rafifar jadi
rafifar nima
hbahadorzadeh elham_zr
hbahadorzadeh atefok
hbahadorzadeh ameybod
hbahadorzadeh moniirre
hbahadorzadeh mahssaa
hbahadorzadeh nima
hbahadorzadeh rafifar
hosseinpirkh alskvrda
seyedahmadpour fatemehmaleki
seyedahmadpour nimadehghani
seyedahmadpour nima
maryamansari_ tranjbaran
maryamansari_ hadifarnoud
maryamansari_ mahdi
maryamansari_ ghanemzadeh
maryamansari_ davoodtr
maryamansari_ myvahid
maryamansari_ jadi
maryamansari_ s_usinger
maryamansari_ nedagolshan
maryamansari_ neda_zia
maryamansari_ asmaka_
maryamansari_ amirdarafsheh
maryamansari_ arashzd
dalghak timisatarzadeh
dalghak ozkook
dalghak isaaeed
dalghak _maprotiline
dalghak mehrdad
dalghak annette_rivier
dalghak nima
dalghak elsereturn
dalghak maryayi
dalghak santoor_ostad
dalghak essfand
dalghak opiums
dalghak 3pidehh
baran564 moe_rafiee
baran564 ozkook
3pidehh great_pear
3pidehh ozkook
3pidehh dalghak
qazal_mvn abjzb70
qazal_mvn amirhosein_zlf
dkalantari maziarbm
51naa omidsafari
51naa blind_owl
51naa olicilo
51naa i3argi
51naa efazati
51naa rezakazemirad
51naa bonewars
51naa bilijacks
parastoo_nzmd mrkavousi
parastoo_nzmd i3argi
parastoo_nzmd donyarad
parastoo_nzmd samanoqo
parastoo_nzmd mahsa
parastoo_nzmd nimanifest
parastoo_nzmd rana_schams
saaabaaa amirdew
saaabaaa san3tm
saaabaaa rezamahmoudii
saaabaaa saman_soltani
arianshahverdi elnazkalantari
arianshahverdi kingsoha
mbparizi theanother
mbparizi sepidehsaied
mbparizi barzg
mbparizi nima
mbparizi jadi
mahdico 21aban
mahdico mahyanmb
mahdico marytahmasb
mahdico nima
mahdico amiirlatifi
mahdico mr_kiaw
mahdico nimania
mofiid anjedani
mofiid nimadehghani
mofiid nima
mofiid yekpanjare
mofiid vahidu
mofiid donyarad
aren_b sallar
aren_b jozi
aren_b nimadehghani
aren_b kuffmode
aren_b opiums
aren_b jadi
aren_b nima
_talebi amirassan
_talebi amin_seti
_talebi mrkavousi
_talebi ciiex
amiramini75 opiums
peymandz porya_del
peymandz _maprotiline
peymandz kheyzaran
peymandz roshanak1
peymandz ari_mah
peymandz nimeshab
peymandz kashkull
peymandz isaaeed
peymandz tttoofan
peymandz simaaym
peymandz zeinabjam
peymandz parisaa_
peymandz masoudonvani
peymandz chapdast
peymandz mostafahessami
peymandz shatobery
peymandz amirmehrani
shimamvs nima
gharibvand mhrnb
gharibvand newseijiro
gharibvand isaaeed
gharibvand _dreamwhite
gharibvand elllegreen
gharibvand nimsede
gharibvand hazioon
gharibvand _maprotiline
farnoosh12195 hodao_o_
farnoosh12195 isaaeed
farnoosh12195 alipjx
ali_mhoi 93_shahab
ds_worm narsic_
ds_worm amirspx
ds_worm persianshadow
ds_worm porya_del
ds_worm newseijiro
ds_worm ari_mah
ds_worm isaaeed
ds_worm manigh
ds_worm shayanshalileh
ds_worm arashzd
ds_worm milaad
ds_worm sallar
ds_worm tttoofan
ds_worm 1mozaffar
ds_worm _maprotiline
ds_worm alirezacrow
ds_worm opiums
bijijoker farbod3f
hamid_rzn donyarad
hamid_rzn sallar
hamid_rzn lacrima91
hamid_rzn elsereturn
hamid_rzn hallaji
hamid_rzn opiums
hamid_rzn iranzaad
hamid_rzn milaad
hamid_rzn pilevar
hamid_rzn sirmasih
hamid_rzn xerror
hamid_rzn shaahink
hamid_rzn ahadyekta
ogheyanos nekofar
alizzargarian anamis2020
alizzargarian siavashh
alizzargarian howshani
alizzargarian afkarname
alizzargarian i1900sn
alizzargarian _arashasghari
alizzargarian rez0oli
alizzargarian opiums
alizzargarian dbexinr
alizzargarian tranjbaran
alizzargarian _nacm_
alizzargarian arman_arian
alizzargarian vatansiz88
alizzargarian fariborzn1
alizzargarian milaad
alizzargarian arashzd
alizzargarian sallar
alizzargarian moghaddas_it
alizzargarian amirhosseinrzd
alizzargarian isaaeed
alizzargarian ardalan_lizard
alizzargarian kuffmode
alizzargarian mhmazidi
alizzargarian mmasoudshahi
alizzargarian ladanooo
alizzargarian mehrdad
alizzargarian manigh
alizzargarian nima
alizzargarian aliereza
alizzargarian jadi
alizzargarian avahedi
alizzargarian 2hamed
alizzargarian jaavid
mezmariz parasto0o0o
mezmariz sparkmood
mezmariz samanoqo
mezmariz l2eza
mezmariz alirezad89
mezmariz i3argi
mezmariz hodao_o_
mezmariz santoor_ostad
mezmariz shahrzadsharaf
mezmariz rezaabiat
mezmariz 5haghayegh
mezmariz saeiiideh
mezmariz nanazi
mezmariz rez0oli
mezmariz amirsaam
mezmariz parisaa_
mezmariz ramona1370
mezmariz _nacm_
mr_azhdare negooni
mr_azhdare arashzd
mr_azhdare farhadex
mr_azhdare islamizad
mr_azhdare _arashasghari
mr_azhdare shaahink
mr_azhdare 21aban
mr_azhdare manigh
mr_azhdare amirsaam
mr_azhdare opiums
mr_azhdare milaad
mr_azhdare sallar
mr_azhdare hoomanrezvani
mr_azhdare siavashh
mr_azhdare aliajafari
mr_azhdare howshani
mr_azhdare elsereturn
mr_azhdare anamis2020
mr_azhdare nima
mrbraouf alireza_kashian
mrbraouf rsamizadeh
mrbraouf majidmoradian
mrbraouf javadahmadzadeh
mrbraouf rezakamalifard
mrbraouf ayat_hosseini
mrbraouf nimania
mrbraouf amirrasha
mrbraouf arashzd
mrbraouf hamidpl
mrbraouf amireshraqi
mrbraouf ara_ohanian
mrbraouf sallar
mrbraouf ashkanborouj
mrbraouf siavashh
mrbraouf majidnoordoost
mrbraouf glenatavoosi
mrbraouf farzadme
mrbraouf dastnevis
mrbraouf spring_greenir
mrbraouf manigh
mrbraouf milaad
mrbraouf ghanemzadeh
mrbraouf shatobery
mrbraouf nimolix
mrbraouf reyhunak
mrbraouf islamizad
mrbraouf parsafatehi
mrbraouf jadi
mrbraouf malayeri
mrbraouf mahdi
mrbraouf majidalavizadeh
mrbraouf atakhalighi
mrbraouf fatemehmaleki
mrbraouf nimanifest
mrbraouf nima
mrbraouf mojtabamahmoodi
mrbraouf shayanshalileh
mrbraouf amin_gholami
siamakka timisatarzadeh
siamakka siavashh
siamakka nimania
siamakka tachurvan
siamakka ozirice
siamakka chapdast
siamakka zzgraph
siamakka nafise
siamakka opiums
siamakka 1masochist
siamakka jimmyheller
soroushtab valternit1
soroushtab islamizad
soroushtab _arashasghari
soroushtab jimmyheller
soroushtab shaahink
soroushtab pilevar
soroushtab kashkull
soroushtab alirezacrow
soroushtab behnam86
soroushtab atakhalighi
soroushtab moallemi
soroushtab poooyak
soroushtab arashzd
soroushtab manigh
soroushtab 21aban
soroushtab r_abtahi
soroushtab anamis2020
soroushtab jadi
soroushtab newseijiro
soroushtab atmirr
soroushtab behnamkashani
soroushtab l2eza
soroushtab sallar
soroushtab opiums
soroushtab nima
soroushtab sepehr_sar
machismou hamedsky2
machismou maryayi
machismou eskandari
machismou nbehin
machismou yasget
machismou chitgaran
machismou pooyaroohi
machismou paras2_m
machismou mohammadf255
machismou nasrolbandari
machismou farhadex
machismou _maprotiline
machismou parisaa_
machismou 1irani
machismou negooni
machismou yeganeeeh
reshadman farhad_hf
reshadman yyasharr
reshadman vah1dm
reshadman vchakoshy
reshadman mmz6
reshadman hamedbd
reshadman sepidehsaied
reshadman rezamajidi_t
reshadman 3pehrbehroozi
reshadman alirrreza
reshadman foadnh
reshadman mofaghih
reshadman shatobery
reshadman shayanshalileh
reshadman nedagolshan
reshadman chalist
reshadman feriinoosh
reshadman pooriafarhad
reshadman raminbarati360
reshadman miladrey
reshadman nekofar
reshadman mrpuzzley
reshadman miladbruce
reshadman adolfsturm
reshadman hessam_nadr
reshadman mohebifar
reshadman ira3oul
reshadman esmram
reshadman superbrose
reshadman hamid_karimii
reshadman arman_arian
reshadman seekasra
reshadman hkazazi
reshadman s_usinger
reshadman theanother
reshadman aminariana
reshadman behdad222
reshadman lacrima91
reshadman miladkdz
reshadman soroushayoubi
reshadman esfanj
reshadman kiarashamali
reshadman jalalazimi
reshadman anamis2020
reshadman hadifarnoud
reshadman tranjbaran
reshadman yottanami
reshadman neda_zia
reshadman saeedhbi
reshadman imorteza
reshadman eskandari
reshadman farnood
reshadman iahmadina
reshadman amir_habibzadeh
reshadman alireza94
reshadman nima
reshadman atakhalighi
reshadman hoomanrezvani
reshadman 1masochist
reshadman sirmasih
reshadman peyman3d
reshadman ehsaniaa
reshadman sia_mac
reshadman mohsen_barati
reshadman ehsanix
reshadman saman_soltani
reshadman tabibzadeh
reshadman poooyak
reshadman svahdati71
reshadman ayat_hosseini
reshadman jimmyheller
reshadman behnamkashani
reshadman siavashh
reshadman ehsandiary
reshadman hallaji
reshadman pharzam
reshadman arashzd
reshadman rezamgh
reshadman rezamahmoudii
reshadman taha_armis
reshadman jadi
reshadman majidalavizadeh
reshadman sallar
atabakp nimeshab
atabakp isaaeed
atabakp shaahink
atabakp parsafatehi
mmhanimm tttoofan
hamedtool aitdds
hamedtool nima
hamedtool hamed771
hamedtool araashk
hamedtool milad
hamedtool violettaaa91
hamedtool ayn_ghaf
hamedtool parisaa_
hamedtool hoomanrezvani
hamedtool sayman_gsm
hamedtool vatansiz88
hamedtool akh_mehrjoo
hamedtool amirassan
hamedtool anamis2020
hamedtool lacrima91
hamedtool shaahink
hamedtool esfanj
hamedtool milaad
hamedtool siavashh
hamedtool sallar
hamedtool nima643
ehsanpulse meisamch
ehsanpulse arashzd
ehsanpulse sallar
ehsanpulse aliajafari
ehsanpulse nimeshab
ehsanpulse ali_hsh
niliniloo nima
niliniloo tttoofan
niliniloo dastnevis
niliniloo amirorima
hasanfaraji amirorima
hasanfaraji milaad
kharfly aghaaerfan
kharfly malayeri
kharfly shaahink
kharfly amirsaam
kharfly neyemordab
kharfly 1mozaffar
kharfly nimsede
kharfly rezakazemirad
kharfly san3tm
kharfly arman_arian
kharfly kashkull
mkargar elsereturn
mkargar shatobery
mkargar hamedadizadeh
mkargar eskandari
mkargar islamizad
mkargar mazarei
mkargar opiums
mkargar l2eza
mkargar atakhalighi
mkargar ara_ohanian
mkargar fatemehmaleki
mkargar mjnanakar
mkargar farzadian
mkargar jalalafshar
mkargar shayanshalileh
mkargar arashzd
mkargar nima
mkargar malayeri
valternit1 tiyooter
valternit1 rezamahmoudii
valternit1 alirezacrow
valternit1 ramona1370
valternit1 kiavash
valternit1 elsereturn
valternit1 opiums
valternit1 milaad
valternit1 newseijiro
valternit1 saeed_fard
valternit1 taha_armis
valternit1 zeus_dreams
valternit1 ehsanro
valternit1 nima
mmo1983 hoomanrezvani
mmo1983 siavashh
mmo1983 mohsen_barati
mmo1983 elsereturn
mmo1983 mjnanakar
mmo1983 mc_moozmar
mmo1983 amirsaam
mmo1983 islamizad
mmo1983 davodm
mmo1983 alskvrda
mmo1983 howshani
mmo1983 sallar
mmo1983 jadi
mmo1983 milaad
mmo1983 esfanj
mmo1983 arman_arian
cmyk42 sajjad_meshki
cmyk42 _maprotiline
cmyk42 nimeshab
cmyk42 rez0oli
cmyk42 _parsun_
cmyk42 oliafatemi
cmyk42 iham3d
cmyk42 yeganeeeh
cmyk42 shahrzadsharaf
cmyk42 ayn_ghaf
cmyk42 s3tin
cmyk42 _nacm_
cmyk42 parisaa_
cmyk42 massiha60iha
cmyk42 milaad
cmyk42 tttoofan
cmyk42 ramona1370
cmyk42 feriinoosh
cmyk42 opiums
cmyk42 arashzd
cmyk42 negooni
cmyk42 nimsede
cmyk42 haniyehh
cmyk42 neyemordab
cmyk42 parasto0o0o
cmyk42 chapdast
pirooti sepidehsaied
pirooti oliafatemi
pirooti nargesesf
pirooti ardalan_lizard
pirooti aylinftmgumuser
pirooti nimeshab
pirooti nimsede
pirooti elllegreen
pirooti parasto0o0o
pirooti opiums
pirooti _maprotiline
pirooti lacrima91
pirooti hadiyalin
pirooti emadmyd
pirooti sdrslm
pirooti hamidrezazadeh
pirooti mostafa_pgs
pirooti peyman3d
pirooti kashkull
pirooti mehrdad
pirooti shahrzadsharaf
amirdaly efazati
amirdaly imorteza
amirdaly fariddehgan
amirdaly omidazami
amirdaly ladanooo
amirdaly taher
amirdaly ho33einrahmati
amirdaly mort3za
amirdaly hkazazi
amirdaly hoseinit
amirdaly aminkhss
amirdaly saeedrmsrms
amirdaly xarax
amirdaly hesamg
amirdaly sadeghjam
amirdaly sparkmood
amirdaly sparkmood
amirdaly siah_o_sefid
amirdaly kiavash
amirdaly meysamdm
amirdaly hamid_karimii
amirdaly yottanami
amirdaly hamidfzm
amirdaly nimeshab
amirdaly sooroor88
amirdaly hoomanrezvani
amirdaly mehrnaz1371
amirdaly nanazi
amirdaly jalalazimi
amirdaly ehsandiary
amirdaly opiums
amirdaly alitalaghat
amirdaly saeedfada
amirdaly rezamahmoudii
amirdaly iranzaad
amirdaly massiha60iha
amirdaly ramona1370
amirdaly nima
amirdaly _arashasghari
amirdaly snasihatkon
amirdaly amirspx
amirdaly milaad
amirdaly porya_del
amirdaly howshani
amirdaly 3raah
amirdaly amirsaam
amirdaly sallar
amirdaly milad5113
amirdaly peyman1372
amirdaly khano0omi
amirdaly zakhar_
amirdaly hadinik
amirdaly meisam31
amirdaly salardo
amirdaly arman_arian
amirdaly jadi
amirdaly pilevar
amirdaly apastorof
akharesheee sallar
akharesheee rafifar
akharesheee ahadyekta
akharesheee iqbahal
akharesheee obdachlos
akharesheee nima
akharesheee ablomof
akharesheee javadoo
akharesheee opiums
akharesheee kheyzaran
akharesheee siavashh
ayn_ghaf manigh
ayn_ghaf zeus_dreams
ayn_ghaf aminkhss
ayn_ghaf kashkull
ayn_ghaf hkazazi
ayn_ghaf seekasra
ayn_ghaf mehrdad_2000
ayn_ghaf anto_sacchetti
ayn_ghaf jozi
ayn_ghaf rezamahmoudii
ayn_ghaf siah_o_sefid
ayn_ghaf hesamg
ayn_ghaf nimeshab
ayn_ghaf haj_mamed
ayn_ghaf h4m3d_93
ayn_ghaf roshanak1
ayn_ghaf porya_del
ayn_ghaf razieh_h
ayn_ghaf mjnanakar
ayn_ghaf amirspx
ayn_ghaf hamedtool
ayn_ghaf sallar
ayn_ghaf alskvrda
ayn_ghaf cmyk42
ayn_ghaf milaad
rorouji nima
rorouji ramezanpour
dbexinr shayanshalileh
dbexinr orkma
dbexinr hamid_karimii
dbexinr nimeshab
dbexinr _920627
dbexinr kashkull
dbexinr _maprotiline
dbexinr opiums
dbexinr kuffmode
dbexinr newseijiro
dbexinr parisaa_
dbexinr amirdarafsheh
dbexinr elllegreen
dbexinr mezmariz
dbexinr nooshink
dbexinr yeganeeeh
dbexinr moh3een
dbexinr aliajafari
dbexinr razieh_h
dbexinr islamizad
dbexinr kayquobad
mahnooshjamshid azin_afshar10
amirhosein_zlf exavir
amirhosein_zlf aakpro1
amirhosein_zlf qazal_mvn
amirhosein_zlf xishma
amirhosein_zlf hashare1991
amirhosein_zlf elsereturn
amirhosein_zlf nima
amirhosein_zlf amid_z
amirhosein_zlf abjzb70
arminmstfv mrzrhz
arminmstfv barzg
arminmstfv afshin_koupaei
i3argi parastoo_nzmd
i3argi mezmariz
i3argi rezakamalifard
i3argi rezakamalifard
i3argi islamizad
i3argi amirspx
i3argi sparkmood
i3argi rana_schams
i3argi 5haghayegh
i3argi taha_armis
i3argi _maprotiline
i3argi sajjad_meshki
i3argi alirezad89
i3argi l2eza
i3argi nima
i3argi ozirice
i3argi hadiyalin
i3argi mhmazidi
i3argi parsafatehi
i3argi amiralii
i3argi amirdarafsheh
i3argi amirreza_taheri
i3argi arazzavi
i3argi mrkavousi
i3argi fomo2
i3argi aliajafari
i3argi haniyehh
i3argi aminbz
i3argi simaaym
i3argi santamaria222
i3argi nimsede
i3argi aliinba
i3argi saeedhbi
i3argi _parsun_
i3argi nimanifest
i3argi donyarad
i3argi nargesesf
i3argi chapdast
i3argi fatik
i3argi lvlozhgan
i3argi amirassan
i3argi davodm
i3argi trumangray
i3argi siavashh
i3argi samanoqo
i3argi sinadotnet
i3argi musicjet
i3argi 51naa
i3argi roshanak1
i3argi blind_owl
i3argi noo0nii
i3argi ladanooo
i3argi tinyring
i3argi elsereturn
i3argi sirmasih
i3argi milaad
i3argi olicilo
i3argi parasto0o0o
i3argi rezakazemirad
i3argi martianboy
i3argi fero0o0o
afshin_koupaei nima
afshin_koupaei ahmadrezalotfi
afshin_koupaei arminmstfv
tinyring nima
tinyring opiums
tinyring manigh
tinyring i3argi
tinyring timisatarzadeh
tinyring miladopiez
tinyring martianboy
tinyring blind_owl
tinyring parasto0o0o
tinyring olicilo
tinyring musicjet
tinyring rezakazemirad
tinyring fero0o0o
afshinjad mrpuzzley
afshinjad davoodtr
afshinjad behdad222
afshinjad moallemi
afshinjad mehrnaz1371
afshinjad hamidrezazadeh
afshinjad kiyanir
afshinjad soh3il
afshinjad neda_zia
afshinjad nimolix
afshinjad ehsandotnet
afshinjad mohsen_akhavan
afshinjad shaho
afshinjad mhmazidi
afshinjad mjnanakar
afshinjad mostafa_pgs
afshinjad avahedi
afshinjad alireza94
afshinjad tranjbaran
afshinjad kermanpour
afshinjad chalist
afshinjad jadi
afshinjad pharzam
afshinjad aliereza
afshinjad efazati
afshinjad sia_mac
afshinjad ali_ajoudanian
afshinjad mehrdad
afshinjad farzadme
afshinjad rezamgh
afshinjad navidbehrangi
afshinjad rezamahmoudii
afshinjad nima
afshinjad parsafatehi
afshinjad hadjloo
afshinjad ara_ohanian
afshinjad amirspx
afshinjad ghanemzadeh
afshinjad ehsaniaa
afshinjad codeisjoy
afshinjad saman_soltani
afshinjad iahmadina
afshinjad mohsen_barati
afshinjad mmz6
afshinjad hoomanrezvani
afshinjad hallaji
afshinjad opiums
afshinjad siavashh
afshinjad manigh
afshinjad majidalavizadeh
afshinjad shaahink
afshinjad milaad
afshinjad atakhalighi
afshinjad pooyaroohi
afshinjad islamizad
afshinjad poooyak
afshinjad pilevar
afshinjad hadifarnoud
afshinjad nekofar
afshinjad aliajafari
afshinjad farhadex
afshinjad _arashasghari
afshinjad nimania
afshinjad amir_habibzadeh
afshinjad behnamjz
afshinjad fariddehgan
afshinjad light4night
afshinjad nedagolshan
afshinjad s_usinger
afshinjad s_usinger
afshinjad mahdi
afshinjad shatobery
afshinjad farnood
afshinjad malayeri
afshinjad pooyaz
afshinjad sallar
afshinjad shayanshalileh
afshinjad arashzd
afshinjad cubny
afshinjad soroushayoubi
afshinjad mrdaghestani
ghaderasadi hadifarnoud
ghaderasadi shatobery
ghaderasadi theanother
ghaderasadi manigh
ghaderasadi hamedbd
ghaderasadi mehdi_same
ghaderasadi amirmehrani
ghaderasadi nimadehghani
ghaderasadi jadi
ghaderasadi nimania
ghaderasadi shaho
ghaderasadi majidalavizadeh
ghaderasadi _arashasghari
ghaderasadi mahdi
ghaderasadi shayanshalileh
ghaderasadi codeisjoy
ghaderasadi masih32
ghaderasadi bahador87
ghaderasadi sallar
ghaderasadi arashzd
ghaderasadi malayeri
ghaderasadi soroushayoubi
ghaderasadi nima
sina_moosavi atakhalighi
sina_moosavi volghan
sina_moosavi azin_afshar10
sina_moosavi roshanak1
sina_moosavi donyarad
sina_moosavi iahmadina
sina_moosavi peyman3d
sina_moosavi farhadex
sina_moosavi zakhar_
sina_moosavi elllegreen
sina_moosavi mrkavousi
sina_moosavi arman_arian
sina_moosavi anamis2020
sina_moosavi ladanooo
sina_moosavi elsereturn
sina_moosavi rezamgh
sina_moosavi sinadotnet
sina_moosavi mehrdad
sina_moosavi lacrima91
sina_moosavi alskvrda
sina_moosavi _maprotiline
sina_moosavi amirsaam
sina_moosavi nimsede
sina_moosavi _sheved_
sina_moosavi howshani
sina_moosavi _arashasghari
sina_moosavi jozi
sina_moosavi siavashh
sina_moosavi mehdimohseni
sina_moosavi amirmehrani
sina_moosavi 1masochist
sina_moosavi littlefarbod
sina_moosavi aminbz
sina_moosavi moh3een
sina_moosavi abbas1367
sina_moosavi milad5113
sina_moosavi parsafatehi
sina_moosavi mhmazidi
sina_moosavi masmart_
sina_moosavi amirorima
sina_moosavi shaahink
sina_moosavi dastnevis
sina_moosavi fero0o0o
sina_moosavi javadoo
sina_moosavi graysnowflake
sina_moosavi esfanj
sina_moosavi nojavan
sina_moosavi islamizad
sina_moosavi malayeri
sina_moosavi hamid_karimii
sina_moosavi aliajafari
sina_moosavi sallar
sina_moosavi nimeshab
sina_moosavi bamdad62
sina_moosavi shayanshalileh
sina_moosavi nanazi
sina_moosavi bahram32v
sina_moosavi isaaeed
sina_moosavi arashzd
sina_moosavi i1900sn
sina_moosavi hadinik
sina_moosavi meisam31
sina_moosavi 2hamed
sina_moosavi amiralii
sina_moosavi 21aban
sina_moosavi manigh
sina_moosavi saeedhbi
sina_moosavi milaad
sina_moosavi opiums
sina_moosavi miimshiin
sina_moosavi amirassan
sina_moosavi aref_shd
sina_moosavi parasto0o0o
sina_moosavi jadi
sina_moosavi webgard
sina_moosavi nima
ark4507 shahrzaad
ark4507 jadi
ark4507 mohsen_barati
ark4507 soroushayoubi
ark4507 shaho
ark4507 shaahink
ark4507 mehrdad
ark4507 21aban
ark4507 milaad
ark4507 amiirlatifi
ark4507 majidalavizadeh
ark4507 ghanemzadeh
ark4507 hadjloo
ark4507 arashzd
ark4507 asadsafari
ark4507 amirmehrani
ark4507 shatobery
ark4507 sallar
ark4507 eskandari
ark4507 ayat_hosseini
ark4507 fariborzn1
ark4507 atakhalighi
ark4507 mahdi
ark4507 nima
ark4507 pooyaz
ark4507 malayeri
ark4507 shayanshalileh
aminhashemi88 feriinoosh
aminhashemi88 shayanshalileh
aminhashemi88 hoomanrezvani
aminhashemi88 negooni
aminhashemi88 _nacm_
aminhashemi88 opiums
aminhashemi88 atakhalighi
aminhashemi88 majidalavizadeh
aminhashemi88 aminasoode
aminhashemi88 hodao_o_
aminhashemi88 yekenevis
aminhashemi88 pourebadi
aminhashemi88 kuffmode
aminhashemi88 shahrzadsharaf
aminhashemi88 soltanihub
aminhashemi88 rezamahmoudii
aminhashemi88 mmz6
aminhashemi88 siah_o_sefid
aminhashemi88 r_abtahi
aminhashemi88 hkazazi
aminhashemi88 esfanj
aminhashemi88 farzadian
aminhashemi88 jozi
aminhashemi88 s3tin
aminhashemi88 nima
aminhashemi88 milaad
aminhashemi88 arashzd
aminhashemi88 hadifarnoud
aminhashemi88 farzadme
aminhashemi88 amirmehrani
aminhashemi88 parasto0o0o
aminhashemi88 davodm
aminhashemi88 hallaji
aminhashemi88 _arashasghari
aminhashemi88 afkarname
aminhashemi88 aliajafari
aminhashemi88 bahmansh
aminhashemi88 amirsaam
aminhashemi88 atmirr
aminhashemi88 ali_ajoudanian
aminhashemi88 amin_gholami
aminhashemi88 sooroor88
aminhashemi88 elsereturn
aminhashemi88 aminbz
aminhashemi88 sallar
aminhashemi88 elnaaz_s
aminhashemi88 milad5113
aminhashemi88 3raah
aminhashemi88 alibroujerdi
aminhashemi88 alirp88
ahadyekta taha_armis
ahadyekta farzadpro
ahadyekta haniyehh
ahadyekta amirspx
ahadyekta kermanpour
ahadyekta ghanemzadeh
ahadyekta opiums
ahadyekta sinadotnet
ahadyekta mohsen_barati
ahadyekta rezamahmoudii
ahadyekta shaahink
ahadyekta islamizad
ahadyekta ara_ohanian
ahadyekta ehsaniaa
ahadyekta damoon_k
ahadyekta timisatarzadeh
ahadyekta ssx
ahadyekta amirdew
ahadyekta ladanooo
ahadyekta hoseinmontazer
ahadyekta isaaeed
ahadyekta nooshink
ahadyekta amirmehrani
ahadyekta amirsaam
ahadyekta porya_del
ahadyekta milad5113
ahadyekta alidafeian
ahadyekta arashtn
ahadyekta mehd1i
ahadyekta nimsede
ahadyekta esfanj
ahadyekta hashemdot
ahadyekta sooroor88
ahadyekta _arashasghari
ahadyekta amirch_
ahadyekta iranzaad
ahadyekta damonist_org
ahadyekta anamis2020
ahadyekta ali_ajoudanian
ahadyekta lacrima91
ahadyekta vahidrz
ahadyekta farhadex
ahadyekta hallaji
ahadyekta howshani
ahadyekta ireza_m
ahadyekta manigh
ahadyekta siavashh
ahadyekta amirassan
ahadyekta elsereturn
ahadyekta amiralii
ahadyekta miimshiin
ahadyekta sallar
ahadyekta _sheved_
ahadyekta manoochehr
ahadyekta arashzd
ahadyekta mahdi
ahadyekta hamedadizadeh
ahadyekta jadi
ahadyekta _maprotiline
ahadyekta i1900sn
ahadyekta jozi
ahadyekta rezamgh
ahadyekta mrkavousi
ahadyekta zzgraph
ahadyekta aminbz
ahadyekta 21aban
ahadyekta milaad
ahadyekta mhmazidi
ahadyekta lilalways
ahadyekta snasihatkon
ahadyekta parasto0o0o
ahadyekta nanazi
ahadyekta aliajafari
ahadyekta xerror
ahadyekta mehrdad
ahadyekta shayanshalileh
ahadyekta donyarad
ahadyekta jaavid
ahadyekta nima
glenatavoosi soh3il
glenatavoosi mrhorse
glenatavoosi tehran
glenatavoosi melissachabok
glenatavoosi nedagolshan
glenatavoosi azizabadi_
glenatavoosi razieh_h
glenatavoosi opiums
glenatavoosi essfand
glenatavoosi virafman
glenatavoosi malayeri
glenatavoosi hoseiin
glenatavoosi saman_soltani
glenatavoosi neyemordab
glenatavoosi howshani
glenatavoosi sirmasih
glenatavoosi atmirr
glenatavoosi shayanshalileh
glenatavoosi feriinoosh
glenatavoosi shambasi
glenatavoosi rezamahmoudii
glenatavoosi kashkull
glenatavoosi farzadme
glenatavoosi myvahid
glenatavoosi _arashasghari
glenatavoosi ireza_m
glenatavoosi poooyak
glenatavoosi kiyanir
glenatavoosi rezakamalifard
glenatavoosi aliajafari
glenatavoosi moortezaa
glenatavoosi raminqs
glenatavoosi shaahink
glenatavoosi mofaghih
glenatavoosi mahdi
glenatavoosi samanfza
glenatavoosi atakhalighi
glenatavoosi xbox3000
glenatavoosi newseijiro
glenatavoosi elsereturn
glenatavoosi zxcmehran
glenatavoosi emtized
glenatavoosi majidakgh
glenatavoosi payamf1
glenatavoosi hoomanrezvani
glenatavoosi siavashh
glenatavoosi arminfeatd
glenatavoosi taha_armis
glenatavoosi amirsaam
glenatavoosi farhadex
glenatavoosi pilevar
glenatavoosi sallar
glenatavoosi manigh
glenatavoosi nima
aliazizi1991 moghaddas_it
aliazizi1991 ramona1370
aliazizi1991 milaad
aliazizi1991 davodm
aliazizi1991 taha_armis
aliazizi1991 nima
aliazizi1991 negooni
aliazizi1991 arashzd
aliazizi1991 amirsaam
aliazizi1991 matinjahantark
aliazizi1991 islamizad
aliazizi1991 nasrolbandari
aliazizi1991 sallar
aliazizi1991 sirmasih
farshad360 chitgaran
farshad360 manigh
farshad360 aliereza
farshad360 lilalways
farshad360 alskvrda
farshad360 abbas1367
farshad360 islamizad
farshad360 amiralii
farshad360 milaad
farshad360 lacrima91
farshad360 donyarad
farshad360 nima
farshad360 parasto0o0o
sinaevil opiums
sinaevil golnarhaghighi
sinaevil shaho
sinaevil rahimiha
sinaevil atmirr
sinaevil hallaji
sinaevil pooyaz
sinaevil sajadghiasvand
sinaevil davoodtr
sinaevil shayanshalileh
sinaevil amirdarafsheh
sinaevil ali_ajoudanian
sinaevil jadi
sinaevil ali_hsh
abbas_motalebi habib62
abbas_motalebi howshani
abbas_motalebi ari_mah
abbas_motalebi farshad360
abbas_motalebi hoomanrezvani
abbas_motalebi sallar
hashare1991 amirhosein_zlf
agharahman nima
abnus360 zzgraph
abnus360 moallemi
abnus360 sia_mac
salmanta atakhalighi
salmanta shatobery
salmanta codeisjoy
salmanta jadi
salmanta rezamgh
salmanta aminbz
salmanta poooyak
salmanta malayeri
salmanta arashzd
salmanta majidalavizadeh
salmanta pilevar
salmanta amiirlatifi
salmanta mahdi
salmanta nima
salmanta shayanshalileh
salmanta farzadme
salmanta 21aban
salmanta aliajafari
salmanta shaahink
salmanta islamizad
salmanta _arashasghari
salmanta sallar
salmanta siavashh
salmanta siavash
salmanta tabibzadeh
salmanta hadifarnoud
salmanta pooriafarhad
mahdinasseri fariddehgan
mahdinasseri hoseinit
mahdinasseri maryamansari_
mahdinasseri farhadex
mahdinasseri cubny
mahdinasseri nimolix
mahdinasseri neda_zia
mahdinasseri salehamini
mahdinasseri s_usinger
mahdinasseri 12_plus1
mahdinasseri haj_mamed
mahdinasseri shatobery
mahdinasseri theanother
mahdinasseri amirspx
mahdinasseri kermanpour
mahdinasseri nima
mahdinasseri freemaysam
mahdinasseri atmirr
mahdinasseri 1masochist
mahdinasseri nekofar
mahdinasseri amirrasha
mahdinasseri matintorkkanfar
mahdinasseri miladsafarzadeh
mahdinasseri ghanemzadeh
mahdinasseri navidbehrangi
mahdinasseri soroushayoubi
mahdinasseri atakhalighi
mahdinasseri ali_ajoudanian
mahdinasseri shayanshalileh
mahdinasseri malayeri
mahdinasseri asadsafari
mahdinasseri davoodtr
mahdinasseri majidalavizadeh
shervinmashayek 21aban
shervinmashayek eskandari
shervinmashayek mohsen_akhavan
shervinmashayek kiyanir
shervinmashayek amireshraqi
shervinmashayek omidamraei
shervinmashayek theanother
shervinmashayek ali_shahbandi
shervinmashayek behnamkashani
shervinmashayek salehamini
shervinmashayek ayat_hosseini
shervinmashayek arashzd
shervinmashayek tehran
shervinmashayek mahdi
shervinmashayek hoomanrezvani
shervinmashayek malayeri
shervinmashayek amir_habibzadeh
shervinmashayek iahmadina
shervinmashayek ghanemzadeh
shervinmashayek farzadme
shervinmashayek mohammadf255
shervinmashayek farhad_hf
shervinmashayek pooyaz
shervinmashayek hadifarnoud
shervinmashayek aliajafari
shervinmashayek s_usinger
shervinmashayek soh3il
shervinmashayek dittes
shervinmashayek superbrose
shervinmashayek shatobery
shervinmashayek danbar87
shervinmashayek hamidrezazadeh
shervinmashayek nedagolshan
shervinmashayek tohrmann
shervinmashayek milaad
shervinmashayek hkazazi
shervinmashayek atakhalighi
shervinmashayek majidalavizadeh
shervinmashayek sallar
shervinmashayek shayanshalileh
emtized manigh
emtized armi_f
emtized 1masochist
emtized yashar406
emtized snasihatkon
emtized feriinoosh
emtized atakhalighi
emtized finchiiiiyasmin
emtized imorteza
emtized _920627
emtized zoubish
emtized xbox3000
emtized mohsen_barati
emtized negooni
emtized poooyak
emtized aminbz
emtized myvahid
emtized efazati
emtized tabibzadeh
emtized faghaemi
emtized rezamahmoudii
emtized farzadme
emtized narsic_
emtized bahmansh
emtized mmasoudshahi
emtized moh3een
emtized jimmyheller
emtized sallar
emtized moallemi
emtized opiums
emtized shaahink
emtized atmirr
emtized siavashh
emtized arashzd
emtized pilevar
emtized milaad
emtized parsafatehi
emtized farhadex
emtized glenatavoosi
emtized _arashasghari
emtized aliajafari
emtized jadi
emtized amirmehrani
emtized 1irani
emtized lilalways
farbod3f saeed_taheri
farbod3f euwars
farbod3f hessam_nadr
farbod3f fomo2
farbod3f atmirr
farbod3f iahmadina
farbod3f b3hroozam
farbod3f roshanak1
farbod3f bijijoker
farbod3f jozi
farbod3f nimeshab
farbod3f samanoqo
farbod3f parasto0o0o
farbod3f hamid_karimii
farbod3f zxcmehran
farbod3f aliinba
farbod3f rezamahmoudii
farbod3f h_m4571
farbod3f aminbz
farbod3f farzadme
farbod3f amirspx
farbod3f nasimb2_
farbod3f feriinoosh
farbod3f saman_soltani
farbod3f abbas1367
farbod3f milaad
farbod3f yasget
farbod3f pilevar
farbod3f milad5113
farbod3f amirch_
farbod3f manigh
farbod3f ercxar
farbod3f _mohammadz
farbod3f shtir
farbod3f minabanoo
farbod3f nima
reza_parsa sarahbradshaw92
sohrabr amirdarafsheh
sohrabr erfunn
sohrabr apajang
sohrabr nima
sohrabr jazire
mahdirad07 nima
matinjahantark alixrezax
matinjahantark atakhalighi
matinjahantark saman_soltani
matinjahantark manigh
matinjahantark hamid_karimii
matinjahantark mehrdad
matinjahantark amirdarafsheh
matinjahantark asmaka_
matinjahantark farzadme
matinjahantark amirspx
matinjahantark amiriano
matinjahantark sallar
matinjahantark shaahink
matinjahantark milaad
matinjahantark farhadex
matinjahantark farzadian
matinjahantark mahdi
matinjahantark _arashasghari
matinjahantark jimmyheller
matinjahantark pilevar
matinjahantark arashzd
matinjahantark davoodtr
matinjahantark aliereza
matinjahantark 21aban
matinjahantark amirmehrani
matinjahantark nima
matinjahantark shayanshalileh
masih32 islamizad
masih32 hamidpl
masih32 poooyak
masih32 nimolix
masih32 21aban
masih32 behnamkashani
masih32 asadsafari
masih32 soroushayoubi
masih32 hadjloo
masih32 majidalavizadeh
masih32 shaho
masih32 atakhalighi
masih32 amirdarafsheh
masih32 amiralii
masih32 manigh
masih32 nima
masih32 farzadme
masih32 jozi
masih32 milaad
masih32 jaavid
masih32 malayeri
masih32 shayanshalileh
masih32 arashzd
masih32 miladsafarzadeh
masih32 _arashasghari
masih32 sallar
masmart_ nedagolshan
masmart_ mhrnb
masmart_ hesamg
masmart_ nimanifest
masmart_ asmaka_
masmart_ mofaghih
masmart_ malayeri
masmart_ shayanshalileh
masmart_ milaad
masmart_ poooyak
masmart_ siavashh
masmart_ parasto0o0o
masmart_ 100jaaad
masmart_ lacrima91
masmart_ _nacm_
masmart_ bahram32v
masmart_ miimshiin
masmart_ miladopiez
masmart_ elnaaz_s
masmart_ eliafen
shahzadesc jimmyheller
shahzadesc amirmehrani
shahzadesc parhumm
nima643 alskvrda
nima643 mrkavousi
nima643 essfand
nima643 milaad
nima643 annette_rivier
nima643 elllegreen
nima643 _sheved_
nima643 gleezzie
nima643 shambasi
nima643 hamedtool
nima643 nima
nima643 nooshink
nima643 amirassan
hamedbd omidamraei
hamedbd elahakbari
hamedbd reshadman
hamedbd ali_ajoudanian
hamedbd siavashh
hamedbd eskandari
hamedbd behnamjz
hamedbd farzadian
hamedbd namvari
hamedbd farnood
hamedbd amirmehrani
hamedbd shaho
hamedbd farhadex
hamedbd soltanihub
hamedbd navidbehrangi
hamedbd theanother
hamedbd imorteza
hamedbd peyman3d
hamedbd davoodtr
hamedbd ghanemzadeh
hamedbd saman_soltani
hamedbd mohebifar
hamedbd sia_mac
hamedbd 21aban
hamedbd saeed_fard
hamedbd manigh
hamedbd donyarad
hamedbd siavash
hamedbd opiums
hamedbd hoomanrezvani
hamedbd ehsanix
hamedbd nimania
hamedbd islamizad
hamedbd ira3oul
hamedbd amir_habibzadeh
hamedbd atakhalighi
hamedbd ghaderasadi
hamedbd baaroon
hamedbd _arashasghari
hamedbd behdad222
hamedbd farhad_hf
hamedbd shatobery
hamedbd shaahink
hamedbd arashzd
hamedbd matin_mlk
hamedbd hamedadizadeh
hamedbd nekofar
hamedbd amiirlatifi
hamedbd hessam_nadr
hamedbd iahmadina
hamedbd jadi
hamedbd nimadehghani
hamedbd sallar
hamedbd majidalavizadeh
hamedbd malayeri
hamedbd keshipour
hamedbd nima
hamedbd shayanshalileh
mohhzg milaad
mohhzg saman_soltani
mohhzg opiums
mohhzg behnamjz
mohhzg amir_habibzadeh
mohhzg arashzd
mohhzg s_usinger
mohhzg amiralii
mohhzg nekofar
mohhzg mhrnb
mohhzg nima_ab
mohhzg mahdi
mohhzg m_khodabandeh
mohhzg myvahid
mohhzg sallar
mohhzg ehsaniaa
mohhzg hamiddm
mohhzg ehsandiary
mohhzg joelgascoigne
mohhzg graysnowflake
mohhzg malayeri
mohhzg jadi
mohhzg nima
mohhzg rezamgh
mohhzg hadifarnoud
mohhzg hajagha
yekenevis blind_owl
yekenevis nima
yekenevis jadi
yekenevis aminhashemi88
yekenevis razieh_h
yekenevis porya_del
yekenevis zxcmehran
yekenevis khano0omi
yekenevis milaad
yekenevis atmirr
yekenevis opiums
yekenevis siavashh
yekenevis parasto0o0o
geeknux nimania
geeknux shatobery
geeknux rezamahmoudii
geeknux uidmehdi
geeknux martianboy
geeknux asadsafari
geeknux poooyak
geeknux nimolix
geeknux azure3bt
geeknux aliajafari
geeknux shaahink
geeknux aminbz
geeknux shahrammrl
geeknux atakhalighi
geeknux cubny
geeknux _arashasghari
geeknux hallaji
geeknux mjnanakar
geeknux matinjahantark
geeknux islamizad
geeknux amirsaam
geeknux jimmyheller
geeknux farhadex
geeknux atmirr
geeknux pharzam
geeknux hadjloo
geeknux pilevar
geeknux mahdi
geeknux amiirlatifi
geeknux efazati
geeknux malayeri
geeknux sallar
geeknux arashzd
geeknux jadi
geeknux nima
geeknux shaho
geeknux ehsanix
geeknux mhmazidi
geeknux amirmehrani
shahrammrl arianmoghbeli
shahrammrl ara_ohanian
shahrammrl amireshraqi
shahrammrl parhumm
shahrammrl opiums
shahrammrl mohsen_barati
shahrammrl asadsafari
shahrammrl tehran
shahrammrl jalalazimi
shahrammrl moallemi
shahrammrl _parsun_
shahrammrl rezamgh
shahrammrl myvahid
shahrammrl fatemehmaleki
shahrammrl ehsaniaa
shahrammrl siamakahadi
shahrammrl eskandari
shahrammrl keshipour
shahrammrl mahdi
shahrammrl malayeri
shahrammrl pilevar
shahrammrl manigh
shahrammrl farzadme
shahrammrl davoodtr
shahrammrl jadi
shahrammrl milaad
shahrammrl islamizad
shahrammrl amirmehrani
shahrammrl arashzd
shahrammrl sallar
shahrammrl farhadex
shahrammrl aliajafari
shahrammrl jimmyheller
shahrammrl elsereturn
shahrammrl nima
shahrammrl bahram32v
shahrammrl siavashh
shahrammrl efazati
aaaamiiiir titii90m
aaaamiiiir ablomof
aaaamiiiir babaali_amir
aaaamiiiir geekogenius
aaaamiiiir ladanooo
aaaamiiiir bamdad62
aaaamiiiir milaad
aaaamiiiir manigh
aaaamiiiir zzgraph
aaaamiiiir eliafen
aaaamiiiir miimshiin
aaaamiiiir amirassan
aaaamiiiir persianshadow
aaaamiiiir nima
mjnanakar hnili
mjnanakar hamedbd
mjnanakar ghanemzadeh
mjnanakar 21aban
mjnanakar majid_sharifi
mjnanakar ehsanix
mjnanakar nimanifest
mjnanakar _sina_t
mjnanakar san3tm
mjnanakar moortezaa
mjnanakar shambasi
mjnanakar behnam86
mjnanakar poooyak
mjnanakar sparkmood
mjnanakar hadifarnoud
mjnanakar mohsen_akhavan
mjnanakar saman_soltani
mjnanakar kermanpour
mjnanakar javadahmadzadeh
mjnanakar alone0girl
mjnanakar atakhalighi
mjnanakar keshipour
mjnanakar vahidrz
mjnanakar majidalavizadeh
mjnanakar navidbehrangi
mjnanakar mohsen_barati
mjnanakar fariborzn1
mjnanakar mohammadmojrian
mjnanakar mmhahmadi
mjnanakar pooyaz
mjnanakar milaad
mjnanakar alirrreza
mjnanakar atmirr
mjnanakar abbas1367
mjnanakar malayeri
mjnanakar myvahid
mjnanakar saeed_fard
mjnanakar ireza_m
mjnanakar nima
mjnanakar ali_ajoudanian
mjnanakar hamednz
mjnanakar shaho
mjnanakar hoseiin
mjnanakar zxcmehran
mjnanakar kamyarnavidan
mjnanakar r_abtahi
mjnanakar pourebadi
mjnanakar farzadme
mjnanakar mkargar
mjnanakar amirspx
mjnanakar asadsafari
mjnanakar pilevar
mjnanakar aminbz
mjnanakar arashzd
mjnanakar manigh
mjnanakar jimmyheller
mjnanakar jranil
mjnanakar geeknux
mjnanakar saed64
mjnanakar hallaji
mjnanakar shayanshalileh
mjnanakar davoodtr
mjnanakar mmo1983
mjnanakar theanother
vahidvv hesamg
vahidvv nimanifest
vahidvv aliajafari
vahidvv ayat_hosseini
vahidvv marmarak81
vahidvv malayeri
vahidvv hallaji
vahidvv rezamgh
vahidvv shayanshalileh
vahidvv shaahink
vahidvv nima
vahidvv arashzd
vahidvv kpakfar
vahidvv atakhalighi
vahidvv milaad
vahidvv jadi
vahidvv hamedmohammadii
vahidvv majidalavizadeh
vahidvv shatobery
vahidvv navidbehrangi
vahidvv islamizad
vahidvv amirmehrani
vahidvv sallar
vahidvv amirb
vahidvv ara_ohanian
parhumm shahrammrl
parhumm jozi
parhumm amireshraqi
parhumm atakhalighi
parhumm nimolix
parhumm javadolmamalek
parhumm arianmoghbeli
parhumm nekofar
parhumm aliinba
parhumm shahzadesc
parhumm iahmadina
parhumm sia_mac
parhumm manigh
parhumm mort3za
parhumm amirdarafsheh
parhumm mohsen_barati
parhumm mmz6
parhumm mmasoudshahi
parhumm behnamkashani
parhumm parsafatehi
parhumm jaiiali
parhumm shaahink
parhumm sallar
parhumm majidalavizadeh
parhumm arashzd
parhumm mohammadmojrian
parhumm milaad
parhumm farzadme
parhumm siavashh
parhumm miladkdz
parhumm shaho
parhumm cubny
parhumm kamyarnavidan
parhumm islamizad
parhumm codeisjoy
parhumm asadsafari
parhumm pedrambehroozi
parhumm omigon
parhumm mehdivk
parhumm jranil
parhumm shatobery
parhumm moallemi
parhumm mahdi
parhumm hadjloo
parhumm mhmdrzm
parhumm mehrdad
parhumm amiirlatifi
parhumm 21aban
parhumm jimmyheller
parhumm davoodtr
parhumm atmirr
parhumm farhadex
parhumm amirmehrani
parhumm jadi
parhumm hamidpl
ali_ajoudanian rana_schams
ali_ajoudanian mahdinasseri
ali_ajoudanian snasihatkon
ali_ajoudanian ali_haddadkar
ali_ajoudanian nekofar
ali_ajoudanian theanother
ali_ajoudanian miladsafarzadeh
ali_ajoudanian miladbruce
ali_ajoudanian mehrdad
ali_ajoudanian amir_habibzadeh
ali_ajoudanian aitdds
ali_ajoudanian saman_soltani
ali_ajoudanian hoomanrezvani
ali_ajoudanian hallaji
ali_ajoudanian shatobery
ali_ajoudanian amirmehrani
ali_ajoudanian mohsen_barati
ali_ajoudanian xbox3000
ali_ajoudanian kermanpour
ali_ajoudanian 1masochist
ali_ajoudanian ehsandiary
ali_ajoudanian ghanemzadeh
ali_ajoudanian danbar87
ali_ajoudanian mjnanakar
ali_ajoudanian shaahink
ali_ajoudanian sia_mac
ali_ajoudanian atakhalighi
ali_ajoudanian asmaka_
ali_ajoudanian amiirlatifi
ali_ajoudanian navidbehrangi
ali_ajoudanian hamid_salimian
ali_ajoudanian rezamahmoudii
ali_ajoudanian matintorkkanfar
ali_ajoudanian manigh
ali_ajoudanian majidalavizadeh
ali_ajoudanian islamizad
ali_ajoudanian asadsafari
ali_ajoudanian hamid_karimii
ali_ajoudanian farzadme
ali_ajoudanian sallar
ali_ajoudanian ahadyekta
ali_ajoudanian ireza_m
ali_ajoudanian atmirr
ali_ajoudanian elsereturn
ali_ajoudanian jozi
ali_ajoudanian rasez
ali_ajoudanian aminhashemi88
ali_ajoudanian pooyaz
ali_ajoudanian malayeri
ali_ajoudanian mort3za
ali_ajoudanian amirassan
ali_ajoudanian meisam31
ali_ajoudanian siavashh
ali_ajoudanian nima
ali_ajoudanian jaavid
ali_ajoudanian opiums
ali_ajoudanian sinaevil
ali_ajoudanian milaad
aakhavan artlesshand
aakhavan narsic_
aakhavan mhmazidi
moghaddas_it hosseinlotfi
moghaddas_it 3raah
yasget roohsavar
yasget mehdiahmadi
yasget mohsen_barati
yasget shatobery
yasget shahrzaad
yasget amirrasha
yasget javadahmadzadeh
yasget nimanifest
yasget moniirre
yasget alixrezax
yasget farshadatis
yasget euwars
yasget kermanpour
yasget taha_armis
yasget hnili
yasget avahedi
yasget moallemi
yasget amir_sajjadi
yasget jimmyheller
yasget fatemehmaleki
yasget poooyak
yasget maryayi
yasget malayeri
yasget _arashasghari
yasget ehsandotnet
yasget arashzd
yasget atakhalighi
yasget tehran
yasget ablomof
yasget nargesd
yasget farbod3f
yasget sallar
yasget shaahink
yasget shayanshalileh
yasget siavashh
yasget lilalways
yasget persianshadow
yasget mrkavousi
yasget aydin_plus
yasget 1hamid
yasget nooshink
yasget aminbz
yasget hashemdot
yasget tabibzadeh
yasget eliafen
yasget manigh
yasget farin
yasget hajimahdi
yasget newseijiro
yasget opiums
yasget kheyzaran
yasget manoochehr
yasget elsereturn
yasget ehsandiary
yasget fero0o0o
yasget jaavid
yasget tl2espassel2
yasget pilevar
yasget jimbooooo
yasget abbas1367
yasget mehrdad
yasget milaad
yasget chalist
yasget arashka
yasget donyarad
yasget nimania
yasget shaho
yasget webgard
yasget nima
yasget jranil
yasget ehsanix
yasget rezamgh
yasget ashkan_g
yasget misagh
yasget zzgraph
yasget theanother
yasget miladopiez
yasget jadi
yasget mhmazidi
yasget jozi
yasget peiman
yasget 2ndmoon
amirhz93 yeganeeeh
amirhz93 sallar
mohammad6006 alixrezax
mohammad6006 reshadman
mohammad6006 mehdy314
mohammad6006 hamid_karimii
mohammad6006 imorteza
mohammad6006 alireza94
mohammad6006 iahmadina
mohammad6006 hkazazi
mohammad6006 _maprotiline
mohammad6006 roshanak1
mohammad6006 gamzelinurr
mohammad6006 a_aligoli
mohammad6006 nima_ab
mohammad6006 behnamjz
mohammad6006 pharzam
mohammad6006 nima
mohammad6006 amiralionly
mohammad6006 ehsandiary
mohammad6006 amir_habibzadeh
mohammad6006 tachurvan
mohammad6006 fariddehgan
mohammad6006 beyzinsanlari
mohammad6006 neda_zia
mohammad6006 sallar
mohammad6006 ahmet7dursun
mohammad6006 meisam31
mohammad6006 majidalavizadeh
mohammad6006 asadsafari
mohammad6006 pooyaroohi
mohammad6006 mohhzg
mohammad6006 persianshadow
namvari shatobery
namvari majidalavizadeh
namvari masmart_
namvari shayanshalileh
namvari _arashasghari
namvari salehamini
namvari arashzd
namvari nima
namvari ehsandiary
namvari shaahink
namvari keshipour
namvari jadi
namvari nima_ab
namvari sallar
namvari pharzam
namvari fariddehgan
namvari davoodtr
namvari atakhalighi
namvari amir_habibzadeh
namvari hallaji
namvari asadsafari
xishma vah1dm
xishma abjzb70
xishma nima_ab
xishma mmoallemi
xishma amid_z
xishma exavir
xishma amirhosein_zlf
xishma aakpro1
aakpro1 ahmadsb101
aakpro1 atakhalighi
aakpro1 nima
aakpro1 arashzd
aakpro1 azure3bt
aakpro1 mohhzg
aakpro1 hessam_nadr
aakpro1 amir_habibzadeh
aakpro1 jalalazimi
aakpro1 hamidrezazadeh
aakpro1 ehsaniaa
aakpro1 nima_ab
aakpro1 m_khodabandeh
aakpro1 ramezanpour
aakpro1 meemsafari
aakpro1 jadi
aakpro1 xishma
aakpro1 amid_z
aakpro1 niloofar_b
aakpro1 exavir
aakpro1 mmoallemi
aakpro1 amirhosein_zlf
m_khodabandeh horotat
m_khodabandeh pourebadi
m_khodabandeh mohhzg
m_khodabandeh freemaysam
m_khodabandeh ramezanpour
m_khodabandeh ehsaniaa
m_khodabandeh nima_ab
m_khodabandeh aakpro1
m_khodabandeh nima
m_khodabandeh mahdi
m_khodabandeh hamidrezazadeh
ahmadsb101 amid_z
ahmadsb101 alskvrda
ahmadsb101 amirhosein_zlf
ahmadsb101 nima_ab
ahmadsb101 aakpro1
ahmadsb101 farshadsibil
ahmadsb101 horotat
fariddehgan saeeddm
fariddehgan amirdaly
fariddehgan davoodtr
fariddehgan theanother
fariddehgan roshanak1
fariddehgan rezakamalifard
fariddehgan navidbehrangi
fariddehgan amirmehrani
fariddehgan behnamkashani
fariddehgan ehsandiary
fariddehgan hoseinmontazer
fariddehgan aminkhss
fariddehgan mahdinasseri
fariddehgan vchakoshy
fariddehgan amirdew
fariddehgan chalist
fariddehgan snasihatkon
fariddehgan saeedfada
fariddehgan kamyarnavidan
fariddehgan bepiiiiiiii
fariddehgan afshinjad
fariddehgan pooyaroohi
fariddehgan mojtababazdan
fariddehgan asadiiali
fariddehgan shayanshateri7
fariddehgan hkazazi
fariddehgan tranjbaran
fariddehgan peyman3d
fariddehgan arpourabedin
fariddehgan nekofar
fariddehgan ayat_hosseini
fariddehgan salehamini
fariddehgan opiums
fariddehgan s_usinger
fariddehgan siavashh
fariddehgan behdad222
fariddehgan hoseinit
fariddehgan yottanami
fariddehgan ghanemzadeh
fariddehgan yyasharr
fariddehgan vahidrz
fariddehgan majidalavizadeh
fariddehgan neda_zia
fariddehgan pharzam
fariddehgan efazati
fariddehgan amiryousefi_
fariddehgan behnamjz
fariddehgan namvari
fariddehgan hallaji
fariddehgan nima_ab
fariddehgan atakhalighi
fariddehgan sallar
fariddehgan jadi
fariddehgan amir_habibzadeh
fariddehgan asadsafari
asadiiali puja108
asadiiali nedagolshan
asadiiali hamidrezazadeh
asadiiali shervinmashayek
asadiiali kiyanir
asadiiali sia_mac
asadiiali saman_soltani
asadiiali mohebifar
asadiiali moortezaa
asadiiali matin_mlk
asadiiali shatobery
asadiiali yottanami
asadiiali amirmehrani
asadiiali nima
asadiiali sinakhanlou
asadiiali amiryousefi_
asadiiali mnamazi
asadiiali majidalavizadeh
asadiiali neda_zia
asadiiali ariana_hadi
asadiiali milaad
asadiiali ghanemzadeh
asadiiali jadi
asadiiali salehamini
asadiiali _arashasghari
asadiiali pilevar
asadiiali fariddehgan
asadiiali nima_ab
asadiiali islamizad
asadiiali farzadme
asadiiali namvari
asadiiali poooyak
asadiiali vahidrz
asadiiali yyasharr
asadiiali behnamjz
asadiiali soroushayoubi
asadiiali hadjloo
asadiiali shaho
asadiiali ehsandiary
asadiiali keshipour
asadiiali pharzam
asadiiali atakhalighi
asadiiali navidbehrangi
asadiiali ali_ajoudanian
asadiiali shaahink
asadiiali shayanshalileh
asadiiali malayeri
asadiiali moallemi
asadiiali hallaji
asadiiali manigh
asadiiali sallar
asadiiali arashzd
asadiiali davoodtr
asadiiali amir_habibzadeh
asadiiali asadsafari
mohamadrussi arashzd
mohamadrussi iammohammadd
mohamadrussi omidgharib
mohamadrussi amiirlatifi
mohamadrussi atakhalighi
mohamadrussi hadjloo
mohamadrussi shaahink
mohamadrussi hamidpl
mohamadrussi shaho
mohamadrussi malayeri
mohamadrussi sunazi
mohamadrussi ehsandotnet
mohamadrussi dastnevis
mohamadrussi alexbrito
mohamadrussi majid_sharifi
mohamadrussi hamedadizadeh
mohamadrussi nima
mohamadrussi farhadex
mohamadrussi farzadme
mohamadrussi aliereza
mohamadrussi poooyak
mohamadrussi islamizad
mohamadrussi taha_armis
mohamadrussi aliajafari
mohamadrussi davoodtr
mohamadrussi shatobery
mohamadrussi kiyanir
mohamadrussi ghanemzadeh
mohamadrussi asadsafari
mohamadrussi pilevar
mohamadrussi aminbz
mohamadrussi navidbehrangi
mohamadrussi parhumm
mohamadrussi amirmehrani
mohamadrussi shayanshalileh
mohamadrussi manigh
mohamadrussi jadi
mohamadrussi myvahid
mohamadrussi 21aban
mohamadrussi parsafatehi
mohamadrussi siavashh
mohamadrussi hallaji
mohamadrussi pharzam
mohamadrussi jimmyheller
mohamadrussi mhmdrzm
mohamadrussi ehsaniaa
mohamadrussi ireza_m
mohamadrussi _arashasghari
mohamadrussi rezamahmoudii
mohamadrussi miladsafarzadeh
mohamadrussi reza_ahmadi
mohamadrussi milaad
alirp88 hkazazi
alirp88 manigh
alirp88 moallemi
alirp88 hessam_nadr
alirp88 reshadman
alirp88 siavashh
alirp88 islamizad
alirp88 euwars
alirp88 21aban
alirp88 jadi
alirp88 alixrezax
alirp88 shaahink
alirp88 atakhalighi
alirp88 baaroon
alirp88 saeed_taheri
alirp88 mohsen_barati
alirp88 pooyaz
alirp88 aliajafari
alirp88 farzadme
alirp88 nimolix
alirp88 nimolix
alirp88 shaho
alirp88 arianismmm
alirp88 hosseinpirkh
alirp88 mahdi
alirp88 nima_ab
alirp88 siavash
alirp88 isaaeed
alirp88 sallar
alirp88 milaad
alirp88 opiums
alirp88 arashzd
alirp88 kazemi_soroush
alirp88 mbparizi
alirp88 abjzb70
alirp88 s3tin
ramezanpour rezakamalifard
ramezanpour jadi
ramezanpour nima_ab
ramezanpour m_khodabandeh
ramezanpour hamidrezazadeh
ramezanpour ehsaniaa
ramezanpour mahdi
ramezanpour miladkdz
ramezanpour shaho
bepiiiiiiii shatobery
bepiiiiiiii namvari
bepiiiiiiii _920627
bepiiiiiiii kiavash
bepiiiiiiii pooyaz
bepiiiiiiii nima_ab
bepiiiiiiii s_usinger
bepiiiiiiii roshanak1
bepiiiiiiii behnamkashani
bepiiiiiiii kermanpour
bepiiiiiiii meysamdm
bepiiiiiiii keshipour
bepiiiiiiii malayeri
bepiiiiiiii ghanemzadeh
bepiiiiiiii nima
bepiiiiiiii jadi
bepiiiiiiii ehsandiary
bepiiiiiiii amir_habibzadeh
bepiiiiiiii fariddehgan
bepiiiiiiii asadsafari
bepiiiiiiii atakhalighi
bepiiiiiiii davoodtr
bepiiiiiiii sallar
bepiiiiiiii hallaji
bepiiiiiiii pharzam
amin_seti shadisharifi
amin_seti _maprotiline
amin_seti chapdast
amin_seti zzgraph
amin_seti bigmide
amin_seti hoomanrezvani
amin_seti mrkavousi
amin_seti amirassan
amin_seti ciiex
soheileslami siavashh
soheileslami tehran
soheileslami alixrezax
soheileslami manigh
soheileslami milaad
soheileslami arianismmm
soheileslami nima
hamidshavarean sallar
hamidshavarean xbox3000
hamidshavarean nifasih
hamidshavarean nima
hamidshavarean mohsenin
hamidshavarean amirdarafsheh
hamidshavarean amiralionly
h4m3d_93 ayn_ghaf
h4m3d_93 baaroon
h4m3d_93 nimeshab
h4m3d_93 amirassan
h4m3d_93 alskvrda
h4m3d_93 samanfza
h4m3d_93 nima
h4m3d_93 xarax
nonbahrami mmasoudshahi
nonbahrami sallar
nonbahrami arashzd
nonbahrami elsereturn
nonbahrami zzgraph
nonbahrami jadi
nonbahrami mrkavousi
nonbahrami pourebadi
nonbahrami rezamgh
nonbahrami donyarad
nonbahrami simaaym
nonbahrami parsafatehi
nonbahrami opiums
nonbahrami miimshiin
nonbahrami kheyzaran
nonbahrami nooshink
nonbahrami sajjad63
nonbahrami mhmazidi
nonbahrami hadifarnoud
nonbahrami peiman
nonbahrami nimania
nonbahrami nima
geekogenius nima
shahravesh nasrolbandari
shahravesh behnamche
arminfeatd hoomanrezvani
arminfeatd drshojaee777
arminfeatd tiyooter
arminfeatd valternit
arminfeatd opiums
arminfeatd _maprotiline
arminfeatd ssx
arminfeatd elllegreen
arminfeatd iranzaad
arminfeatd vahidrz
arminfeatd glenatavoosi
arminfeatd shaahink
arminfeatd sallar
arminfeatd milaad
arminfeatd shtir
_mbadrian arefmirhosseini
_mbadrian alikamran
payamf1 snasihatkon
payamf1 peezhiz
payamf1 razieh_h
payamf1 shahrzaad
payamf1 khano0omi
payamf1 siavash
payamf1 mehdivk
payamf1 atakhalighi
payamf1 saeed_fard
payamf1 svahdati71
payamf1 100jaaad
payamf1 poooyak
payamf1 glenatavoosi
payamf1 ramona1370
payamf1 shaho
payamf1 donyarad
payamf1 rezamahmoudii
payamf1 hamid_karimii
payamf1 manigh
payamf1 parasto0o0o
payamf1 sallar
payamf1 elnaaz_s
payamf1 nima
pega_min milad5113
pega_min apastorof
pega_min siavashh
pega_min _maprotiline
pega_min shaahink
pega_min sirmasih
pega_min kiyanir
pega_min _arashasghari
pega_min negooni
pega_min hoomanrezvani
pega_min anamis2020
pega_min myvahid
pega_min arman_arian
pega_min moh3een
pega_min sallar
pega_min nimeshab
pega_min esfanj
pega_min nanazi
pega_min pilevar
pega_min howshani
pega_min dastnevis
hamedyzdn _nacm_
hamedyzdn sh1shokooh
hamedyzdn kiavash
hamedyzdn aminbz
hamedyzdn shahrzadsharaf
hamedyzdn siah_o_sefid
hamedyzdn santamaria222
hamedyzdn haniyehh
mrdaghestani chapdast
mrdaghestani sheikheshahr
mrdaghestani afshinjad
mrdaghestani arashzd
mrdaghestani opiums
mrdaghestani jadi
mrdaghestani rezamgh
mrdaghestani mhmazidi
mrdaghestani cubny
mrdaghestani soroushayoubi
mrdaghestani shaho
mrdaghestani jazire
mrdaghestani mehdimohseni
mrdaghestani kheyzaran
mrdaghestani littlefarbod
mrdaghestani mehrdad
mrdaghestani zzgraph
mrdaghestani 2ndmoon
mrdaghestani alibroujerdi
mrdaghestani ehsandiary
mrdaghestani nimania
mrdaghestani nima
mrdaghestani farin
mrdaghestani mohsenemi
mahmoodg84 _920627
alirezad89 _sheved_
alirezad89 iqbahal
alirezad89 farnoosh12195
alirezad89 i3argi
alirezad89 5haghayegh
alirezad89 taha_armis
alirezad89 hodao_o_
alirezad89 ramona1370
alirezad89 mezmariz
navid_emami mehdy314
navid_emami hoomanrezvani
navid_emami rezakamalifard
navid_emami efazati
navid_emami 21aban
navid_emami navidbehrangi
navid_emami goodarzi121
navid_emami b3hroozam
navid_emami hossein_dehnavi
navid_emami majidalavizadeh
navid_emami mohsenlinux
navid_emami rezasoroori
navid_emami shatobery
navid_emami farzadme
navid_emami asadsafari
navid_emami atakhalighi
navid_emami mahdi
navid_emami shayanshalileh
navid_emami nima
navid_emami jadi
navid_emami hadjloo
navid_emami shaho
navid_emami sallar
saboorian jadi
saboorian opiums
saboorian s3p1deh
saboorian pooyaj
saboorian mahmoodrezafar
saboorian yousefpour
saboorian arash_radmand
saboorian bahadorn
mazarei mojtabamahmoodi
mazarei hadifarnoud
mazarei mkargar
aitdds hamedtool
aitdds pantheach
aitdds hesamg
aitdds sajjad_meshki
aitdds noo0nii
aitdds rana_schams
aitdds oliafatemi
aitdds niloofar_b
aitdds hoomanrezvani
aitdds ali_ajoudanian
shambasi arminghm
shambasi hoseiin
shambasi behdad222
shambasi hamidfzm
shambasi mehdy314
shambasi ehsaniaa
shambasi hkazazi
shambasi saman_soltani
shambasi rezakamalifard
shambasi martianboy
shambasi chalist
shambasi efazati
shambasi xerror
shambasi sia_mac
shambasi kiarashamali
shambasi iahmadina
shambasi hamid_karimii
shambasi rezamahmoudii
shambasi 100jaaad
shambasi svahdati71
shambasi islamizad
shambasi hoomanrezvani
shambasi sallar
shambasi mehrdad
shambasi 21aban
akh_mehrjoo zeus_dreams
mobcer bahmansh
mobcer poooyak
mobcer inn3rsight
mobcer esmram
amirdew islamizad
amirdew 21aban
amirdew nilinona7395
amirdew _nacm_
amirdew jozi
amirdew saaabaaa
amirdew nesvaan
amirdew alireza94
amirdew ali_hsh
amirdew blind_owl
amirdew saberioon
amirdew hoseiin
amirdew tttoofan
amirdew eliafen
amirdew pharzam
amirdew fariddehgan
amirdew amir_habibzadeh
amirdew imorteza
amirdew saman_soltani
amirdew atakhalighi
amirdew majidalavizadeh
amirdew parisaa_
amirdew floydian13
amirdew hoomanrezvani
amirdew saeedhbi
amirdew efazati
amirdew isaaeed
amirdew alone0girl
amirdew farzadme
amirdew ahadyekta
amirdew milaad
amirdew manigh
amirdew neyemordab
amirdew aliajafari
amirdew jadi
amirdew shaahink
amirdew nima
amirdew 3raah
amirdew _maprotiline
amirdew sallar
amirdew bahram32v
amirdew amirsaam
amirdew abotap
ghahremani_soh oliafatemi
ghahremani_soh _arashasghari
ghahremani_soh pooyaroohi
ghahremani_soh malayeri
ghahremani_soh hamedmohammadii
ghahremani_soh paoloboccardi
ghahremani_soh ho33einrahmati
ghahremani_soh hoseiin
ghahremani_soh mehrnaz1371
ghahremani_soh manigh
ghahremani_soh jozi
ghahremani_soh parsafatehi
ghahremani_soh 21aban
ghahremani_soh dastnevis
ghahremani_soh mnamazi
ghahremani_soh nekofar
ghahremani_soh manoochehr
ghahremani_soh alinzm
ghahremani_soh soroushayoubi
ghahremani_soh jaavid
ghahremani_soh amirmehrani
ghahremani_soh jalalazimi
ghahremani_soh amiirlatifi
ghahremani_soh nima
ghahremani_soh exavir
mc_moozmar hamednz
mc_moozmar persianshadow
mc_moozmar mmo1983
mc_moozmar sallar
mc_moozmar dastnevis
mc_moozmar isaaeed
mc_moozmar esfanj
mc_moozmar arashzd
mc_moozmar amirsaam
mc_moozmar islamizad
mc_moozmar shayanshalileh
mc_moozmar milaad
mc_moozmar shaahink
mc_moozmar farzadian
mc_moozmar howshani
mc_moozmar siavashh
mc_moozmar great_pear
mc_moozmar mehrdad
mc_moozmar 21aban
mc_moozmar nimeshab
mc_moozmar miimshiin
mc_moozmar manigh
mc_moozmar nima
mc_moozmar xerror
shahrzaad miladsafarzadeh
shahrzaad navid701
shahrzaad mehrnaz1371
shahrzaad iahmadina
shahrzaad feriinoosh
shahrzaad jadi
shahrzaad rezamahmoudii
shahrzaad baaroon
shahrzaad asmaka_
shahrzaad farnood
shahrzaad farhadex
shahrzaad sparkmood
shahrzaad saman_soltani
shahrzaad _arashasghari
shahrzaad payamf1
shahrzaad mj1370
shahrzaad mehrkara
shahrzaad porya_del
shahrzaad shaahink
shahrzaad majidakgh
shahrzaad jimmyheller
shahrzaad manigh
shahrzaad vatansiz88
shahrzaad farzadme
shahrzaad poooyak
shahrzaad drshojaee777
shahrzaad elsereturn
shahrzaad razieh_h
shahrzaad nima
shahrzaad moortezaa
moortezaa saman_soltani
moortezaa hamedadizadeh
moortezaa keshipour
moortezaa iahmadina
moortezaa tabibzadeh
moortezaa ehsaniaa
moortezaa hoomanrezvani
moortezaa amin_gholami
moortezaa atmirr
moortezaa navid_emami
moortezaa cubny
moortezaa farnood
moortezaa adolfsturm
moortezaa sparkmood
moortezaa parsafatehi
moortezaa hoseiin
moortezaa amiirlatifi
moortezaa farzadme
moortezaa ssx
moortezaa araashk
moortezaa nimolix
moortezaa jaavid
moortezaa elijahmanor
moortezaa moallemi
moortezaa _arashasghari
moortezaa elsereturn
moortezaa malayeri
moortezaa ehsandotnet
moortezaa 21aban
moortezaa nima
moortezaa manigh
moortezaa shaho
moortezaa siavashh
moortezaa xbox3000
moortezaa shaahink
moortezaa miladsafarzadeh
moortezaa amirmehrani
moortezaa mahdi
moortezaa soroushayoubi
moortezaa asadsafari
moortezaa glenatavoosi
moortezaa jadi
moortezaa arashzd
moortezaa sallar
moortezaa shahrzaad
moortezaa poooyak
pourebadi snasihatkon
pourebadi sparkmood
pourebadi feriinoosh
pourebadi arashzd
pourebadi miladsafarzadeh
pourebadi shatobery
pourebadi ehsandiary
pourebadi arianismmm
pourebadi pharzam
pourebadi sallar
pourebadi hoomanrezvani
pourebadi amir_habibzadeh
pourebadi rezamahmoudii
pourebadi _arashasghari
pourebadi jalalazimi
pourebadi lilalways
pourebadi majidalavizadeh
pourebadi peyman3d
pourebadi _920627
pourebadi mohsen_barati
pourebadi tranjbaran
pourebadi b3hroozam
pourebadi soltanihub
pourebadi saman_salari
pourebadi ehsaniaa
pourebadi hallaji
pourebadi farhadex
pourebadi mjnanakar
pourebadi nima
pourebadi manigh
pourebadi jadi
pourebadi farzadme
pourebadi aminbz
pourebadi milaad
pourebadi behnamkashani
pourebadi xerror
delbarebidel nima
delbarebidel isaaeed
delbarebidel zakhar_
hamed_taj wikidrink
hamed_taj safasalehi
mahmooood nima
sinadotnet snasihatkon
sinadotnet zoubish
sinadotnet 1hamid
sinadotnet siah_o_sefid
sinadotnet rezamahmoudii
sinadotnet hoseinmontazer
sinadotnet maryayi
sinadotnet i3argi
sinadotnet fandoq
sinadotnet azure3bt
sinadotnet ozirice
sinadotnet howshani
sinadotnet aliinba
sinadotnet graysnowflake
sinadotnet shabgardd
sinadotnet moallemi
sinadotnet samanoqo
sinadotnet nargesd
sinadotnet aminasoode
sinadotnet 3raah
sinadotnet nooshink
sinadotnet negooni
sinadotnet sallar
sinadotnet moonrider
sinadotnet ramona1370
sinadotnet eliafen
sinadotnet salardo
sinadotnet hadiyalin
sinadotnet aminbz
sinadotnet 2ndmoon
sinadotnet amiralii
sinadotnet l2eza
sinadotnet nanazi
sinadotnet davodm
sinadotnet roshanak1
sinadotnet adn1989
sinadotnet _parsun_
sinadotnet milad5113
sinadotnet nimsede
sinadotnet noo0nii
sinadotnet amirreza_taheri
sinadotnet martianboy
sinadotnet siavashh
sinadotnet _maprotiline
sinadotnet jaavid
sinadotnet rezakamalifard
sinadotnet blind_owl
sinadotnet amirassan
sinadotnet jimbooooo
sinadotnet donyarad
sinadotnet miimshiin
sinadotnet fero0o0o
sinadotnet tl2espassel2
sinadotnet arman_arian
sinadotnet opiums
sinadotnet ladanooo
sinadotnet hadinik
sinadotnet parasto0o0o
sinadotnet elsereturn
sinadotnet meisam31
sinadotnet milaad
sinadotnet 21aban
sinadotnet abbas1367
sinadotnet manigh
sinadotnet nima
xldrx masrour
xldrx violetcrow5
xldrx ghalamzann
xldrx haj_mamed
xldrx mhmazidi
xldrx sharh
xldrx shokoofeh
xldrx ammaghsa
arminkhanjari93 bahram32v
alireza_kashian shayanshalileh
alireza_kashian malayeri
alireza_kashian mahdi
alireza_kashian nima
alireza_kashian mohanbelani
alireza_kashian ariana_hadi
alireza_kashian hamidpl
alireza_kashian nimeshab
alireza_kashian howiec
alireza_kashian geekonomics
morghlim jadi
morghlim amirspx
morghlim mojtabaghanidel
morghlim shahrzaad
morghlim parasto0o0o
morghlim farshadsibil
morghlim essfand
morghlim siavashh
morghlim opiums
morghlim shtir
massiha60iha snasihatkon
massiha60iha alitalaghat
massiha60iha ramona1370
massiha60iha amirdaly
massiha60iha cmyk42
massiha60iha alinzm
massiha60iha milaad
massiha60iha opiums
massiha60iha reza_ansari
massiha60iha svahdati71
massiha60iha massiha
massiha60iha milad5113
massiha60iha negooni
massiha60iha nanazi
alisinanaghibi nima
alisinanaghibi pilevar
alisinanaghibi e_imami
kermanpour tehran
kermanpour snasihatkon
kermanpour meysamdm
kermanpour haj_mamed
kermanpour theanother
kermanpour s_usinger
kermanpour fatemehmaleki
kermanpour amirmehrani
kermanpour shatobery
kermanpour hadifarnoud
kermanpour ayat_hosseini
kermanpour nedagolshan
kermanpour mjnanakar
kermanpour manigh
kermanpour aliereza
kermanpour jadi
kermanpour moallemi
kermanpour poooyak
kermanpour ehsandotnet
kermanpour behnamkashani
kermanpour rezamahmoudii
kermanpour shaahink
kermanpour miladsafarzadeh
kermanpour ali_ajoudanian
kermanpour milaad
kermanpour islamizad
kermanpour parhumm
kermanpour majidalavizadeh
kermanpour malayeri
kermanpour asadsafari
kermanpour davoodtr
kermanpour farhadex
kermanpour farzadme
kermanpour atakhalighi
kermanpour amiirlatifi
kermanpour navidbehrangi
kermanpour arashzd
kermanpour nima
kermanpour hadjloo
kermanpour ghanemzadeh
kermanpour siavash
kermanpour mahdi
kermanpour soroushayoubi
kermanpour xbox3000
kermanpour jimmyheller
kermanpour shayanshalileh
kermanpour aradhaghi
kermanpour _arashasghari
kermanpour sallar
kermanpour 21aban
marmarak81 fomo2
marmarak81 baaroon
marmarak81 amirspx
marmarak81 _maprotiline
marmarak81 _arezoofa
marmarak81 theanother
marmarak81 amirrasha
marmarak81 manigh
marmarak81 ghanemzadeh
marmarak81 cubny
marmarak81 artlesshand
marmarak81 hajimahdi
marmarak81 mhrnb
marmarak81 jaavid
marmarak81 santamaria222
marmarak81 nimanifest
marmarak81 liquigels
marmarak81 shaahink
marmarak81 hadjloo
marmarak81 shaho
marmarak81 atakhalighi
marmarak81 shayanshalileh
marmarak81 ehsanix
marmarak81 hadiyalin
marmarak81 tabibzadeh
marmarak81 aminbz
marmarak81 shatobery
marmarak81 mmz6
marmarak81 nimolix
marmarak81 minabanoo
marmarak81 fero0o0o
marmarak81 jimbooooo
marmarak81 rezamgh
marmarak81 sallar
marmarak81 hamidpl
marmarak81 _parsun_
marmarak81 sinadotnet
marmarak81 amiirlatifi
marmarak81 lilalways
marmarak81 parasto0o0o
marmarak81 chapdast
marmarak81 zzgraph
marmarak81 amirmehrani
marmarak81 nargesd
marmarak81 injafourstar
marmarak81 simaaym
marmarak81 amiralii
marmarak81 ladanooo
marmarak81 amirassan
marmarak81 donyarad
marmarak81 jadi
marmarak81 mmasoudshahi
marmarak81 mhmazidi
marmarak81 siavashh
marmarak81 nima
marmarak81 parsafatehi
marmarak81 sajjad63
marmarak81 mhmdrzm
marmarak81 nimsede
marmarak81 arashzd
marmarak81 milaad
marmarak81 mrkavousi
marmarak81 miimshiin
marmarak81 ehsandiary
marmarak81 mehrdad
marmarak81 21aban
marmarak81 littlefarbod
goodarzi121 ariana_hadi
goodarzi121 baaroon
goodarzi121 bnfsheghf
goodarzi121 shaahink
goodarzi121 mehrnaz1371
goodarzi121 navidbehrangi
goodarzi121 sallar
goodarzi121 ark4507
goodarzi121 kermanpour
goodarzi121 hoomanrezvani
goodarzi121 hoomanrezvani
goodarzi121 pooyaz
goodarzi121 mahdi
goodarzi121 majidalavizadeh
goodarzi121 parsafatehi
goodarzi121 nedagolshan
goodarzi121 amirmehrani
goodarzi121 amir_habibzadeh
goodarzi121 hadiyalin
goodarzi121 ali_haddadkar
goodarzi121 eskandari
goodarzi121 theanother
goodarzi121 s_usinger
goodarzi121 alitalaghat
goodarzi121 shatobery
goodarzi121 nekofar
goodarzi121 siavash
goodarzi121 hadifarnoud
goodarzi121 atakhalighi
goodarzi121 malayeri
goodarzi121 ghanemzadeh
goodarzi121 mnoorshid
goodarzi121 davoodtr
goodarzi121 manigh
goodarzi121 asadsafari
goodarzi121 arashzd
goodarzi121 jadi
goodarzi121 soroushayoubi
goodarzi121 shayanshalileh
mahyarrashidi nasimb2_
mahyarrashidi mahdisufian
mahyarrashidi vtofighi
mahyarrashidi wikidrink
mahyarrashidi islamizad
mahyarrashidi fero0o0o
mahyarrashidi nima
sarabomzi chapdast
sarabomzi arashzd
sarabomzi mrkavousi
sarabomzi nima
saman_salari sallar
saman_salari 21aban
saman_salari farhad_hf
saman_salari nimeshab
saman_salari elsereturn
saman_salari farzadpro
saman_salari behnam86
saman_salari nima
saman_salari veronicafmk
saman_salari tttoofan
saman_salari amin_gholami
saman_salari i3argi
saman_salari vahiddelaram
saman_salari _arashasghari
saman_salari mohammadf255
saman_salari mostafa_pgs
saman_salari tranjbaran
saman_salari jezghale
saman_salari iqbahal
saman_salari haniyehh
saman_salari iammohammadd
saman_salari bahramb92
saman_salari shambasi
saman_salari saman_soltani
saman_salari amiirlatifi
saman_salari ali_ajoudanian
saman_salari saeed_fard
saman_salari pourebadi
saman_salari atakhalighi
saman_salari mohamaddorari
saman_salari moallemi
saman_salari peyman3d
saman_salari miladsafarzadeh
saman_salari islamizad
saman_salari farzadian
saman_salari svahdati71
saman_salari navidbehrangi
saman_salari shaho
saman_salari soltanihub
saman_salari fariborzn1
saman_salari ghanemzadeh
saman_salari majidalavizadeh
saman_salari malayeri
saman_salari shayanshalileh
saman_salari arashzd
elia_zand pooyaz
elia_zand sssaharrr
rzpersian barbod_mahmood
rzpersian ara_ohanian
reyhaaaaaaan _arashasghari
reyhaaaaaaan miimshiin
reyhaaaaaaan amiralii
reyhaaaaaaan shaahink
reyhaaaaaaan manigh
reyhaaaaaaan sallar
reyhaaaaaaan opiums
reyhaaaaaaan siavashh
reyhaaaaaaan amirassan
reyhaaaaaaan _nacm_
reyhaaaaaaan milaad
reyhaaaaaaan ayda58006851
roozbehrzv siah_o_sefid
roozbehrzv damoon_k
roozbehrzv hooshmandk
roozbehrzv alskvrda
roozbehrzv ablomof
roozbehrzv rezamgh
roozbehrzv moallemi
roozbehrzv mehrdad
roozbehrzv sadeghjam
roozbehrzv chalist
roozbehrzv injafourstar
roozbehrzv apastorof
roozbehrzv hamidthegreat
roozbehrzv edrisi
roozbehrzv svahdati71
roozbehrzv saman_soltani
roozbehrzv matinjahantark
roozbehrzv arashzd
roozbehrzv mhmdrzm
roozbehrzv _arashasghari
roozbehrzv sallar
roozbehrzv hoseinmontazer
roozbehrzv jadi
roozbehrzv manoochehr
roozbehrzv shayanshalileh
roozbehrzv milaad
roozbehrzv siavashh
roozbehrzv martianboy
roozbehrzv manigh
roozbehrzv sinadotnet
roozbehrzv elrazez
roozbehrzv 21aban
roozbehrzv eliafen
roozbehrzv mhmazidi
roozbehrzv tehran
roozbehrzv opiums
roozbehrzv xerror
roozbehrzv vahid22
roozbehrzv fero0o0o
roozbehrzv elsereturn
roozbehrzv pilevar
roozbehrzv abbas1367
roozbehrzv nima
roozbehrzv avahedi
roozbehrzv persianshadow
miladsafarzadeh artlesshand
miladsafarzadeh peyman3d
miladsafarzadeh farnood
miladsafarzadeh keshipour
miladsafarzadeh islamizad
miladsafarzadeh salehamini
miladsafarzadeh omidamraei
miladsafarzadeh nedagolshan
miladsafarzadeh nedagolshan
miladsafarzadeh mhmdrzm
miladsafarzadeh shahrzaad
miladsafarzadeh nargesd
miladsafarzadeh ali_ajoudanian
miladsafarzadeh behnamkashani
miladsafarzadeh pourebadi
miladsafarzadeh hoomanrezvani
miladsafarzadeh jalalazimi
miladsafarzadeh fatemehmaleki
miladsafarzadeh nekofar
miladsafarzadeh cubny
miladsafarzadeh alixrezax
miladsafarzadeh i3argi
miladsafarzadeh ayat_hosseini
miladsafarzadeh mohsen_barati
miladsafarzadeh milad
miladsafarzadeh soroushayoubi
miladsafarzadeh myvahid
miladsafarzadeh ghanemzadeh
miladsafarzadeh tranjbaran
miladsafarzadeh aminbz
miladsafarzadeh amirspx
miladsafarzadeh kiyanir
miladsafarzadeh pilevar
miladsafarzadeh miladrey
miladsafarzadeh shaho
miladsafarzadeh siavashh
miladsafarzadeh ehsandotnet
miladsafarzadeh opiums
miladsafarzadeh farhadex
miladsafarzadeh amiirlatifi
miladsafarzadeh codeisjoy
miladsafarzadeh ehsaniaa
miladsafarzadeh majidalavizadeh
miladsafarzadeh manigh
miladsafarzadeh xbox3000
miladsafarzadeh moortezaa
miladsafarzadeh asadsafari
miladsafarzadeh 21aban
miladsafarzadeh jadi
miladsafarzadeh farzadian
miladsafarzadeh atakhalighi
miladsafarzadeh nima
miladsafarzadeh mehrdad
miladsafarzadeh amirmehrani
miladsafarzadeh rezamahmoudii
miladsafarzadeh shaahink
miladsafarzadeh _arashasghari
miladsafarzadeh svahdati71
miladsafarzadeh mahdi
miladsafarzadeh pooyaz
miladsafarzadeh davoodtr
miladsafarzadeh shatobery
miladsafarzadeh malayeri
miladsafarzadeh poooyak
miladsafarzadeh farzadme
miladsafarzadeh shayanshalileh
miladsafarzadeh milaad
miladsafarzadeh sallar
fomo2 sinadotnet
fomo2 snasihatkon
fomo2 moniirre
fomo2 elsereturn
fomo2 aliinba
fomo2 marmarak81
fomo2 zakhar_
fomo2 nargesesf
fomo2 bahmani
fomo2 salardo
fomo2 nimeshab
fomo2 hoseinmontazer
fomo2 fero0o0o
fomo2 _parsun_
fomo2 _arezoofa
fomo2 hajimahdi
fomo2 ladanooo
fomo2 injafourstar
fomo2 parasto0o0o
fomo2 tl2espassel2
fomo2 chapdast
fomo2 trumangray
fomo2 ozirice
fomo2 noo0nii
fomo2 ehsandiary
fomo2 amir0933
fomo2 sallar
fomo2 samanoqo
fomo2 i3argi
fomo2 davodm
fomo2 mairyland
fomo2 persianshadow
fomo2 aminbz
fomo2 mehd1i
fomo2 arashzd
fomo2 hadiyalin
fomo2 farbod3f
fomo2 jimbooooo
fomo2 siavashh
fomo2 donyarad
fomo2 nimania
fomo2 parsafatehi
fomo2 fatik
fomo2 opiums
fomo2 milaad
fomo2 roshanak1
fomo2 hadinik
fomo2 farin
fomo2 minabanoo
fomo2 rezamgh
fomo2 mehrdad
fomo2 nima
fomo2 zzgraph
fomo2 jadi
fomo2 littlefarbod
fomo2 mhmazidi
fomo2 21aban
gilanpour scaryhell
gilanpour nima_ab
gilanpour aminbz
gilanpour razieh_h
gilanpour s_usinger
gilanpour malayeri
gilanpour ghanemzadeh
gilanpour glenatavoosi
gilanpour miladrey
gilanpour arash_khajelou
gilanpour aliajafari
gilanpour sallar
gilanpour pardis_h
gilanpour abbas1367
gilanpour amiralionly
gilanpour aliatnet
gilanpour melissachabok
gilanpour astromath300
gilanpour hooshmandk
gilanpour hamednz
niloofar_b amirspx
niloofar_b moallemi
niloofar_b parisaa_
niloofar_b opiums
niloofar_b sajjad_meshki
niloofar_b chapdast
niloofar_b aitdds
niloofar_b timisatarzadeh
niloofar_b 21aban
niloofar_b ehsaniaa
niloofar_b blind_owl
niloofar_b ablomof
niloofar_b aliichap
niloofar_b chalist
niloofar_b aminbz
niloofar_b aakpro1
niloofar_b littlefarbod
niloofar_b sallar
niloofar_b eliafen
niloofar_b milaad
niloofar_b manigh
niloofar_b siavash
niloofar_b abbas1367
niloofar_b elsereturn
elahakbari aliajafari
elahakbari iahmadina
elahakbari reyhunak
elahakbari opiums
elahakbari amirspx
elahakbari rezamajidi_t
elahakbari shaho
elahakbari hamid_karimii
elahakbari theanother
elahakbari alimoniri
elahakbari tranjbaran
elahakbari jadi
elahakbari shaahink
elahakbari matin_mlk
elahakbari farzanehabi
elahakbari ayat_hosseini
elahakbari majidalavizadeh
elahakbari sallar
elahakbari atakhalighi
elahakbari pharzam
xmangamma jozi
xmangamma mteymoori
xmangamma san3tm
xmangamma nimakarimi95
xmangamma hesamg
xmangamma 1mozaffar
xmangamma parisaa_
xmangamma tttoofan
morrteza804 omigon
morrteza804 nima
doshmanfana masoudx
doshmanfana mnamazi
doshmanfana shaahink
doshmanfana farbod3f
doshmanfana farzadian
doshmanfana atakhalighi
doshmanfana myvahid
doshmanfana alireza94
doshmanfana javadahmadzadeh
doshmanfana sirmasih
doshmanfana anamis2020
doshmanfana ertekab
doshmanfana shayanshalileh
doshmanfana nima
doshmanfana _arashasghari
doshmanfana sallar
doshmanfana pilevar
meysamdm davoodtr
meysamdm masmart_
meysamdm ayat_hosseini
meysamdm sajjad_meshki
meysamdm elahakbari
meysamdm blacktar
meysamdm wikidrink
meysamdm mhhshk
meysamdm amirdaly
meysamdm uidmehdi
meysamdm sooroor88
meysamdm nanazi
meysamdm ozirice
meysamdm poooyak
meysamdm pooyaz
meysamdm salehamini
meysamdm tranjbaran
meysamdm razieh_h
meysamdm miladkdz
meysamdm theanother
meysamdm kermanpour
meysamdm amir_habibzadeh
meysamdm snasihatkon
meysamdm hadiyalin
meysamdm nimanifest
meysamdm siavashh
meysamdm malayeri
meysamdm amin_gholami
meysamdm omid_keshtkar
meysamdm shatobery
meysamdm saman_soltani
meysamdm islamizad
meysamdm fatemehmaleki
meysamdm manigh
meysamdm neda_zia
meysamdm miladbruce
meysamdm armi_f
meysamdm ghanemzadeh
meysamdm tabibzadeh
meysamdm _920627
meysamdm nimeshab
meysamdm jalalazimi
meysamdm pilevar
meysamdm nimolix
meysamdm iahmadina
meysamdm sia_mac
meysamdm farhadex
meysamdm injafourstar
meysamdm amiirlatifi
meysamdm mohsen_barati
meysamdm rezamgh
meysamdm rezamahmoudii
meysamdm ireza_m
meysamdm miimshiin
meysamdm aliajafari
meysamdm jadi
meysamdm atakhalighi
meysamdm 21aban
meysamdm shaho
meysamdm majidalavizadeh
meysamdm shaahink
meysamdm shayanshalileh
meysamdm nima
meysamdm arashzd
meysamdm mhmazidi
meysamdm opiums
mohsenlinux behnamjz
mohsenlinux amir_habibzadeh
mohsenlinux mohsen_barati
mohsenlinux theanother
mohsenlinux farhadex
mohsenlinux ehsanix
mohsenlinux hoomanrezvani
mohsenlinux atiipatii
mohsenlinux b3hroozam
mohsenlinux aminbz
mohsenlinux hertkof
mohsenlinux alireza94
mohsenlinux atakhalighi
mohsenlinux ali_hsh
mohsenlinux moallemi
mohsenlinux navid_emami
mohsenlinux anamis2020
mohsenlinux feriinoosh
mohsenlinux 1masochist
mohsenlinux siavash
mohsenlinux rezataghizad
mohsenlinux shaahink
mohsenlinux hamedadizadeh
mohsenlinux manigh
mohsenlinux siavashh
mohsenlinux elsereturn
mohsenlinux jadi
mohsenlinux sallar
mohsenlinux amirmehrani
mohsenlinux milaad
mohsenlinux nima
hamed_rb khano0omi
aradhaghi ara_ohanian
aradhaghi unclebobmartin
aradhaghi hadjloo
aradhaghi alvinashcraft
aradhaghi elijahmanor
farshad7011 roshanak1
farshad7011 nafise
farshad7011 ha8i8eh
farshad7011 pooyaroohi
farshad7011 alskvrda
farshad7011 nima
farshad7011 malayeri
farshad7011 amirspx
farshad7011 _arashasghari
farshad7011 dastnevis
farshad7011 nimeshab
farshad7011 arman_arian
farshad7011 _maprotiline
farshad7011 manigh
farshad7011 parasto0o0o
farshad7011 miimshiin
farshad7011 jozi
farshad7011 littlefarbod
farshad7011 sheikheshahr
farshad7011 jadi
farshad7011 esfanj
farshad7011 hadinik
farshad7011 sallar
farshad7011 mort3za
farshad7011 milaad
farshad7011 opiums
farshad7011 payamspot
farshad7011 farin
farshad7011 mhmazidi
farshad7011 omid7011
sadeghjam alixrezax
sadeghjam persianshadow
sadeghjam mohsen_barati
sadeghjam trumangray
sadeghjam miladopiez
sadeghjam farin
sadeghjam shtir
sadeghjam hashemdot
sadeghjam roozbehrzv
sadeghjam navid701
sadeghjam nekofar
sadeghjam amirdaly
sadeghjam hadinik
sadeghjam mahdi
sadeghjam moallemi
sadeghjam elsereturn
sadeghjam islamizad
sadeghjam _maprotiline
sadeghjam _parsun_
sadeghjam jaavid
sadeghjam atakhalighi
sadeghjam rezamgh
sadeghjam amirspx
sadeghjam mehrdad
sadeghjam nimeshab
sadeghjam peiman
sadeghjam roshanak1
sadeghjam sallar
sadeghjam siavashh
sadeghjam injafourstar
sadeghjam ehsandiary
sadeghjam opiums
sadeghjam fatik
sadeghjam littlefarbod
sadeghjam nimsede
sadeghjam pourebadi
sadeghjam nima
sadeghjam hadiyalin
sadeghjam milaad
sadeghjam aminbz
sadeghjam manigh
sadeghjam arashzd
sadeghjam xerror
sadeghjam abbas1367
sadeghjam donyarad
sadeghjam 21aban
sadeghjam _mohammadz
sadeghjam kheyzaran
sadeghjam _arashasghari
sadeghjam geekogenius
sadeghjam moniirre
sadeghjam namnamir
sadeghjam jadi
sadeghjam tabibzadeh
sadeghjam rezamahmoudii
sadeghjam parsafatehi
sadeghjam meisam31
sadeghjam jimbooooo
sadeghjam mjnanakar
2hamed shatobery
2hamed ariana_hadi
2hamed imorteza
2hamed mtashackori
2hamed hessam_nadr
2hamed hamedbd
2hamed s_usinger
2hamed alizzargarian
2hamed moe_rafiee
2hamed mnamazi
2hamed rezakamalifard
2hamed masoudx
2hamed mamadicer
2hamed yousefpour
2hamed amirspx
2hamed mohsen_barati
2hamed pooyaroohi
2hamed nekofar
2hamed kamyarnavidan
2hamed shaho
2hamed hossein_dehnavi
2hamed meisam31
2hamed iahmadina
2hamed rezamahmoudii
2hamed majid_sharifi
2hamed behnamkashani
2hamed parsafatehi
2hamed pooriafarhad
2hamed 21aban
2hamed dastnevis
2hamed amir_habibzadeh
2hamed jalalazimi
2hamed santoor_ostad
2hamed tabibzadeh
2hamed _arashasghari
2hamed jimmyheller
2hamed ehsandiary
2hamed parasto0o0o
2hamed littlefarbod
2hamed sallar
2hamed xerror
2hamed siavashh
2hamed kiyanir
2hamed aliereza
2hamed myvahid
2hamed aliajafari
2hamed esfanj
2hamed malayeri
2hamed arashzd
2hamed aminbz
2hamed isaaeed
2hamed opiums
2hamed milaad
2hamed hamednz
2hamed bahadorn
2hamed sina_moosavi
2hamed amirassan
2hamed islamizad
2hamed shayanshalileh
2hamed misagh
2hamed nima
2hamed mhmazidi
2hamed jaavid
2hamed peiman
2hamed payamspot
2hamed vahid22
2hamed 1hamid
2hamed lilalways
2hamed saeedhbi
2hamed jadi
2hamed fero0o0o
2hamed manigh
2hamed abbas1367
2hamed blind_owl
2hamed ashkan_g
2hamed elsereturn
titii90m _arezoofa
titii90m lilalways
titii90m simaaym
titii90m nima
titii90m parasto0o0o
titii90m howshani
titii90m ozirice
titii90m opiums
titii90m parisaa_
titii90m negooni
titii90m lacrima91
titii90m aliajafari
titii90m esfanj
titii90m isaaeed
titii90m davodm
titii90m saeedhbi
titii90m amirassan
titii90m _maprotiline
titii90m 21aban
titii90m ladanooo
titii90m siavashh
amir_soley mahdiiikj
amir_soley farbodghiasi
behgolkn nima
behgolkn apastorof
behgolkn danyaly
behgolkn 1hamid
behgolkn milaad
siamakahadi spring_greenir
siamakahadi majidmoradian
siamakahadi nimadehghani
siamakahadi fatemehmaleki
siamakahadi jadi
siamakahadi reyhunak
siamakahadi dastnevis
siamakahadi alirezakhavasi
siamakahadi navid701
siamakahadi arashzd
siamakahadi nima
rezanzm 2_e_ter
rezanzm r_abtahi
rezanzm jadi
rezanzm negooni
rezanzm pega_min
rezanzm hesamg
rezanzm nimakarimi95
rezanzm opiums
rezanzm ___ae7
rezanzm baraary
rezanzm rez0oli
rezanzm shahzade2raggge
rezanzm aliagha1371
rezanzm 1mozaffar
rezanzm mojtabaghanidel
rezanzm habib62
rezanzm howshani
rezanzm afkarname
rezanzm porya_del
rezanzm farshadsibil
rezanzm ehsaniaa
rezanzm behdad_ka
rezanzm namnamir
rezanzm alinzm
sooroor88 porya_del
sooroor88 alinzm
sooroor88 nima
sooroor88 meysamdm
sooroor88 amirdaly
sooroor88 eliafen
sooroor88 snasihatkon
sooroor88 amirdarafsheh
sooroor88 kiavash
sooroor88 hoomanrezvani
sooroor88 saeedhbi
sooroor88 mehdivk
sooroor88 siavashh
sooroor88 ahadyekta
sooroor88 howshani
sooroor88 negooni
sooroor88 zakhar_
sooroor88 aminhashemi88
sooroor88 davodm
sooroor88 milaad
sooroor88 milad5113
alinzm nargesd
alinzm l2eza
alinzm howshani
alinzm rana_schams
alinzm amirdarafsheh
alinzm nima
alinzm kashkull
alinzm sooroor88
alinzm roshanak1
alinzm blind_owl
alinzm amirspx
alinzm amir_habibzadeh
alinzm elymasss
alinzm rezamahmoudii
alinzm islamizad
alinzm jadi
alinzm emadmyd
alinzm nekofar
alinzm behdad_ka
alinzm xbox3000
alinzm myvahid
alinzm negooni
alinzm omid_keshtkar
alinzm milaad
alinzm rezanzm
alinzm opiums
alinzm narsic_
alinzm siavashh
alinzm namnamir
papazh s3tin
papazh cmyk42
papazh oliafatemi
papazh zeus_dreams
papazh roshanak1
papazh amiriano
papazh jezghale
papazh razieh_h
papazh l2eza
papazh kashkull
papazh nimeshab
papazh saberioon
papazh ari_mah
papazh hamedsky2
papazh omidzamanii
papazh _920627
papazh 21aban
papazh aliajafari
papazh parisaa_
papazh tttoofan
papazh saman_salari
papazh rez0oli
papazh floydian13
papazh farzadian
papazh peyman3d
papazh 5haghayegh
papazh _arashasghari
papazh sallar
papazh milaad
papazh lacrima91
papazh nima
wikidrink hamed_taj
wikidrink damoon_k
wikidrink arashzd
wikidrink mhmdrzm
wikidrink malayeri
wikidrink amirorima
wikidrink shayanshalileh
armi_f shatobery
armi_f meysamdm
armi_f 3pehrbehroozi
armi_f aliajafari
armi_f shayanshalileh
armi_f malayeri
armi_f mahdi
armi_f lilalways
armi_f pedrambehroozi
armi_f araashk
armi_f sallar
armi_f codeisjoy
armi_f shaho
armi_f parsafatehi
armi_f cubny
armi_f artlesshand
armi_f parisaarazavi
xarax tranjbaran
xarax mhmdrzm
xarax svahdati71
xarax hamidpl
xarax codeisjoy
xarax mohsen_barati
xarax 21aban
xarax opiums
xarax nezafat
xarax amirspx
xarax ehsandiary
xarax imorteza
xarax sia_mac
xarax xerror
xarax amiryousefi_
xarax moshtaghi
xarax amirdaly
xarax majidalavizadeh
xarax elsereturn
xarax alireza94
xarax saman_soltani
xarax farhadex
xarax farzadian
xarax namvari
xarax uidmehdi
xarax saeed_fard
xarax bahmani
xarax baaroon
xarax faraz_sabahi
xarax pharzam
xarax behnamkashani
xarax snasihatkon
xarax sparkmood
xarax shaahink
xarax amiirlatifi
xarax islamizad
xarax ghanemzadeh
xarax hoomanrezvani
xarax roshanak1
xarax yyasharr
xarax hadjloo
xarax davoodtr
xarax mohammadf255
xarax jadi
xarax fero0o0o
xarax behnamjz
xarax farzadme
xarax amir_habibzadeh
xarax peyman3d
xarax pooyaroohi
xarax h4m3d_93
xarax _maprotiline
xarax arashzd
xarax mehrdad
xarax jimbooooo
xarax pilevar
xarax sallar
xarax jaavid
xarax milad5113
xarax shayanshalileh
xarax lilalways
xarax rezamgh
xarax mhmazidi
mmoallemi vah1dm
mmoallemi fatemehmaleki
mmoallemi mazdakp
mmoallemi mazdakp
mmoallemi jalalazimi
mmoallemi alireza94
mmoallemi nedagolshan
mmoallemi parhumm
mmoallemi majid_sharifi
mmoallemi efazati
mmoallemi euwars
mmoallemi ehsaniaa
mmoallemi ghanemzadeh
mmoallemi nekofar
mmoallemi manigh
mmoallemi moshtaghi
mmoallemi hooshmandk
mmoallemi ehsanix
mmoallemi siavashh
mmoallemi nima
mmoallemi milaad
mmoallemi sallar
mmoallemi amiirlatifi
mmoallemi i3argi
mmoallemi hamidpl
mmoallemi abjzb70
mmoallemi moallemi
mmoallemi exavir
mmoallemi xishma
mmoallemi aakpro1
hamidaz68 komeil_kamal
hamidaz68 saeed_taheri
hamidaz68 ammaghsa
melissachabok moallemi
melissachabok salarnayerhoda
melissachabok baaroon
melissachabok hamidrezazadeh
melissachabok tehran
melissachabok glenatavoosi
melissachabok mhrnb
melissachabok xbox3000
melissachabok arashzd
melissachabok shatobery
melissachabok pooyaz
melissachabok shaahink
melissachabok poooyak
melissachabok davoodtr
melissachabok ghanemzadeh
melissachabok malayeri
melissachabok shayanshalileh
melissachabok siavashh
melissachabok manigh
melissachabok jalalazimi
melissachabok persianshadow
melissachabok jadi
melissachabok nima
parisaarazavi amirmehrani
parisaarazavi xbox3000
parisaarazavi ghanemzadeh
parisaarazavi shayanshalileh
parisaarazavi miladkdz
parisaarazavi nekofar
parisaarazavi parsafatehi
parisaarazavi 3pehrbehroozi
parisaarazavi iahmadina
parisaarazavi mahdi
parisaarazavi pedrambehroozi
parisaarazavi hamidpl
parisaarazavi armi_f
parisaarazavi artlesshand
parisaarazavi davoodtr
parisaarazavi codeisjoy
parisaarazavi cubny
savizseyedi nima
neda_zia saeeddm
neda_zia amir_habibzadeh
neda_zia hamednz
neda_zia hadiyalin
neda_zia snasihatkon
neda_zia amirhasssan
neda_zia adn1989
neda_zia masoudx
neda_zia behnamjz
neda_zia shatobery
neda_zia peyman3d
neda_zia jimmyheller
neda_zia mehrnaz1371
neda_zia nima
neda_zia farzadme
neda_zia yyasharr
neda_zia ali_ajoudanian
neda_zia xbox3000
neda_zia efazati
neda_zia uidmehdi
neda_zia nekofar
neda_zia marmarak81
neda_zia tehran
neda_zia ghanemzadeh
neda_zia yottanami
neda_zia amirmehrani
neda_zia maryamansari_
neda_zia nedagolshan
neda_zia elahakbari
neda_zia ayat_hosseini
neda_zia amiryousefi_
neda_zia feriinoosh
neda_zia majidalavizadeh
neda_zia tranjbaran
neda_zia keshipour
neda_zia fariddehgan
neda_zia namvari
neda_zia asadiiali
neda_zia nima_ab
neda_zia jadi
neda_zia hallaji
neda_zia vahidrz
neda_zia pharzam
neda_zia ehsandiary
neda_zia atakhalighi
neda_zia arashzd
neda_zia davoodtr
neda_zia sallar
neda_zia asadsafari
alirezakhavasi nima
alirezakhavasi sia_mac
alirezakhavasi shervinmashayek
alirezakhavasi ayat_hosseini
alirezakhavasi pooyaroohi
alirezakhavasi 21aban
alirezakhavasi kermanpour
alirezakhavasi davoodtr
alirezakhavasi shaahink
alirezakhavasi shatobery
alirezakhavasi maryamansari_
alirezakhavasi elahakbari
alirezakhavasi milaad
alirezakhavasi navid701
alirezakhavasi siamakahadi
alirezakhavasi majidalavizadeh
alirezakhavasi sallar
alirezakhavasi salehamini
alirezakhavasi shaaaaaadi
alirezakhavasi manigh
alirezakhavasi nedagolshan
alirezakhavasi atakhalighi
alirezakhavasi jadi
alirezakhavasi arashzd
salehamini fatemehmaleki
salehamini myvahid
salehamini tranjbaran
salehamini mahdi
salehamini kermanpour
salehamini pharzam
salehamini ghanemzadeh
salehamini davoodtr
salehamini matin_mlk
salehamini shaho
salehamini elahakbari
salehamini soroushayoubi
salehamini ehsandiary
salehamini sallar
salehamini majidalavizadeh
salehamini asadsafari
salehamini hadjloo
salehamini ayat_hosseini
salehamini amirmehrani
salehamini atakhalighi
salehamini codeisjoy
salehamini shayanshalileh
shahriarss atakhalighi
shahriarss rasez
shahriarss farzadme
shahriarss mhmazidi
shahriarss jimmyheller
shahriarss davoodtr
shahriarss miimshiin
shahriarss xerror
shahriarss rezamgh
shahriarss aliereza
shahriarss jadi
shahriarss manigh
shahriarss sallar
shahriarss nima
shahriarss amirmehrani
shahriarss aminbz
shahriarss 21aban
shahriarss arashzd
kazemi_soroush aminhashemi88
kazemi_soroush s3tin
kazemi_soroush alirp88
sd_bntb ashkanborouj
sd_bntb sheidajahangiri
sd_bntb manigh
sd_bntb pooyaz
sd_bntb shayanshalileh
ani_abd amin590
ani_abd soh3il
amirb vahidvv
arash_radmand webgard
arash_radmand davoodtr
arash_radmand sallar
arash_radmand opiums
arash_radmand mahmoodrezafar
arash_radmand aliadineh
arash_radmand ayat_hosseini
arash_radmand malayeri
arash_radmand shayanshalileh
arash_radmand vahidu
arash_radmand mahdi
arash_radmand mhmazidi
arash_radmand jadi
arash_radmand aliashoori
arash_radmand saboorian
arash_radmand ehsandotnet
arash_radmand siavash
arash_radmand nima
arash_radmand yousefpour
arash_radmand freemaysam
arash_radmand bahadorn
arash_radmand saamdotgh
kmazraee amir8829
kmazraee jadi
aliashoori arashka
aliashoori pouriya_n
aliashoori arash_radmand
aliashoori yousefpour
aliashoori bahadorn
rezakazemirad trumangray
rezakazemirad sparkmood
rezakazemirad hooshmandk
rezakazemirad mezmariz
rezakazemirad kharfly
rezakazemirad chapdast
rezakazemirad siavashh
rezakazemirad samanoqo
rezakazemirad parasto0o0o
rezakazemirad farzadme
rezakazemirad bonewars
rezakazemirad misagh
rezakazemirad azure3bt
rezakazemirad olicilo
rezakazemirad tinyring
rezakazemirad musicjet
rezakazemirad blind_owl
rezakazemirad i3argi
martianboy farhadex
martianboy amirspx
martianboy hooshmandk
martianboy vchakoshy
martianboy mohebifar
martianboy farhad_hf
martianboy hoseinit
martianboy masmart_
martianboy chalist
martianboy moallemi
martianboy arminghm
martianboy codeisjoy
martianboy farshadatis
martianboy feriinoosh
martianboy behdad222
martianboy mehdy314
martianboy baaroon
martianboy saman_soltani
martianboy opiums
martianboy rezakamalifard
martianboy shambasi
martianboy moghaddas_it
martianboy azizabadi_
martianboy geeknux
martianboy efazati
martianboy ehsandotnet
martianboy atakhalighi
martianboy howshani
martianboy tabibzadeh
martianboy ehsaniaa
martianboy mhmazidi
martianboy hallaji
martianboy asadsafari
martianboy davodm
martianboy bonewars
martianboy pharzam
martianboy siavash
martianboy aminbz
martianboy cubny
martianboy miladkdz
martianboy sallar
martianboy arashzd
martianboy shaho
martianboy mahdi
martianboy i3argi
martianboy azure3bt
martianboy manigh
martianboy rezakazemirad
martianboy fero0o0o
martianboy jadi
ozirice fatik
ozirice titii90m
ozirice saman_soltani
ozirice alskvrda
ozirice meysamdm
ozirice parsafatehi
ozirice amirspx
ozirice siamakka
ozirice roshanak1
ozirice reyhunak
ozirice zoubish
ozirice opiums
ozirice ercxar
ozirice hoseiin
ozirice chapdast
ozirice lilalways
ozirice hoseinmontazer
ozirice milaad
ozirice 2ndmoon
ozirice donyarad
ozirice mnoorshid
ozirice ehsandiary
ozirice mehd1i
ozirice i3argi
ozirice hadinik
ozirice parasto0o0o
ozirice samanoqo
ozirice chalist
ozirice trumangray
ozirice javadolmamalek
ozirice noo0nii
ozirice hadiyalin
ozirice siavashh
ozirice nargesd
ozirice sinadotnet
ozirice fomo2
ozirice nimsede
ozirice simaaym
ozirice ladanooo
ozirice manigh
ozirice mehrdad
ozirice mmasoudshahi
ozirice moniirre
ozirice _parsun_
ozirice _maprotiline
ozirice moallemi
ozirice rezamgh
ozirice tl2espassel2
ozirice jadi
ozirice nima
ozirice nimeshab
ozirice moonrider
foadnh kiyanir
foadnh shayanshalileh
foadnh nedagolshan
foadnh malayeri
foadnh s_usinger
foadnh blacktar
foadnh farhad_hf
foadnh sdrslm
foadnh jadi
ashkanborouj opiums
ashkanborouj malayeri
ashkanborouj aliajafari
ashkanborouj islamizad
ashkanborouj mrbraouf
ashkanborouj majidalavizadeh
ashkanborouj salehamini
ashkanborouj shatobery
ashkanborouj light4night
ashkanborouj atakhalighi
ashkanborouj ayat_hosseini
ashkanborouj reyhunak
ashkanborouj elahakbari
ashkanborouj manigh
ashkanborouj nima
ashkanborouj masoudborbor
ashkanborouj mnoorshid
ashkanborouj mojtabamahmoodi
ashkanborouj webgard
amiri_neda isaaeed
payamspot davoodtr
payamspot rezamahmoudii
payamspot shatobery
payamspot b3hroozam
payamspot moallemi
payamspot mostafa_pgs
payamspot hadifarnoud
payamspot amirspx
payamspot shayanshalileh
payamspot aliereza
payamspot navid_emami
payamspot malayeri
payamspot sinaevil
payamspot peiman
payamspot elrazez
payamspot donyarad
payamspot avahedi
payamspot milaad
payamspot xerror
payamspot jadi
payamspot 21aban
payamspot nima
payamspot mhmazidi
kiyarash13 naeimjafari
hamiddm _sh_ei_da_
hamiddm javadahmadzadeh
hamiddm sparkmood
hamiddm iahmadina
hamiddm saman_soltani
hamiddm nasimoou
hamiddm mohhzg
hamiddm sunazi
hamiddm asadsafari
mhd_buzrjmhri s3p1deh
chitgaran _arashasghari
chitgaran negooni
chitgaran sallar
chitgaran howshani
chitgaran 1masochist
chitgaran manigh
chitgaran nima
chitgaran mrdanaei
hosseinkhavari arashtn
hosseinkhavari kuffmode
hosseinkhavari jadi
hosseinkhavari elrazez
hosseinkhavari islamizad
hosseinkhavari alirezacrow
hosseinkhavari isaaeed
hosseinkhavari ari_mah
hosseinkhavari taha_armis
hosseinkhavari parisaa_
hosseinkhavari 1masochist
hosseinkhavari myvahid
hosseinkhavari amiirlatifi
hosseinkhavari omigon
hosseinkhavari sallar
hosseinkhavari behnamche
hosseinkhavari xbox3000
hosseinkhavari farshadsibil
hosseinkhavari nasrolbandari
hosseinkhavari maryayi
hosseinkhavari ehsanro
hosseinkhavari omidhq
hosseinkhavari nima
amir_none amirassan
amir_none _sheved_
amir_none ciiex
amir_none _arashasghari
h_fakhr mehrdad
h_fakhr webgard
h_fakhr nima
h_fakhr saeidnia66
matintorkkanfar mahdinasseri
matintorkkanfar aliajafari
matintorkkanfar ehsandotnet
matintorkkanfar shaahink
matintorkkanfar jimmyheller
matintorkkanfar malayeri
matintorkkanfar mhmazidi
matintorkkanfar amiirlatifi
matintorkkanfar lacrima91
matintorkkanfar jimbooooo
matintorkkanfar sinaevil
matintorkkanfar navidbehrangi
matintorkkanfar ali_ajoudanian
shabnameshame majidalavizadeh
shabnameshame asadsafari
shabnameshame ghanemzadeh
shabnameshame atakhalighi
shabnameshame ashkanborouj
shabnameshame mamadicer
feriinoosh parsafatehi
feriinoosh tranjbaran
feriinoosh hadiyalin
feriinoosh hamednz
feriinoosh zeus_dreams
feriinoosh miladbruce
feriinoosh alireza94
feriinoosh timisatarzadeh
feriinoosh alirezacrow
feriinoosh shahrzaad
feriinoosh hoomanrezvani
feriinoosh iahmadina
feriinoosh pourebadi
feriinoosh hamidpl
feriinoosh neda_zia
feriinoosh saman_soltani
feriinoosh 21aban
feriinoosh fatemehmaleki
feriinoosh nargesd
feriinoosh haniyehh
feriinoosh davodm
feriinoosh amirdarafsheh
feriinoosh xbox3000
feriinoosh samanoqo
feriinoosh l2eza
feriinoosh nima
feriinoosh baaroon
feriinoosh jalalazimi
feriinoosh farnood
feriinoosh adolfsturm
feriinoosh mostafa_pgs
feriinoosh aliereza
feriinoosh opiums
feriinoosh rezakamalifard
feriinoosh hamid_karimii
feriinoosh zxcmehran
feriinoosh mohsen_barati
feriinoosh amirorima
feriinoosh aminbz
feriinoosh nimsede
feriinoosh amirassan
feriinoosh saeedhbi
feriinoosh amirspx
feriinoosh isaaeed
feriinoosh majidalavizadeh
feriinoosh milaad_
feriinoosh atakhalighi
feriinoosh asmaka_
feriinoosh poooyak
feriinoosh emtized
feriinoosh shatobery
feriinoosh aliajafari
feriinoosh amiirlatifi
feriinoosh shayanshalileh
feriinoosh howshani
feriinoosh siavashh
feriinoosh mahdi
feriinoosh moallemi
feriinoosh siavash
feriinoosh asadsafari
feriinoosh atmirr
feriinoosh hoseiin
feriinoosh farzadian
feriinoosh ehsaniaa
feriinoosh hoseinmontazer
feriinoosh alireza_attari
feriinoosh sirmasih
feriinoosh jimmyheller
feriinoosh mohsenlinux
feriinoosh glenatavoosi
feriinoosh _arashasghari
feriinoosh saeed_fard
feriinoosh farhadex
feriinoosh jadi
feriinoosh ehsandotnet
feriinoosh kiyanir
feriinoosh manigh
feriinoosh amirmehrani
feriinoosh shaahink
feriinoosh ali_hsh
feriinoosh 1masochist
feriinoosh farzadme
feriinoosh rezamahmoudii
feriinoosh newseijiro
feriinoosh farbod3f
feriinoosh arashzd
feriinoosh 100jaaad
feriinoosh milaad
feriinoosh sallar
mobtaker61 mahmoudiano
mobtaker61 hnili
mobtaker61 manigh
mobtaker61 nima
mobtaker61 pooyaroohi
mobtaker61 abbas1367
mobtaker61 amirmehrani
mobtaker61 omidvand
mobtaker61 salardo
mobtaker61 mehrdad
mobtaker61 ara_ohanian
mobtaker61 roohsavar
nbehin amiriano
nbehin maryayi
nbehin paras2_m
nbehin eskandari
nbehin nima
apastorof mohsen_barati
apastorof faghaemi
apastorof moh3een
apastorof amirdarafsheh
apastorof moallemi
apastorof fero0o0o
apastorof negooni
apastorof moghaddas_it
apastorof pega_min
apastorof javadolmamalek
apastorof taha_armis
apastorof howshani
apastorof vahidrz
apastorof jimmyheller
apastorof nanazi
apastorof aliereza
apastorof shaahink
apastorof siamakka
apastorof islamizad
apastorof ladanooo
apastorof lilalways
apastorof moniirre
apastorof mhmdrzm
apastorof amirsaam
apastorof sallar
apastorof ramona1370
apastorof farhadex
apastorof malayeri
apastorof injafourstar
apastorof siavashh
apastorof donyarad
apastorof tabibzadeh
apastorof nimsede
apastorof jadi
apastorof arashzd
apastorof _arashasghari
apastorof davodm
apastorof eliafen
apastorof rezamgh
apastorof xerror
apastorof jaavid
apastorof thepedram
apastorof nima
apastorof ehsandiary
apastorof jozi
apastorof hashemdot
apastorof pilevar
apastorof elsereturn
apastorof milaad
apastorof shayanshalileh
apastorof aminbz
apastorof saeedhbi
apastorof manigh
apastorof meisam31
apastorof mehrdad
apastorof zakhar_
apastorof opiums
apastorof _maprotiline
apastorof amirdaly
apastorof mehdimohseni
apastorof abbas1367
apastorof 21aban
apastorof mhmazidi
llutall tttoofan
llutall alskvrda
llutall amirassan
jaiiali navid_emami
jaiiali kheyzaran
jaiiali mofaghih
jaiiali fatemehmaleki
jaiiali tehran
jaiiali peyman3d
jaiiali hoomanrezvani
jaiiali majidalavizadeh
jaiiali superbrose
jaiiali jozi
jaiiali artlesshand
jaiiali codeisjoy
jaiiali salehamini
jaiiali mohsen_barati
jaiiali hadifarnoud
jaiiali jalalazimi
jaiiali mhmdrzm
jaiiali rezakamalifard
jaiiali efazati
jaiiali fariborzn1
jaiiali a_aligoli
jaiiali reshadman
jaiiali ghanemzadeh
jaiiali amirdarafsheh
jaiiali saman_soltani
jaiiali manigh
jaiiali jimmyheller
jaiiali aliajafari
jaiiali myvahid
jaiiali davoodtr
jaiiali matinjahantark
jaiiali arashka
jaiiali r_abtahi
jaiiali b3hroozam
jaiiali shatobery
jaiiali haniyehh
jaiiali ali_ajoudanian
jaiiali hamid_karimii
jaiiali arianismmm
jaiiali xerror
jaiiali behnamkashani
jaiiali cubny
jaiiali parsafatehi
jaiiali vahidrz
jaiiali shaahink
jaiiali moallemi
jaiiali rezamahmoudii
jaiiali meysamdm
jaiiali poooyak
jaiiali tabibzadeh
jaiiali amirorima
jaiiali opiums
jaiiali milaad
jaiiali amiriano
jaiiali atakhalighi
jaiiali siavashh
jaiiali amiirlatifi
jaiiali jadi
jaiiali shaho
jaiiali asadsafari
jaiiali parhumm
jaiiali hessam_nadr
jaiiali payamspot
jaiiali moshtaghi
jaiiali navidbehrangi
jaiiali farzadme
jaiiali farhadex
jaiiali ehsandotnet
jaiiali mahdi
jaiiali svahdati71
jaiiali amirmehrani
jaiiali pooyaz
jaiiali arashzd
jaiiali sallar
jaiiali azure3bt
jaiiali farzadian
jaiiali _arashasghari
jaiiali kiyanir
jaiiali shayanshalileh
jaiiali aliereza
jaiiali nima
jaiiali malayeri
jaiiali islamizad
jaiiali rezasoroori
haghdadi110 habib62
haghdadi110 emadmyd
haghdadi110 razieh_h
haghdadi110 peyman3d
haghdadi110 pooyaroohi
haghdadi110 ramona1370
haghdadi110 iqbahal
javadahmadzadeh ari_mah
javadahmadzadeh mohsen_barati
javadahmadzadeh mrbraouf
javadahmadzadeh mhmdrzm
javadahmadzadeh ayat_hosseini
javadahmadzadeh donyarad
javadahmadzadeh omidazami
javadahmadzadeh snasihatkon
javadahmadzadeh yasget
javadahmadzadeh ehsanix
javadahmadzadeh eskandari
javadahmadzadeh farzadpro
javadahmadzadeh ghanemzadeh
javadahmadzadeh moallemi
javadahmadzadeh ehsaniaa
javadahmadzadeh bahmani
javadahmadzadeh jalalazimi
javadahmadzadeh nimolix
javadahmadzadeh imorteza
javadahmadzadeh mjnanakar
javadahmadzadeh opiums
javadahmadzadeh mort3za
javadahmadzadeh milaad
javadahmadzadeh cubny
javadahmadzadeh paras2_m
javadahmadzadeh hamiddm
javadahmadzadeh saeedhbi
javadahmadzadeh milaad_
javadahmadzadeh atakhalighi
javadahmadzadeh shaahink
javadahmadzadeh zeus_dreams
javadahmadzadeh aliereza
javadahmadzadeh rezamahmoudii
javadahmadzadeh sunazi
javadahmadzadeh jimmyheller
javadahmadzadeh 21aban
javadahmadzadeh doshmanfana
javadahmadzadeh manigh
javadahmadzadeh shatobery
javadahmadzadeh razieh_h
javadahmadzadeh asadsafari
javadahmadzadeh shaho
javadahmadzadeh amashatan
javadahmadzadeh farhadex
javadahmadzadeh davoodtr
javadahmadzadeh islamizad
javadahmadzadeh farzadian
javadahmadzadeh afkarname
javadahmadzadeh jadi
javadahmadzadeh _arashasghari
javadahmadzadeh sallar
javadahmadzadeh amirmehrani
javadahmadzadeh siavash
javadahmadzadeh arashzd
javadahmadzadeh rezamgh
javadahmadzadeh malayeri
javadahmadzadeh shayanshalileh
javadahmadzadeh nima
acheraghi peymankh
acheraghi milicitel
acheraghi nima
acheraghi chakaneh
acheraghi jadi
port8082 sallar
port8082 tranjbaran
port8082 fatemehmaleki
port8082 rezamahmoudii
port8082 lilalways
port8082 malayeri
port8082 baaroon
port8082 pooyaz
port8082 parisaa_
port8082 arashzd
port8082 shayanshalileh
port8082 nedagolshan
port8082 meysamdm
port8082 s_usinger
port8082 hoseiin
port8082 hamidpl
port8082 shaho
port8082 mahdi
port8082 masoudonvani
port8082 hadiyalin
port8082 rezamgh
port8082 mehrdad
port8082 manigh
port8082 asadsafari
port8082 shaahink
port8082 milaad
port8082 _arashasghari
port8082 aliajafari
port8082 islamizad
port8082 farhadex
port8082 hadjloo
port8082 amiirlatifi
port8082 kpakfar
port8082 rezaee_nima
port8082 sunazi
port8082 davoodtr
port8082 shatobery
port8082 amirmehrani
port8082 atakhalighi
port8082 eliafen
port8082 lacrima91
port8082 ladanooo
port8082 21aban
port8082 abbas1367
port8082 nima
port8082 parasto0o0o
port8082 mrkavousi
port8082 elsereturn
port8082 opiums
masoudalipour poozkhand
masoudalipour zeus_dreams
masoudalipour shahrzadsharaf
masoudalipour farzadme
masoudalipour sallar
masoudalipour hosseinr75
masoudalipour nyactor
masoudalipour jackccrawford
masoudalipour amirspx
santoor_ostad faghaemi
santoor_ostad amirspx
santoor_ostad mezmariz
santoor_ostad floydian13
santoor_ostad sparkmood
santoor_ostad littlefarbod
santoor_ostad tiyooter
santoor_ostad 5haghayegh
santoor_ostad l2eza
santoor_ostad shahrzadsharaf
santoor_ostad rezaabiat
santoor_ostad kuffmode
santoor_ostad _parsun_
santoor_ostad amirhosseinrzd
santoor_ostad poozkhand
santoor_ostad rez0oli
santoor_ostad howshani
santoor_ostad netmaster1368
santoor_ostad liberal1988
santoor_ostad zxcmehran
santoor_ostad islamizad
santoor_ostad amirch_
santoor_ostad _arashasghari
santoor_ostad milad5113
santoor_ostad mehrdad
santoor_ostad nojavan
santoor_ostad amirdew
santoor_ostad aliajafari
santoor_ostad vahidrz
santoor_ostad manigh
santoor_ostad davoodtr
santoor_ostad 1masochist
santoor_ostad nima
santoor_ostad milaad
santoor_ostad amirsaam
santoor_ostad negooni
santoor_ostad isaaeed
santoor_ostad newseijiro
mostafa_pgs pharzam
mostafa_pgs mohsen_barati
mostafa_pgs rezamajidi_t
mostafa_pgs newseijiro
mostafa_pgs mnamazi
mostafa_pgs afshinjad
mostafa_pgs jmosawy
mostafa_pgs hoomanrezvani
mostafa_pgs yottanami
mostafa_pgs mehrnaz1371
mostafa_pgs azizabadi_
mostafa_pgs tranjbaran
mostafa_pgs iliahvaz
mostafa_pgs amirhasssan
mostafa_pgs rezamahmoudii
mostafa_pgs hamidpl
mostafa_pgs baaroon
mostafa_pgs soltanihub
mostafa_pgs nekofar
mostafa_pgs saman_salari
mostafa_pgs saman_soltani
mostafa_pgs nimakarimi95
mostafa_pgs lilalways
mostafa_pgs sia_mac
mostafa_pgs faghaemi
mostafa_pgs feriinoosh
mostafa_pgs navid701
mostafa_pgs nargesd
mostafa_pgs imorteza
mostafa_pgs efazati
mostafa_pgs rezamgh
mostafa_pgs sallar
mostafa_pgs hkazazi
mostafa_pgs aliereza
mostafa_pgs avahedi
mostafa_pgs svahdati71
mostafa_pgs ha8i8eh
mostafa_pgs b3hroozam
mostafa_pgs majid_sharifi
mostafa_pgs amirspx
mostafa_pgs saeedhbi
mostafa_pgs abbas1367
mostafa_pgs _nacm_
mostafa_pgs payamspot
mostafa_pgs alireza_attari
mostafa_pgs reza_ahmadi
mostafa_pgs paras2_m
mostafa_pgs emjeya
mostafa_pgs majidakgh
iqbahal _nacm_
iqbahal ahmadarabsaeedi
iqbahal yyasharr
iqbahal mrpuzzley
iqbahal saeedfada
iqbahal emadmyd
iqbahal rana_schams
iqbahal san3tm
iqbahal alirezad89
iqbahal liquigels
iqbahal veronicafmk
iqbahal yacism
iqbahal amir_habibzadeh
iqbahal hkazazi
iqbahal saman_salari
iqbahal hooshmandk
iqbahal peyman3d
iqbahal jozi
iqbahal haghdadi110
iqbahal akharesheee
edrisi nima
hamedmohammadii snasihatkon
hamedmohammadii ardeshirf
hamedmohammadii donyarad
hamedmohammadii opiums
hamedmohammadii behnamkashani
hamedmohammadii aminaharipour
hamedmohammadii ayat_hosseini
hamedmohammadii golnazzarinbakh
hamedmohammadii mostafahessami
hamedmohammadii mmz6
hamedmohammadii manigh
hamedmohammadii raminbarati360
hamedmohammadii namvari
hamedmohammadii codeisjoy
hamedmohammadii shatobery
hamedmohammadii amir_habibzadeh
hamedmohammadii b3hroozam
hamedmohammadii hamidrezazadeh
hamedmohammadii parsafatehi
hamedmohammadii ehsaniaa
hamedmohammadii nima
hamedmohammadii eskandari
hamedmohammadii kermanpour
hamedmohammadii 21aban
hamedmohammadii neda_zia
hamedmohammadii davoodtr
hamedmohammadii amirspx
hamedmohammadii iahmadina
hamedmohammadii alireza94
hamedmohammadii poooyak
hamedmohammadii sia_mac
hamedmohammadii nekofar
hamedmohammadii tranjbaran
hamedmohammadii ara_ohanian
hamedmohammadii ali_ajoudanian
hamedmohammadii soltanihub
hamedmohammadii ehsandiary
hamedmohammadii amirmehrani
hamedmohammadii fariborzn1
hamedmohammadii mnamazi
hamedmohammadii asadiiali
hamedmohammadii xbox3000
hamedmohammadii mohsen_barati
hamedmohammadii vahidvv
hamedmohammadii pourrahimi
hamedmohammadii ehsandotnet
hamedmohammadii pilevar
hamedmohammadii masoudx
hamedmohammadii hallaji
hamedmohammadii siavashh
hamedmohammadii milaad
hamedmohammadii pharzam
hamedmohammadii jadi
hamedmohammadii aliajafari
hamedmohammadii mhmdrzm
hamedmohammadii jimmyheller
hamedmohammadii sallar
hamedmohammadii a_forestgirl
hamedmohammadii farzadian
hamedmohammadii farhadex
hamedmohammadii shaahink
hamedmohammadii shaho
hamedmohammadii myvahid
hamedmohammadii farzadme
hamedmohammadii svahdati71
hamedmohammadii hadjloo
hamedmohammadii miladsafarzadeh
hamedmohammadii navidbehrangi
hamedmohammadii glenatavoosi
hamedmohammadii moallemi
hamedmohammadii islamizad
hamedmohammadii aminbz
hamedmohammadii va3zi
hamedmohammadii atakhalighi
hamedmohammadii ghanemzadeh
hamedmohammadii _arashasghari
hamedmohammadii soroushayoubi
hamedmohammadii amiirlatifi
hamedmohammadii pooyaz
hamedmohammadii malayeri
hamedmohammadii mahdi
hamedmohammadii arashzd
hamedmohammadii asadsafari
hamedmohammadii rezamahmoudii
hamedmohammadii saeed_fard
hamedmohammadii majidalavizadeh
hamedmohammadii shayanshalileh
omidazami amirdaly
omidazami aminkhss
omidazami reyhunak
omidazami seekasra
omidazami 21aban
omidazami ghanemzadeh
omidazami malayeri
omidazami saeed_fard
omidazami roshanak1
omidazami feriinoosh
omidazami shayanshalileh
omidazami siavash
omidazami rezamajidi_t
omidazami hoseinmontazer
omidazami mostafaalotfi
omidazami lilalways
omidazami shatobery
omidazami eskandari
omidazami hoomanrezvani
omidazami opiums
omidazami manigh
omidazami arman_arian
omidazami farzadme
omidazami theanother
omidazami moallemi
omidazami javadahmadzadeh
omidazami hkazazi
omidazami sallar
omidazami davoodtr
omidazami shaho
omidazami majidalavizadeh
omidazami atakhalighi
omidazami jadi
mohammadmojrian _arezoofa
mohammadmojrian shatobery
mohammadmojrian blacktar
mohammadmojrian taheri_mohamad
mohammadmojrian ennegar
mohammadmojrian ali_hsh
mohammadmojrian ehsaniaa
mohammadmojrian baaroon
mohammadmojrian tehran
mohammadmojrian lilalways
mohammadmojrian mohsen_barati
mohammadmojrian shaahink
mohammadmojrian virafman
mohammadmojrian alijani_rada
mohammadmojrian miladrey
mohammadmojrian efazati
mohammadmojrian myvahid
mohammadmojrian malayeri
mohammadmojrian aliajafari
mohammadmojrian manigh
mohammadmojrian farzadme
mohammadmojrian 21aban
mohammadmojrian hallaji
mohammadmojrian asadsafari
mohammadmojrian snasihatkon
mohammadmojrian arashka
mohammadmojrian islamizad
mohammadmojrian cubny
mohammadmojrian jadi
mohammadmojrian amashatan
mohammadmojrian moallemi
mohammadmojrian majidalavizadeh
mohammadmojrian mhmdrzm
mohammadmojrian milaad
mohammadmojrian arashzd
mohammadmojrian codeisjoy
mohammadmojrian sallar
mohammadmojrian parhumm
mohammadmojrian nima
mohammadmojrian nimolix
mohammadmojrian atakhalighi
mohammadmojrian mehdivk
mohammadmojrian miladkdz
mohammadmojrian soroushayoubi
mohammadmojrian parsafatehi
mohammadmojrian jranil
mohammadmojrian ehsanix
mohammadmojrian hamidpl
mohammadmojrian shaho
mohammadmojrian mahdi
matin_mlk amirmehrani
matin_mlk 21aban
matin_mlk amireshraqi
matin_mlk snasihatkon
matin_mlk shatobery
matin_mlk hoomanrezvani
matin_mlk mohsen_akhavan
matin_mlk hessam_nadr
matin_mlk behnamkashani
matin_mlk hamedbd
matin_mlk amir_habibzadeh
matin_mlk mahdi
matin_mlk ali_haddadkar
matin_mlk fariborzn1
matin_mlk nekofar
matin_mlk tranjbaran
matin_mlk nimolix
matin_mlk pharzam
matin_mlk rezamahmoudii
matin_mlk hamid_karimii
matin_mlk b3hroozam
matin_mlk jalalazimi
matin_mlk elahakbari
matin_mlk ehsandiary
matin_mlk navidbehrangi
matin_mlk myvahid
matin_mlk arashzd
matin_mlk atakhalighi
matin_mlk sallar
matin_mlk salehamini
shayanshateri7 fatemehmaleki
shayanshateri7 b3hroozam
shayanshateri7 sallar
shayanshateri7 fariddehgan
shayanshateri7 manigh
shayanshateri7 jadi
shayanshateri7 nima
shayanshateri7 arashzd
imorteza majidmoradian
imorteza amirdaly
imorteza ali_ajoudanian
imorteza navidbehrangi
imorteza superbrose
imorteza hadifarnoud
imorteza sepidehsaied
imorteza mohsen_barati
imorteza chapdast
imorteza hoseinit
imorteza hadinik
imorteza hamedbd
imorteza amirdew
imorteza mofaghih
imorteza 2hamed
imorteza 21aban
imorteza ehsandiary
imorteza behnamjz
imorteza moshtaghi
imorteza feriinoosh
imorteza xerror
imorteza pooriafarhad
imorteza emtized
imorteza adolfsturm
imorteza miladbruce
imorteza hessam_nadr
imorteza behnamkashani
imorteza esmram
imorteza keshipour
imorteza pharzam
imorteza tranjbaran
imorteza hallaji
imorteza mohebifar
imorteza ira3oul
imorteza mohammad6006
imorteza kiyanir
imorteza hoomanrezvani
imorteza saman_soltani
imorteza peyman3d
imorteza mehdy314
imorteza amiryousefi_
imorteza azizabadi_
imorteza baaroon
imorteza farhad_hf
imorteza rbaghban
imorteza nekofar
imorteza alireza94
imorteza yyasharr
imorteza shatobery
imorteza navid701
imorteza javadahmadzadeh
imorteza aliajafari
imorteza fariddehgan
imorteza vchakoshy
imorteza yottanami
imorteza ali_hsh
imorteza amirrasha
imorteza mostafa_pgs
imorteza hkazazi
imorteza amir_habibzadeh
imorteza xbox3000
imorteza mohammadf255
imorteza ehsaniaa
imorteza amirspx
imorteza mnamazi
imorteza chalist
imorteza reshadman
imorteza b3hroozam
imorteza l2eza
imorteza aminbz
imorteza amiirlatifi
imorteza bahmansh
imorteza iahmadina
imorteza moallemi
imorteza malayeri
imorteza hamedadizadeh
imorteza farzadian
imorteza shayanshalileh
imorteza siavashh
imorteza miladrey
imorteza arashzd
imorteza misamplus
imorteza jadi
imorteza islamizad
imorteza uidmehdi
imorteza mhmazidi
imorteza roshanak1
imorteza milaad
imorteza nanazi
imorteza jimmyheller
imorteza mehrdad
imorteza sallar
imorteza peyman1372
imorteza nima
iammohammadd light4night
iammohammadd amin_gholami
iammohammadd tranjbaran
iammohammadd aria_74
iammohammadd sallar
iammohammadd saman_salari
iammohammadd ghanemzadeh
iammohammadd omidgharib
iammohammadd mr_golch
iammohammadd soltanihub
iammohammadd arashzd
iammohammadd malayeri
iammohammadd shayanshalileh
masoudonvani hossein_raziee
masoudonvani pedram_kh8
masoudonvani port8082
masoudonvani golnazzarinbakh
masoudonvani moallemi
masoudonvani mostafahessami
masoudonvani peymandz
masoudonvani mmz6
masoudonvani rezaee_nima
masoudonvani 21aban
masoudonvani amiirlatifi
masoudonvani kpakfar
masoudonvani hadiyalin
masoudonvani bahmansh
masoudonvani sattariam
masoudonvani damonist_org
masoudonvani sunazi
masoudonvani amirmehrani
masoudonvani shatobery
mrpuzzley hamedbd
mrpuzzley mojtabamahmoodi
mrpuzzley nedagolshan
mrpuzzley tehran
mrpuzzley iqbahal
mrpuzzley hesamg
mrpuzzley theanother
mrpuzzley afshinjad
mrpuzzley elahakbari
mrpuzzley jalalazimi
mrpuzzley xbox3000
mrpuzzley ayat_hosseini
mrpuzzley pooyaz
mrpuzzley majidalavizadeh
mrpuzzley ali_ajoudanian
mrpuzzley salehamini
mrpuzzley frank_thelen
mrpuzzley isss111
mrpuzzley lgraef
mrpuzzley nekofar
mrpuzzley waynebrettzky
mrpuzzley maryamansari_
mrpuzzley omidscheybani
mrpuzzley amir_habibzadeh
mrpuzzley rezakamalifard
mrpuzzley reshadman
mrpuzzley soh3il
mrpuzzley matthiasgraef
mrpuzzley tugceergul
mrpuzzley brantcooper
mrpuzzley ekkans
mrpuzzley mostafaalotfi
mrpuzzley fatemehmaleki
mrpuzzley s_usinger
mrpuzzley _arashasghari
mrpuzzley davoodtr
mrpuzzley tranjbaran
mrpuzzley poooyak
mrpuzzley nimolix
mrpuzzley mohhzg
mrpuzzley nimanifest
mrpuzzley farhad_hf
mrpuzzley hamidrezazadeh
mrpuzzley malayeri
mrpuzzley kermanpour
mrpuzzley nima
mrpuzzley mahdi
mrpuzzley parsafatehi
mrpuzzley sallar
mrpuzzley navidbehrangi
mrpuzzley atakhalighi
mrpuzzley superbrose
mrpuzzley kiyanir
mrpuzzley hadiyalin
mrpuzzley islamizad
mrpuzzley shaahink
mrpuzzley marmarak81
mrpuzzley ghanemzadeh
mrpuzzley shayanshalileh
mrpuzzley jadi
mrpuzzley hadifarnoud
mrpuzzley shatobery
mrpuzzley amirmehrani
cafe_art_tab roshanak1
cafe_art_tab hamednz
cafe_art_tab pharzam
cafe_art_tab neda_zia
majidnoordoost mojtabamahmoodi
majidnoordoost mrbraouf
majidnoordoost arashka
majidnoordoost nimanifest
majidnoordoost asadsafari
majidnoordoost shayanshalileh
majidnoordoost aliereza
majidnoordoost fatemehmaleki
hamedpc2002 tehran
hamedpc2002 navidbehrangi
hamedpc2002 poooyak
hamedpc2002 shaho
hamedpc2002 majidalavizadeh
hamedpc2002 shayanshalileh
hamedpc2002 ali_ajoudanian
hamedpc2002 atakhalighi
hamedpc2002 davoodtr
hamedpc2002 malayeri
hamedpc2002 ghanemzadeh
hamedpc2002 sallar
hamedpc2002 arashzd
avahedi parsafatehi
avahedi ablomof
avahedi majidmoradian
avahedi alixrezax
avahedi rezamgh
avahedi amirspx
avahedi arashka
avahedi jaavid
avahedi mostafa_pgs
avahedi manigh
avahedi aliereza
avahedi jadi
light4night omidamraei
light4night jaavid
light4night amirspx
light4night farzadask201
light4night ashkanborouj
light4night abotap
light4night afshinjad
light4night saeedhbi
light4night malayeri
light4night arashzd
light4night shatobery
light4night shayanshalileh
light4night elahakbari
light4night farzadme
light4night hadjloo
light4night moortezaa
light4night atakhalighi
light4night hoomanrezvani
light4night iammohammadd
light4night raminbarati360
light4night efazati
light4night soltanihub
light4night fariborzn1
light4night navid701
light4night mkhp70
light4night asadsafari
light4night davoodtr
light4night ghanemzadeh
light4night pourebadi
light4night tranjbaran
light4night soroushayoubi
light4night manigh
light4night moghaddas_it
light4night siavash
light4night amin_gholami
lrzkhd farnood
lrzkhd s_usinger
lrzkhd s_usinger
lrzkhd ghanemzadeh
lrzkhd moortezaa
lrzkhd amirmehrani
lrzkhd shatobery
lrzkhd salarnayerhoda
lrzkhd rezataghizad
lrzkhd shahrzaad
lrzkhd tahzibianfard
lrzkhd shaahink
lrzkhd navid701
lrzkhd ladanooo
lrzkhd salehamini
lrzkhd pooyaz
lrzkhd parisaa_
lrzkhd damonist_org
lrzkhd irezasharifi
lrzkhd nimeshab
lrzkhd neyemordab
lrzkhd amir_none
lrzkhd elrazez
lrzkhd siamakka
lrzkhd alskvrda
lrzkhd amirhosseinrzd
lrzkhd kuffmode
lrzkhd morghlim
lrzkhd maryayi
lrzkhd majidalavizadeh
lrzkhd atakhalighi
lrzkhd asadsafari
lrzkhd shayanshalileh
lrzkhd m_sadegh_sh
lrzkhd islamizad
lrzkhd soroushayoubi
lrzkhd amiirlatifi
lrzkhd malayeri
lrzkhd parasto0o0o
lrzkhd peiman
lrzkhd ablomof
lrzkhd miimshiin
lrzkhd amirassan
lrzkhd nimsede
lrzkhd damoon_k
lrzkhd poooyak
lrzkhd milad5113
lrzkhd moh3een
lrzkhd manigh
lrzkhd 1masochist
lrzkhd opiums
lrzkhd persianshadow
lrzkhd nima
nikiazizi63 10naz
jalalazimi ladanooo
jalalazimi mrpuzzley
jalalazimi trumangray
jalalazimi ozirice
jalalazimi melissachabok
jalalazimi _parsun_
jalalazimi reshadman
jalalazimi unclebobmartin
jalalazimi meysamdm
jalalazimi faghaemi
jalalazimi amirspx
jalalazimi majid_sharifi
jalalazimi ara_ohanian
jalalazimi saeedfada
jalalazimi aakpro1
jalalazimi miladbruce
jalalazimi siavashh
jalalazimi amirdaly
jalalazimi rezaabiat
jalalazimi saman_soltani
jalalazimi taha_armis
jalalazimi feriinoosh
jalalazimi matin_mlk
jalalazimi soroushayoubi
jalalazimi ramezanpour
jalalazimi 2hamed
jalalazimi yyasharr
jalalazimi javadahmadzadeh
jalalazimi meemsafari
jalalazimi dastnevis
jalalazimi hadiyalin
jalalazimi navidbehrangi
jalalazimi virafman
jalalazimi pourebadi
jalalazimi mohhzg
jalalazimi aliajafari
jalalazimi ali_ajoudanian
jalalazimi arianismmm
jalalazimi geeknux
jalalazimi jaiiali
jalalazimi payamspot
jalalazimi tabibzadeh
jalalazimi siavash
jalalazimi nekofar
jalalazimi reza_ahmadi
jalalazimi pharzam
jalalazimi rasez
jalalazimi davodm
jalalazimi miladrey
jalalazimi hossein_dehnavi
jalalazimi b3hroozam
jalalazimi artlesshand
jalalazimi kiasaeed
jalalazimi ali_haddadkar
jalalazimi amir_habibzadeh
jalalazimi misamplus
jalalazimi adolfsturm
jalalazimi kiarashamali
jalalazimi hoomanrezvani
jalalazimi shambasi
jalalazimi miladsafarzadeh
jalalazimi miladsafarzadeh
jalalazimi parasto0o0o
jalalazimi meisam31
jalalazimi abbas1367
jalalazimi jimbooooo
jalalazimi newseijiro
jalalazimi alireza_attari
jalalazimi razieh_h
jalalazimi jozi
jalalazimi narsic_
jalalazimi xbox3000
jalalazimi jaavid
jalalazimi fero0o0o
jalalazimi fariborzn1
jalalazimi mamadicer
jalalazimi masihyeganeh
jalalazimi jadi
jalalazimi sia_mac
jalalazimi pooyaz
jalalazimi parhumm
jalalazimi hadjloo
jalalazimi saeedhbi
jalalazimi majidalavizadeh
jalalazimi hallaji
jalalazimi namvari
jalalazimi ehsaniaa
jalalazimi alireza94
jalalazimi mort3za
jalalazimi iahmadina
jalalazimi atmirr
jalalazimi hamedbd
jalalazimi keshipour
jalalazimi codeisjoy
jalalazimi a_aligoli
jalalazimi glenatavoosi
jalalazimi peyman3d
jalalazimi saeed_fard
jalalazimi behnamkashani
jalalazimi svahdati71
jalalazimi farzadian
jalalazimi mrkavousi
jalalazimi mohsen_barati
jalalazimi farzadme
jalalazimi kheyzaran
jalalazimi atakhalighi
jalalazimi malayeri
jalalazimi pilevar
jalalazimi rezamahmoudii
jalalazimi farhadex
jalalazimi kiyanir
jalalazimi poooyak
jalalazimi amiirlatifi
jalalazimi mhmdrzm
jalalazimi myvahid
jalalazimi davoodtr
jalalazimi manigh
jalalazimi sallar
jalalazimi nima
jalalazimi shahrammrl
jalalazimi mofaghih
aminkhss manigh
aminkhss omidazami
aminkhss reza_ahmadi
aminkhss ayn_ghaf
aminkhss hallaji
aminkhss rezamahmoudii
aminkhss vchakoshy
aminkhss aliajafari
aminkhss b3hroozam
aminkhss porya_del
aminkhss mofaghih
aminkhss amirdaly
aminkhss fariddehgan
aminkhss majidalavizadeh
aminkhss farbodsaraf
aminkhss amir_habibzadeh
aminkhss hesamg
aminkhss amiryousefi_
aminkhss ayat_hosseini
aminkhss s3p1deh
aminkhss hamidehabibi
aminkhss navid701
aminkhss farbodghiasi
aminkhss nekofar
aminkhss kiyanir
aminkhss ahmadalli
aminkhss hessam_nadr
aminkhss azizabadi_
aminkhss seekasra
aminkhss iahmadina
aminkhss jmosawy
aminkhss drshojaee777
aminkhss atakhalighi
aminkhss hkazazi
aminkhss jadi
raminbarati360 nargesesf
raminbarati360 martianboy
raminbarati360 farhadex
raminbarati360 sepidehsaied
raminbarati360 davoodtr
raminbarati360 parastoo_nzmd
raminbarati360 saeed_fard
raminbarati360 fariborzn1
raminbarati360 malayeri
raminbarati360 majidalavizadeh
raminbarati360 miladbruce
raminbarati360 reshadman
raminbarati360 amirspx
raminbarati360 aliajafari
raminbarati360 arianismmm
raminbarati360 ehsanix
raminbarati360 pooyaz
raminbarati360 mohsen_barati
raminbarati360 _arashasghari
raminbarati360 saman_soltani
raminbarati360 hamid_karimii
raminbarati360 mehrdad
raminbarati360 moortezaa
raminbarati360 alixrezax
raminbarati360 keshipour
raminbarati360 mohebifar
raminbarati360 farzadpro
raminbarati360 sia_mac
raminbarati360 iahmadina
raminbarati360 moallemi
raminbarati360 mohsen_akhavan
raminbarati360 mohammadf255
raminbarati360 amir_habibzadeh
raminbarati360 atakhalighi
raminbarati360 soltanihub
raminbarati360 euwars
raminbarati360 tranjbaran
raminbarati360 nesvaan
raminbarati360 nima
raminbarati360 21aban
raminbarati360 milaad
raminbarati360 theanother
raminbarati360 alireza94
raminbarati360 hoomanrezvani
raminbarati360 navid701
raminbarati360 hkazazi
raminbarati360 behnamjz
raminbarati360 siavashh
raminbarati360 jadi
raminbarati360 behnamkashani
raminbarati360 light4night
raminbarati360 peyman3d
raminbarati360 mahdi
raminbarati360 sallar
raminbarati360 jmosawy
raminbarati360 hamedmohammadii
raminbarati360 omidamraei
raminbarati360 arashzd
farzadpro navidbehrangi
farzadpro feriinoosh
farzadpro hamid_karimii
farzadpro ehsaniaa
farzadpro nekofar
farzadpro _arashasghari
farzadpro omid_keshtkar
farzadpro raminbarati360
farzadpro mehrdad
farzadpro saman_soltani
farzadpro malayeri
farzadpro mahdi
farzadpro amir_habibzadeh
farzadpro nimolix
farzadpro shaahink
farzadpro poooyak
farzadpro hamidpl
farzadpro moallemi
farzadpro elsereturn
farzadpro farhadex
farzadpro aliereza
farzadpro rezamahmoudii
farzadpro hoomanrezvani
farzadpro ara_ohanian
farzadpro tranjbaran
farzadpro siavash
farzadpro yyasharr
farzadpro soltanihub
farzadpro majidalavizadeh
farzadpro efazati
farzadpro euwars
farzadpro farzadme
farzadpro xerror
farzadpro samanoqo
farzadpro peyman3d
farzadpro pharzam
farzadpro aliajafari
farzadpro nima
farzadpro dastnevis
farzadpro oliafatemi
farzadpro mohsen_barati
farzadpro saman_salari
farzadpro mohammadf255
farzadpro amirspx
farzadpro siavashh
farzadpro behnam86
farzadpro javadahmadzadeh
farzadpro milaad
farzadpro ahadyekta
farzadpro parisaa_
farzadpro ehsanix
farzadpro arashzd
farzadpro b3hroozam
farzadpro aminbz
farzadpro svahdati71
farzadpro rezamajidi_t
farzadpro islamizad
farzadpro davoodtr
farzadpro 21aban
farzadpro manigh
farzadpro jadi
farzadpro atakhalighi
farzadpro sallar
farzadpro saeed_fard
mojtabamahmoodi hoomanrezvani
mojtabamahmoodi ghanemzadeh
mojtabamahmoodi mrbraouf
mojtabamahmoodi theanother
mojtabamahmoodi shatobery
mojtabamahmoodi jranil
mojtabamahmoodi mahssaa
mojtabamahmoodi yousefpour
mojtabamahmoodi namnamir
mojtabamahmoodi eskandari
mojtabamahmoodi donyarad
mojtabamahmoodi siavashh
mojtabamahmoodi amirmehrani
mojtabamahmoodi mahdi
mojtabamahmoodi amirspx
mojtabamahmoodi mkargar
mojtabamahmoodi amirrasha
mojtabamahmoodi pilevar
mojtabamahmoodi glenatavoosi
mojtabamahmoodi e_imami
mojtabamahmoodi kermanpour
mojtabamahmoodi navidbehrangi
mojtabamahmoodi milaad
mojtabamahmoodi mehrdad
mojtabamahmoodi 21aban
mojtabamahmoodi hamidpl
mojtabamahmoodi sallar
mojtabamahmoodi yasget
mojtabamahmoodi reyhunak
mojtabamahmoodi efazati
mojtabamahmoodi dastnevis
mojtabamahmoodi mhmdrzm
mojtabamahmoodi atakhalighi
mojtabamahmoodi parsafatehi
mojtabamahmoodi nimanifest
mojtabamahmoodi webgard
mojtabamahmoodi nimania
mojtabamahmoodi manigh
mojtabamahmoodi amiirlatifi
mojtabamahmoodi rsamizadeh
mojtabamahmoodi jadi
mojtabamahmoodi ashkanborouj
mojtabamahmoodi arashzd
mojtabamahmoodi pooyaz
mojtabamahmoodi malayeri
mojtabamahmoodi shayanshalileh
mojtabamahmoodi tehran
mojtabamahmoodi jimmyheller
mojtabamahmoodi fatemehmaleki
mojtabamahmoodi farzadme
mojtabamahmoodi nima
rezamajidi_t 2_e_ter
rezamajidi_t porya_del
rezamajidi_t pilevar
rezamajidi_t navidbehrangi
rezamajidi_t farzadme
rezamajidi_t soh3il
rezamajidi_t kashkull
rezamajidi_t fariddehgan
rezamajidi_t elahakbari
rezamajidi_t soltanihub
rezamajidi_t asadsafari
rezamajidi_t reshadman
rezamajidi_t amir_habibzadeh
rezamajidi_t san3tm
rezamajidi_t shaahink
rezamajidi_t ali_ajoudanian
rezamajidi_t jranil
rezamajidi_t opiums
rezamajidi_t yyasharr
rezamajidi_t mohsen_akhavan
rezamajidi_t feriinoosh
rezamajidi_t ibrahim_jabbari
rezamajidi_t omidazami
rezamajidi_t shaho
rezamajidi_t tehran
rezamajidi_t roshanak1
rezamajidi_t ehsandiary
rezamajidi_t shatobery
rezamajidi_t sajjad_meshki
rezamajidi_t eskandari
rezamajidi_t manigh
rezamajidi_t hallaji
rezamajidi_t farhad_hf
rezamajidi_t sia_mac
rezamajidi_t miladbruce
rezamajidi_t jadi
rezamajidi_t 21aban
rezamajidi_t moallemi
rezamajidi_t ybazli
rezamajidi_t iham3d
rezamajidi_t hoomanrezvani
rezamajidi_t mostafa_pgs
rezamajidi_t nooshink
rezamajidi_t hamid_karimii
rezamajidi_t peyman3d
rezamajidi_t ayat_hosseini
rezamajidi_t rezamahmoudii
rezamajidi_t farzadpro
rezamajidi_t b3hroozam
rezamajidi_t saeed_fard
rezamajidi_t tranjbaran
rezamajidi_t navid701
rezamajidi_t nekofar
rezamajidi_t saman_soltani
rezamajidi_t myvahid
rezamajidi_t hadjloo
rezamajidi_t atakhalighi
rezamajidi_t iahmadina
rezamajidi_t majidalavizadeh
rezamajidi_t aliajafari
rezamajidi_t davoodtr
rezamajidi_t farhadex
rezamajidi_t arashzd
rezamajidi_t sallar
rezamajidi_t hkazazi
moshtaghi mohebifar
moshtaghi mahssaa
moshtaghi xarax
moshtaghi hallaji
moshtaghi manigh
moshtaghi moniirre
moshtaghi farhadex
moshtaghi islamizad
moshtaghi 21aban
moshtaghi miladbruce
moshtaghi ali_haddadkar
moshtaghi navid701
moshtaghi reshadman
moshtaghi mohsen_barati
moshtaghi iahmadina
moshtaghi imorteza
moshtaghi nekofar
moshtaghi milaad
moshtaghi moallemi
moshtaghi farshadatis
moshtaghi mhrnb
moshtaghi alireza94
moshtaghi chalist
moshtaghi sallar
moshtaghi opiums
moshtaghi arashzd
moshtaghi jaavid
moshtaghi efazati
moshtaghi miimshiin
moshtaghi jadi
moshtaghi raoros
moshtaghi mhmazidi
moshtaghi shaho
majid_sharifi hadjloo
majid_sharifi mahdi
majid_sharifi soroushayoubi
majid_sharifi _arashasghari
majid_sharifi majidmoradian
majid_sharifi milaad
majid_sharifi elsereturn
majid_sharifi masmart_
majid_sharifi pooyaz
majid_sharifi mojtabamahmoodi
majid_sharifi hoomanrezvani
majid_sharifi theanother
majid_sharifi navid701
majid_sharifi rezamahmoudii
majid_sharifi jalalazimi
majid_sharifi nekofar
majid_sharifi avahedi
majid_sharifi shaahink
majid_sharifi ghanemzadeh
majid_sharifi mjnanakar
majid_sharifi aminbz
majid_sharifi moortezaa
majid_sharifi mostafa_pgs
majid_sharifi asadsafari
majid_sharifi mohsen_barati
majid_sharifi jranil
majid_sharifi cubny
majid_sharifi amirmehrani
majid_sharifi nimolix
majid_sharifi aliajafari
majid_sharifi ehsanix
majid_sharifi 21aban
majid_sharifi majidalavizadeh
majid_sharifi efazati
majid_sharifi hamidpl
majid_sharifi alireza94
majid_sharifi moallemi
majid_sharifi amiirlatifi
majid_sharifi amashatan
majid_sharifi maryayi
majid_sharifi shatobery
majid_sharifi davoodtr
majid_sharifi amirspx
majid_sharifi codeisjoy
majid_sharifi atakhalighi
majid_sharifi ireza_m
majid_sharifi manigh
majid_sharifi sallar
majid_sharifi dastnevis
majid_sharifi jimmyheller
majid_sharifi farzadian
majid_sharifi ardavaan
majid_sharifi malayeri
majid_sharifi shaho
majid_sharifi atmirr
majid_sharifi mhmdrzm
majid_sharifi rezamgh
majid_sharifi islamizad
majid_sharifi farhadex
majid_sharifi ali_hsh
majid_sharifi aliereza
majid_sharifi jadi
majid_sharifi shayanshalileh
majid_sharifi arashzd
majid_sharifi nima
yashar406 tttoofan
yashar406 amiirlatifi
yashar406 jadi
yashar406 mahdi
yashar406 chalist
yashar406 efazati
yashar406 nimolix
yashar406 cubny
yashar406 tehran
yashar406 mojtabamahmoodi
yashar406 miladkdz
yashar406 hamidpl
yashar406 soroushayoubi
yashar406 codeisjoy
yashar406 taheri_mohamad
yashar406 21aban
yashar406 ehsanix
yashar406 majidalavizadeh
yashar406 mehdivk
yashar406 mehrdad
yashar406 mhmdrzm
yashar406 rezamgh
yashar406 parhumm
yashar406 mort3za
yashar406 davoodtr
yashar406 jimmyheller
yashar406 asadsafari
yashar406 shatobery
yashar406 mohammadmojrian
yashar406 shaho
yashar406 islamizad
yashar406 manigh
yashar406 siah_o_sefid
yashar406 poooyak
yashar406 opiums
yashar406 nargesd
yashar406 s3p1deh
yashar406 moallemi
yashar406 sallar
yashar406 emtized
yashar406 atakhalighi
yashar406 aabedarjmand
yashar406 arashzd
yashar406 aliajafari
yashar406 taha_armis
yashar406 s3tin
yashar406 hadifarnoud
yashar406 shayanshalileh
yashar406 roshanak1
yashar406 newseijiro
yashar406 yousefpour
yashar406 siavashh
yashar406 mohsen_barati
yashar406 khano0omi
yashar406 parsafatehi
yashar406 a_zare
yashar406 geeknux
yashar406 malayeri
yashar406 hoomanrezvani
yashar406 amin_gholami
yashar406 pooyaz
yashar406 elahakbari
yashar406 farhadex
yashar406 nima
yashar406 milaad
mmz6 ayat_hosseini
mmz6 roshanak1
mmz6 sepidehsaied
mmz6 rana_schams
mmz6 theanother
mmz6 hossein_raziee
mmz6 afshinjad
mmz6 fatemehmaleki
mmz6 hamedmohammadii
mmz6 superbrose
mmz6 kermanpour
mmz6 lilalways
mmz6 reyhunak
mmz6 mhmdrzm
mmz6 golnazzarinbakh
mmz6 asadsafari
mmz6 hadiyalin
mmz6 atakhalighi
mmz6 marmarak81
mmz6 navid701
mmz6 parhumm
mmz6 aminhashemi88
mmz6 moallemi
mmz6 sunazi
mmz6 21aban
mmz6 mostafahessami
mmz6 rezaee_nima
mmz6 damonist_org
mmz6 sattariam
mmz6 amirmehrani
mmz6 masoudonvani
mmz6 bahmansh
mmz6 shatobery
kvmmn nasimoou
payam_8 manigh
payam_8 islamizad
payam_8 siavashh
payam_8 arashzd
payam_8 volghan
payam_8 rezamahmoudii
payam_8 _arashasghari
payam_8 sallar
payam_8 nima
payam_8 hoomanrezvani
payam_8 jadi
payam_8 san3tm
payam_8 iliahvaz
payam_8 anamis2020
payam_8 hamedsky2
payam_8 vahidnameni
payam_8 hallaji
payam_8 adn1989
payam_8 pharzam
peyman1372 _nacm_
peyman1372 shahrzadsharaf
peyman1372 zeus_dreams
peyman1372 ari_mah
peyman1372 pourebadi
peyman1372 amironism
peyman1372 amirdaly
peyman1372 eliafen
peyman1372 manigh
peyman1372 mrkavousi
peyman1372 nimsede
iham3d rezamajidi_t
iham3d floydian13
iham3d elsereturn
iham3d 100jaaad
iham3d _arashasghari
iham3d _saru8
iham3d kashkull
iham3d sallar
iham3d nima
haniyehh nimeshab
haniyehh 21aban
haniyehh graysnowflake
haniyehh timisatarzadeh
haniyehh amirspx
haniyehh misagh
haniyehh jadi
haniyehh sallar
haniyehh simaaym
haniyehh l2eza
haniyehh 1hamid
haniyehh amirhosseinag
haniyehh mhmdrzm
haniyehh nezafat
haniyehh rana_schams
haniyehh amirdarafsheh
haniyehh hadiyalin
haniyehh zzgraph
haniyehh chapdast
haniyehh saman_salari
haniyehh _parsun_
haniyehh mahdi
haniyehh amirorima
haniyehh ehsaniaa
haniyehh fatemehmaleki
haniyehh dastnevis
haniyehh kuffmode
haniyehh fatik
haniyehh siavashh
haniyehh donyarad
haniyehh opiums
haniyehh newseijiro
haniyehh shabgardd
haniyehh mohsen_barati
haniyehh atakhalighi
haniyehh elsereturn
haniyehh saeedhbi
haniyehh ahadyekta
haniyehh i3argi
haniyehh milaad
haniyehh mrkavousi
haniyehh nimanifest
haniyehh aliajafari
haniyehh hamedyzdn
haniyehh santamaria222
haniyehh nima
haniyehh jaavid
haniyehh jimbooooo
noo0nii sharh
noo0nii hoseinmontazer
noo0nii siah_o_sefid
noo0nii nargesesf
noo0nii aitdds
noo0nii amirspx
noo0nii hadinik
noo0nii moniirre
noo0nii parsafatehi
noo0nii rouhi
noo0nii fomo2
noo0nii hkazazi
noo0nii amirreza_taheri
noo0nii chapdast
noo0nii trumangray
noo0nii simaaym
noo0nii _parsun_
noo0nii shabgardd
noo0nii ozirice
noo0nii i3argi
noo0nii vahidsolar
noo0nii samanoqo
noo0nii mairyland
noo0nii hajimahdi
noo0nii roshanak1
noo0nii hadiyalin
noo0nii parasto0o0o
noo0nii siavashh
noo0nii ercxar
noo0nii sinadotnet
noo0nii _maprotiline
noo0nii elsereturn
noo0nii davodm
noo0nii nooshink
noo0nii ladanooo
noo0nii mhmazidi
noo0nii opiums
noo0nii zzgraph
noo0nii mrkavousi
noo0nii jaavid
noo0nii jimbooooo
noo0nii milaad
noo0nii farin
noo0nii donyarad
noo0nii mehrdad
noo0nii fatik
noo0nii nima
10naz elsereturn
10naz jadi
10naz nima
miladopiez trumangray
miladopiez mhmazidi
miladopiez sadeghjam
miladopiez farshadatis
miladopiez hadinik
miladopiez opiums
miladopiez bahmani
miladopiez tinyring
miladopiez nasimoou
miladopiez l2eza
miladopiez xerror
miladopiez parasto0o0o
miladopiez siavashh
miladopiez ladanooo
miladopiez saeedhbi
miladopiez _nacm_
miladopiez arashzd
miladopiez miimshiin
miladopiez mairyland
miladopiez elsereturn
miladopiez manigh
miladopiez masmart_
miladopiez davodm
miladopiez _maprotiline
miladopiez yasget
miladopiez farin
miladopiez mehrdad
miladopiez sheikheshahr
miladopiez zzgraph
miladopiez peiman
miladopiez 21aban
miladopiez nima
miladopiez littlefarbod
miladopiez ehsandiary
miladopiez tabibzadeh
miladopiez jadi
miladopiez rezamgh
mozhgoun zakhar_
mozhgoun yyasharr
mozhgoun 1masochist
mozhgoun great_pear
mozhgoun elsereturn
mozhgoun nimsede
essfand donyarad
essfand obdachlos
essfand mhmazidi
essfand morghlim
essfand amirch_
essfand vannucker
essfand nasrolbandari
essfand nima643
essfand kiarashf
essfand nimsede
essfand hashemdot
essfand razieh_h
essfand elsereturn
essfand sirmasih
essfand irezasharifi
essfand elllegreen
essfand nanazi
essfand 100jaaad
essfand sallar
essfand howshani
essfand tl2espassel2
essfand dalghak
aliichap alskvrda
aliichap ladanooo
aliichap saeiiideh
aliichap elsereturn
fatik ozirice
fatik atakhalighi
fatik jadi
fatik 2ndmoon
fatik blind_owl
fatik mhmdrzm
fatik nooshink
fatik jimbooooo
fatik hadinik
fatik moniirre
fatik sadeghjam
fatik amirspx
fatik sajjad_meshki
fatik shadisharifi
fatik marmarak81
fatik nargesesf
fatik parsafatehi
fatik rana_schams
fatik islamizad
fatik 21aban
fatik santamaria222
fatik hoseinmontazer
fatik trumangray
fatik haniyehh
fatik damoon_k
fatik behnamjz
fatik roshanak1
fatik _parsun_
fatik saeedhbi
fatik i3argi
fatik fatemehmaleki
fatik amirreza_taheri
fatik hadiyalin
fatik ladanooo
fatik fomo2
fatik injafourstar
fatik hamidpl
fatik parasto0o0o
fatik manigh
fatik nimeshab
fatik simaaym
fatik siavashh
fatik mmasoudshahi
fatik mrkavousi
fatik aminbz
fatik ehsandiary
fatik farin
fatik zzgraph
fatik noo0nii
fatik opiums
fatik jaavid
fatik mehrdad
fatik littlefarbod
fatik rezamgh
fatik mhmazidi
fatik nima
trumangray kiyanir
trumangray glenatavoosi
trumangray miladopiez
trumangray islamizad
trumangray vatansiz88
trumangray saeedfada
trumangray kashkull
trumangray farhad_hf
trumangray rana_schams
trumangray malayeri
trumangray iahmadina
trumangray rezamahmoudii
trumangray alskvrda
trumangray farin
trumangray arashtn
trumangray moniirre
trumangray nargesesf
trumangray saman_soltani
trumangray hamid_karimii
trumangray simaaym
trumangray amir_habibzadeh
trumangray jalalazimi
trumangray hesamg
trumangray parisaa_
trumangray mehrdad
trumangray nedagolshan
trumangray hadifarnoud
trumangray shayanshalileh
trumangray s_usinger
trumangray shadisharifi
trumangray _maprotiline
trumangray mielmim
trumangray veronicafmk
trumangray bonewars
trumangray bilijacks
trumangray _parsun_
trumangray amirspx
trumangray ehsandiary
trumangray roshanak1
trumangray blind_owl
trumangray injafourstar
trumangray santoor_ostad
trumangray noo0nii
trumangray lilalways
trumangray 2ndmoon
trumangray parasto0o0o
trumangray i3argi
trumangray rezamgh
trumangray parsafatehi
trumangray jadi
trumangray tl2espassel2
trumangray nargesd
trumangray rouhi
trumangray moallemi
trumangray nimsede
trumangray samanoqo
trumangray ozirice
trumangray hadiyalin
trumangray minabanoo
trumangray milaad
trumangray ladanooo
trumangray mairyland
trumangray fomo2
trumangray fatik
trumangray siavashh
trumangray maryjavana
trumangray chapdast
trumangray vahidsolar
trumangray donyarad
trumangray elsereturn
trumangray 21aban
trumangray nima
trumangray nooshink
trumangray mrkavousi
trumangray zzgraph
trumangray opiums
mazdakp vahidu
mazdakp tina_k_soltani
mazdakp mmoallemi
mazdakp nima
mazdakp manigh
mazdakp nedagolshan
mazdakp amiirlatifi
mazdakp moallemi
mazdakp hoomant
sqmt mrkavousi
sqmt ciiex
ecleopard nooshink
ecleopard s9dism
ecleopard graysnowflake
ecleopard aliajafari
ecleopard amirdarafsheh
ecleopard bigmide
ecleopard sqmt
ecleopard rouhi
ecleopard break_loop
ecleopard samanoqo
ecleopard samanoqo
ecleopard donyarad
ecleopard 2ndmoon
ecleopard peiman
ecleopard opiums
ecleopard amir_none
ecleopard l2eza
ecleopard nimania
ecleopard chapdast
ecleopard nima
ecleopard siavashh
ecleopard amiralii
ecleopard mrkavousi
ecleopard amirassan
ecleopard zzgraph
ecleopard amin_seti
ecleopard ciiex
ciiex arezooc
ciiex shadisharifi
ciiex littlefarbod
ciiex fatemehmaleki
ciiex sqmt
ciiex ecleopard
ciiex nima
ciiex zzgraph
ciiex _talebi
ciiex amiralii
ciiex rezaabiat
ciiex bigmide
ciiex amin_seti
ciiex chapdast
ciiex amir_none
ciiex s9dism
ciiex amirassan
ciiex mrkavousi
amirfoad danyal1373
amirfoad behdad_ka
amirfoad bonewars
amirfoad niloufarbr
amirfoad amirassan
amirfoad chapdast
amirfoad marytahmasb
amirfoad bahador87
amirfoad mhmazidi
amirfoad nima
bahramb92 tachurvan
bahramb92 saman_salari
bahramb92 amir0933
bahramb92 shahrzadsharaf
aghaaerfan hamidfzm
aghaaerfan tttoofan
aghaaerfan alireza94
aghaaerfan shahzade2raggge
aghaaerfan sparkmood
v0vvin sunazi
v0vvin baaroon
v0vvin elijahmanor
v0vvin rezamahmoudii
rezaee_nima golnazzarinbakh
rezaee_nima damonist_org
rezaee_nima mmz6
rezaee_nima 21aban
rezaee_nima mostafahessami
rezaee_nima bahmansh
rezaee_nima masoudonvani
rezaee_nima hadiyalin
rezaee_nima sattariam
rezaee_nima kpakfar
rezaee_nima sunazi
rezaee_nima amirmehrani
rezaee_nima shatobery
amirezz2 nima
abteenim _sheved_
abteenim rahimiha
vchakoshy xerror
vchakoshy sepidehsaied
vchakoshy reshadman
vchakoshy farbodghiasi
vchakoshy baaroon
vchakoshy aminkhss
vchakoshy jozi
vchakoshy martianboy
vchakoshy hkazazi
vchakoshy jadi
vchakoshy fariddehgan
vchakoshy yottanami
vchakoshy arminghm
vchakoshy nekofar
vchakoshy emadmyd
vchakoshy imorteza
vchakoshy rezakamalifard
vchakoshy ehsandotnet
vchakoshy r_abtahi
vchakoshy hekmatof
vchakoshy amir_habibzadeh
vchakoshy sdnaghdi
vchakoshy chalist
vchakoshy efazati
rezasoroori shatobery
rezasoroori payamspot
rezasoroori salardo
rezasoroori omidamraei
rezasoroori b3hroozam
rezasoroori mehrdad
rezasoroori haghdadi110
rezasoroori negooni
rezasoroori nimsede
rezasoroori rezamahmoudii
rezasoroori jaiiali
rezasoroori persianshadow
rezasoroori mahsa
rezasoroori nasimb2_
rezasoroori farzadme
rezasoroori dastnevis
rezasoroori milaad
rezasoroori atakhalighi
rezasoroori sooroor88
rezasoroori malayeri
rezasoroori aliajafari
rezasoroori mahdi
rezasoroori islamizad
rezasoroori farzadian
rezasoroori ali_ajoudanian
rezasoroori majidalavizadeh
rezasoroori ghanemzadeh
rezasoroori codeisjoy
rezasoroori jimmyheller
rezasoroori kiyanir
rezasoroori poooyak
rezasoroori _arashasghari
rezasoroori ehsandotnet
rezasoroori siavash
rezasoroori asadsafari
rezasoroori amiirlatifi
rezasoroori uidmehdi
rezasoroori geeknux
rezasoroori vchakoshy
rezasoroori efazati
rezasoroori hekmatof
rezasoroori moe_rafiee
rezasoroori miladkdz
rezasoroori siavashh
rezasoroori jimbooooo
rezasoroori kheyzaran
rezasoroori shaho
rezasoroori mehdivk
rezasoroori ireza_m
rezasoroori mhmazidi
rezasoroori navid_emami
rezasoroori narsic_
rezasoroori behnamkashani
rezasoroori manigh
rezasoroori xerror
rezasoroori nima
rezasoroori donyarad
rezasoroori pourebadi
rezasoroori shayanshalileh
rezasoroori hallaji
rezasoroori hadjloo
rezasoroori matinjahantark
rezasoroori elrazez
rezasoroori farhadex
rezasoroori ardavaan
rezasoroori kamyarnavidan
rezasoroori hadifarnoud
rezasoroori 21aban
rezasoroori jadi
rezasoroori aliereza
rezasoroori sallar
rezasoroori amirmehrani
rezasoroori ehsaniaa
rezasoroori aminbz
rezasoroori myvahid
rezasoroori jaavid
farhad_hf majidalavizadeh
farhad_hf atakhalighi
farhad_hf nima
farhad_hf kiyanir
farhad_hf sia_mac
farhad_hf sepidehsaied
farhad_hf martianboy
farhad_hf manigh
farhad_hf superbrose
farhad_hf trumangray
farhad_hf amir_habibzadeh
farhad_hf hamedadizadeh
farhad_hf arashzd
farhad_hf shatobery
farhad_hf foadnh
farhad_hf blacktar
farhad_hf tohrmann
farhad_hf arefmirhosseini
farhad_hf puja108
farhad_hf ricowyder
farhad_hf davoodtr
farhad_hf hamidrezazadeh
farhad_hf soh3il
farhad_hf theanother
farhad_hf seekasra
farhad_hf shayanshalileh
farhad_hf nedagolshan
farhad_hf rezakamalifard
farhad_hf s_usinger
farhad_hf atmirr
farhad_hf efazati
farhad_hf jadi
farhad_hf hadifarnoud
farhad_hf malayeri
farhad_hf shaho
farhad_hf ashkan_g
hamidthegreat rezakamalifard
hamidthegreat aminasoode
hamidthegreat elsereturn
hamidthegreat sdnaghdi
hamidthegreat hekmatof
hamidthegreat chalist
hamidthegreat efazati
hamidthegreat iglontine
hamidthegreat jadi
farbodghiasi vchakoshy
farbodghiasi hooshmandk
farbodghiasi rezamahmoudii
farbodghiasi siavashh
farbodghiasi feriinoosh
farbodghiasi saman_soltani
farbodghiasi jranil
farbodghiasi narsic_
farbodghiasi amir_soley
farbodghiasi tachurvan
farbodghiasi opiums
farbodghiasi alireza_kashian
farbodghiasi sallar
farbodghiasi mohsen_akhavan
farbodghiasi ehsandiary
farbodghiasi sia_mac
farbodghiasi ara_ohanian
farbodghiasi mnamazi
farbodghiasi aliereza
farbodghiasi arianismmm
farbodghiasi arashzd
farbodghiasi amirspx
farbodghiasi peyman3d
farbodghiasi emtized
farbodghiasi majidalavizadeh
farbodghiasi behnamjz
farbodghiasi tranjbaran
farbodghiasi alireza94
farbodghiasi arpourabedin
farbodghiasi mtashackori
farbodghiasi amirdaly
farbodghiasi pharzam
farbodghiasi memohi
farbodghiasi mahdi
farbodghiasi moghaddas_it
farbodghiasi sparkmood
farbodghiasi yyasharr
farbodghiasi iahmadina
farbodghiasi saeedfada
farbodghiasi soltanihub
farbodghiasi boozary
farbodghiasi moshtaghi
farbodghiasi saeedrmsrms
farbodghiasi b3hroozam
farbodghiasi mostafa_pgs
farbodghiasi e_imami
farbodghiasi imorteza
farbodghiasi s3tin
farbodghiasi mshirdelaty
farbodghiasi baraary
farbodghiasi arminghm
farbodghiasi amirrasha
farbodghiasi reshadman
farbodghiasi chalist
farbodghiasi hoseinit
farbodghiasi uidmehdi
farbodghiasi shambasi
farbodghiasi rezakamalifard
farbodghiasi azizabadi_
farbodghiasi amir_habibzadeh
farbodghiasi martianboy
farbodghiasi nekofar
farbodghiasi hamidthegreat
farbodghiasi yottanami
farbodghiasi efazati
farbodghiasi aminkhss
farbodghiasi aminkhss
farbodghiasi aminhashemi88
farbodghiasi amiirlatifi
farbodghiasi behdad222
farbodghiasi hkazazi
farbodghiasi hekmatof
farbodghiasi manigh
farbodghiasi mehdy314
farbodghiasi nima
farbodghiasi jadi
tremen_dous aliajafari
tremen_dous hekmatof
tremen_dous shaahink
tremen_dous glenatavoosi
_cmajid behnamkashani
_cmajid arefmirhosseini
_cmajid aliajafari
_cmajid parsafatehi
_cmajid mhmdrzm
_cmajid myvahid
_cmajid mhmazidi
_cmajid shayanshalileh
_cmajid farhadex
_cmajid cubny
_cmajid codeisjoy
_cmajid jadi
_cmajid mahdi
_cmajid shaho
_cmajid nima
_cmajid hadjloo
_cmajid siavash
_cmajid manigh
_cmajid miimshiin
_cmajid arashzd
_cmajid milaad
_cmajid sallar
mehd1i sparkmood
mehd1i nimeshab
mehd1i _parsun_
mehd1i ozirice
mehd1i hadinik
mehd1i shahabprgr
mehd1i ssx
mehd1i break_loop
mehd1i amirreza_taheri
mehd1i fomo2
mehd1i javadolmamalek
mehd1i hoseinmontazer
mehd1i ahadyekta
mehd1i _maprotiline
mehd1i javadoo
mehd1i nima
sdnaghdi xerror
sdnaghdi behdad222
sdnaghdi jadi
sdnaghdi iglontine
sdnaghdi hamidthegreat
sdnaghdi hekmatof
sdnaghdi efazati
sdnaghdi chalist
sdnaghdi vchakoshy
shtir sadeghjam
shtir siavashh
shtir mteymoori
shtir amirspx
shtir morghlim
shtir moallemi
shtir rambodsh
shtir miladkdz
shtir manigh
shtir moonrider
shtir farbod3f
shtir aliinba
shtir behnamkashani
shtir rezamgh
shtir aliereza
shtir aminbz
shtir jadi
shtir tl2espassel2
shtir jaavid
shtir nima
javadoo lilalways
javadoo hadinik
javadoo ghalamzann
javadoo sharh
javadoo samanoqo
javadoo break_loop
javadoo _parsun_
javadoo mehd1i
sia7ashh yeganeeeh
sia7ashh javadolmamalek
sia7ashh nima
sia7ashh milaad
sia7ashh sallar
sia7ashh elrazez
moonrider ozirice
moonrider opiums
moonrider milaad
moonrider sinadotnet
moonrider jimbooooo
moonrider mhmdrzm
moonrider tl2espassel2
moonrider mehrdad
moonrider aliinba
moonrider siavashh
moonrider shayanshalileh
moonrider nimania
s3p1deh damoon_k
s3p1deh amir_habibzadeh
s3p1deh mofaghih
s3p1deh hooshmandk
s3p1deh mhd_buzrjmhri
s3p1deh yousefpour
s3p1deh alirp88
s3p1deh hesamg
s3p1deh ghanemzadeh
s3p1deh kheyzaran
s3p1deh shatobery
s3p1deh hamidehabibi
s3p1deh efazati
s3p1deh alireza94
s3p1deh 21aban
s3p1deh atakhalighi
s3p1deh siavashh
s3p1deh aminkhss
s3p1deh hamedbd
s3p1deh arashzd
s3p1deh hkazazi
s3p1deh aabedarjmand
s3p1deh hamedpourgh
s3p1deh yashar406
s3p1deh jadi
s3p1deh opiums
s3p1deh fariborzn1
s3p1deh unclebobmartin
s3p1deh mahmoodrezafar
s3p1deh nima
s3p1deh saboorian
s3p1deh aliadineh
isfahanmall webgard
isfahanmall alihashem_tv
isfahanmall majidalavizadeh
isfahanmall saman_soltani
isfahanmall hkazazi
isfahanmall h4m3d_93
isfahanmall amirrasha
isfahanmall opiums
isfahanmall hnili
isfahanmall hoomanrezvani
zxcmehran ehsanix
zxcmehran nima
zxcmehran hkazazi
zxcmehran amirhosseinag
zxcmehran hooshmandk
zxcmehran saman_soltani
zxcmehran yekenevis
zxcmehran feriinoosh
zxcmehran porya_del
zxcmehran soltanihub
zxcmehran b3hroozam
zxcmehran alibroujerdi
zxcmehran amirspx
zxcmehran jadi
zxcmehran _arashasghari
zxcmehran islamizad
zxcmehran elsereturn
zxcmehran davodm
zxcmehran javadolmamalek
zxcmehran atakhalighi
zxcmehran siavashh
zxcmehran 21aban
zxcmehran mjnanakar
zxcmehran 1masochist
zxcmehran farzadian
zxcmehran alireza94
zxcmehran sirmasih
zxcmehran rezamgh
zxcmehran santoor_ostad
zxcmehran hoseiin
zxcmehran farbod3f
zxcmehran iahmadina
zxcmehran pharzam
zxcmehran opiums
zxcmehran misamplus
zxcmehran taha_armis
zxcmehran shambasi
eli___h alireza94
eli___h farzadme
eli___h behnamkashani
eli___h porya_del
eli___h sepidehsaied
eli___h jadi
eli___h hoomanrezvani
eli___h nekofar
eli___h hesamg
eli___h farzadian
eli___h alibroujerdi
eli___h pooriafarhad
eli___h seekasra
eli___h abbas1367
eli___h jabbari2013
eli___h ehsaniaa
eli___h sparkmood
eli___h hkazazi
eli___h sia_mac
mahdisufian mkargar
martintalvari tohrmann
martintalvari isss111
martintalvari mohanbelani
martintalvari skaw
bhamidpour seekasra
jabbari2013 anamis2020
jabbari2013 nimakarimi95
jabbari2013 alidafeian
jabbari2013 faraz_sabahi
jabbari2013 faraz_sabahi
jabbari2013 behnam86
jabbari2013 nimakavosi
jabbari2013 hamedpourgh
jabbari2013 omidsafari
jabbari2013 b3hroozam
jabbari2013 hkazazi
jabbari2013 rezammoradi
jabbari2013 eli___h
jabbari2013 jadi
jabbari2013 nima
mshirdelaty shatobery
mshirdelaty yottanami
mshirdelaty komeil_kamal
mshirdelaty moallemi
mshirdelaty mehdy314
mshirdelaty nima
mshirdelaty farbodghiasi
mshirdelaty sallar
mshirdelaty nekofar
mshirdelaty tranjbaran
mshirdelaty majidalavizadeh
mshirdelaty hkazazi
mshirdelaty efazati
mshirdelaty arashzd
mshirdelaty jadi
jmosawy mofaghih
jmosawy reza_ahmadi
jmosawy mjnanakar
jmosawy amir_habibzadeh
jmosawy nima
jmosawy hkazazi
jmosawy raminbarati360
jmosawy jadi
jmosawy miladbruce
jmosawy euwars
jmosawy hooshmandk
jmosawy mostafa_pgs
jmosawy nekofar
jmosawy aminkhss
jmosawy siavashh
jmosawy mahdi
jmosawy siavash
jmosawy ahmadalli
jmosawy majidalavizadeh
jmosawy ehsaniaa
jmosawy sallar
jmosawy atakhalighi
jmosawy soltanihub
rasez shatobery
rasez yeganeeeh
rasez manigh
rasez jadi
rasez nima
rasez sallar
rasez mohsen_barati
rasez saeedhbi
rasez rezamahmoudii
rasez ali_ajoudanian
rasez shayanshalileh
rasez arashzd
bnfsheghf jadi
bnfsheghf goodarzi121
bnfsheghf snasihatkon
bnfsheghf s_usinger
bnfsheghf nekofar
bnfsheghf elahakbari
bnfsheghf farhad_hf
bnfsheghf nedagolshan
bnfsheghf kiyanir
bnfsheghf shayanshalileh
bnfsheghf mehrnaz1371
bnfsheghf mehrdad
bnfsheghf salehamini
bnfsheghf hoseiin
bnfsheghf atakhalighi
bnfsheghf arashzd
bnfsheghf tranjbaran
bnfsheghf opiums
bnfsheghf alitalaghat
bnfsheghf mahdi
bnfsheghf siavashh
bnfsheghf pharzam
bnfsheghf ghanemzadeh
bnfsheghf islamizad
bnfsheghf milaad
bnfsheghf omidamraei
bnfsheghf malayeri
bnfsheghf sallar
bnfsheghf majidalavizadeh
bnfsheghf amirmehrani
bnfsheghf hadifarnoud
bnfsheghf asadsafari
bnfsheghf davoodtr
piirmard pouriakaf
piirmard khano0omi
piirmard ladanooo
behdad_ka milaad
behdad_ka siavashh
behdad_ka arashzd
behdad_ka alinzm
behdad_ka opiums
behdad_ka rezanzm
behdad_ka aghazamani
behdad_ka nima
behdad_ka remaerdasiehs
saeedfada siavashh
saeedfada farhad_hf
saeedfada chalist
saeedfada trumangray
saeedfada nezafat
saeedfada hesamg
saeedfada porya_del
saeedfada iqbahal
saeedfada mehrdad_2000
saeedfada ehsandiary
saeedfada fariddehgan
saeedfada yottanami
saeedfada efazati
saeedfada kiyanir
saeedfada hkazazi
saeedfada jadi
saeedfada snasihatkon
saeedfada malayeri
saeedfada jalalazimi
saeedfada mehrnaz1371
saeedfada alitalaghat
saeedfada amirdaly
saeedfada davoodtr
saeedfada hadifarnoud
saeedfada arashzd
saeedfada moallemi
saeedfada shayanshalileh
saeedfada sallar
saeedfada ghanemzadeh
saeedfada majidalavizadeh
saeedfada nima
soh3il farzadme
soh3il sia_mac
soh3il atakhalighi
soh3il sallar
soh3il jadi
soh3il majidalavizadeh
soh3il manigh
soh3il shaho
soh3il donyarad
soh3il hamidrezazadeh
soh3il mahdi
soh3il shervinmashayek
soh3il tabibzadeh
soh3il s_usinger
soh3il nedagolshan
soh3il farhad_hf
soh3il shayanshalileh
soh3il malayeri
soh3il hadifarnoud
soh3il siavash
soh3il unclebobmartin
soh3il amirebrahimnia
soh3il bamdad
miantitr alirezafarzin
miantitr nima_ab
miantitr nima
miantitr roohsavar
miantitr mehdimohseni
miantitr siavash
arminghm sdnaghdi
arminghm yottanami
arminghm chalist
arminghm vchakoshy
arminghm mahmoodrezafar
arminghm farbodghiasi
arminghm nekofar
arminghm opiums
arminghm efazati
arminghm nasimb2_
arminghm poooyak
arminghm arefmirhosseini
arminghm baaroon
arminghm mehdy314
arminghm shambasi
arminghm martianboy
arminghm moallemi
arminghm abess1969
arminghm jadi
arminghm behdad222
abess1969 howshani
abess1969 hoseiin
abess1969 chalist
abess1969 uidmehdi
abess1969 hkazazi
abess1969 mehdy314
abess1969 yottanami
abess1969 matin_mlk
abess1969 poooyak
abess1969 aliatnet
abess1969 arpourabedin
abess1969 efazati
abess1969 jadi
abess1969 hooshmandk
abess1969 arminghm
abess1969 behdad222
hamidfzm aghaaerfan
hamidfzm saeedrmsrms
hamidfzm majidalavizadeh
hamidfzm amirdaly
hamidfzm amir_habibzadeh
hamidfzm mehdy314
hamidfzm alireza94
hamidfzm shambasi
hamidfzm arash_khajelou
hamidfzm efazati
hamidfzm arefmirhosseini
hamidfzm behdad222
hamidfzm jadi
boozary nezafat
boozary snasihatkon
boozary 2ndmoon
boozary ghanemzadeh
boozary shezed4
boozary farzadian
boozary uidmehdi
boozary memohi
boozary nima
boozary ashkan_g
boozary jranil
boozary jadi
boozary shayanshalileh
boozary alibroujerdi
boozary pilevar
boozary jozi
boozary behnamkashani
boozary rezamgh
boozary mhmazidi
ennegar mehdi_same
ennegar jranil
ennegar narsic_
jranil navidbehrangi
jranil snasihatkon
jranil malayeri
jranil ayat_hosseini
jranil manigh
jranil mojtabamahmoodi
jranil shayanshalileh
jranil wikidrink
jranil tehran
jranil arashka
jranil moallemi
jranil 21aban
jranil mohammadmojrian
jranil mhmdrzm
jranil parhumm
jranil ennegar
jranil majidalavizadeh
jranil ghanemzadeh
jranil moe_rafiee
jranil asadsafari
jranil mjnanakar
jranil arashzd
jranil atakhalighi
jranil ali_hsh
jranil soroushayoubi
jranil codeisjoy
jranil parsafatehi
jranil cubny
jranil nimolix
jranil uidmehdi
jranil jadi
jranil miladkdz
jranil nima
jranil ehsanix
jranil mahdi
jranil ashkan_g
jranil hamidpl
jranil shaho
moe_rafiee emtized
moe_rafiee baran564
moe_rafiee tehran
moe_rafiee rezamgh
moe_rafiee sallar
moe_rafiee jranil
moe_rafiee rezasoroori
moe_rafiee majidalavizadeh
moe_rafiee pooyaz
moe_rafiee mahdi
moe_rafiee arashzd
moe_rafiee ghanemzadeh
moe_rafiee nima
moe_rafiee manigh
moe_rafiee chalist
moe_rafiee efazati
moe_rafiee jadi
moe_rafiee asadsafari
kiavash hesamg
kiavash amirdaly
kiavash javadolmamalek
kiavash _maprotiline
kiavash iahmadina
kiavash reza_ansari
kiavash sooroor88
kiavash amirmehrani
kiavash khano0omi
kiavash valternit1
kiavash b3hroozam
kiavash hamedyzdn
kiavash alireza94
kiavash saman_soltani
kiavash porya_del
kiavash kiarashamali
kiavash raoros
kiavash aminbz
kiavash howshani
kiavash rezamahmoudii
kiavash sallar
kiavash parsafatehi
kiavash nima
kiavash abbas1367
kiavash mehdimohseni
kiavash persianshadow
kiavash jozi
kiavash peiman
kiavash behnamkashani
kiavash xerror
kiavash jadi
hazioon amirassan
hazioon elllegreen
hazioon _sheved_
hazioon miimshiin
hazioon l0dyte
ehsan_soodmand iamsoroosh
nifasih donyarad
nifasih manibj
nifasih damoon_k
nifasih hamidshavarean
nifasih amirmehrani
nifasih mr_golch
nifasih nima
hekmatof mort3za
hekmatof unclebobmartin
hekmatof vchakoshy
hekmatof arpourabedin
hekmatof farbodghiasi
hekmatof shezed4
hekmatof ashkan_g
hekmatof sdnaghdi
hekmatof memohi
hekmatof iglontine
hekmatof hamidthegreat
hekmatof aminasoode
hekmatof nima
hekmatof rezakamalifard
hekmatof efazati
hekmatof siavash
hekmatof 21aban
hekmatof fkarlitschek
hekmatof chalist
hekmatof shtir
hekmatof uidmehdi
hekmatof jadi
rdh1367 zeus_dreams
rdh1367 sdrslm
rdh1367 nekofar
rdh1367 tttoofan
rdh1367 fatemehmaleki
rdh1367 parisaa_
rdh1367 aminbz
rdh1367 ari_mah
rdh1367 jozi
rdh1367 ghanemzadeh
rdh1367 dastnevis
rdh1367 nima
azure3bt shaho
azure3bt majidalavizadeh
azure3bt theanother
azure3bt davoodtr
azure3bt mort3za
azure3bt parsafatehi
azure3bt eliafen
azure3bt aakpro1
azure3bt _arashasghari
azure3bt poooyak
azure3bt amiriano
azure3bt fatemehmaleki
azure3bt miladkdz
azure3bt efazati
azure3bt matinjahantark
azure3bt chapdast
azure3bt atakhalighi
azure3bt rezamahmoudii
azure3bt shaahink
azure3bt sinadotnet
azure3bt moallemi
azure3bt jadi
azure3bt siavashh
azure3bt arashzd
azure3bt nima
azure3bt mrkavousi
azure3bt miimshiin
azure3bt manigh
azure3bt rezamgh
azure3bt howshani
azure3bt geeknux
azure3bt bonewars
azure3bt sallar
azure3bt 21aban
azure3bt siavash
azure3bt donyarad
azure3bt ehsandiary
azure3bt davodm
azure3bt rezakazemirad
azure3bt mhmazidi
azure3bt opiums
azure3bt mahdi
azure3bt kheyzaran
azure3bt martianboy
azizabadi_ moallemi
azizabadi_ iahmadina
azizabadi_ olicilo
azizabadi_ misamplus
azizabadi_ navid701
azizabadi_ _arashasghari
azizabadi_ moortezaa
azizabadi_ rezamahmoudii
azizabadi_ pooriafarhad
azizabadi_ wikidrink
azizabadi_ aminkhss
azizabadi_ hkazazi
azizabadi_ imorteza
azizabadi_ nezafat
azizabadi_ milaad
azizabadi_ arianismmm
azizabadi_ rezakazemirad
azizabadi_ tinyring
azizabadi_ i3argi
azizabadi_ mahdi
azizabadi_ elsereturn
azizabadi_ alireza94
azizabadi_ hooshmandk
azizabadi_ nekofar
azizabadi_ mostafa_pgs
azizabadi_ siah_o_sefid
azizabadi_ parisaa_
azizabadi_ rezakamalifard
azizabadi_ mehdivk
azizabadi_ b3hroozam
azizabadi_ mehdy314
azizabadi_ jaavid
azizabadi_ glenatavoosi
azizabadi_ amir_habibzadeh
azizabadi_ hamidpl
azizabadi_ chalist
azizabadi_ efazati
azizabadi_ sallar
azizabadi_ pooyaroohi
azizabadi_ baraary
azizabadi_ fero0o0o
azizabadi_ farhadex
azizabadi_ martianboy
azizabadi_ lilalways
azizabadi_ bonewars
azizabadi_ jadi
azizabadi_ bilijacks
azizabadi_ blind_owl
yottanami theanother
yottanami arminghm
yottanami nekofar
yottanami vchakoshy
yottanami memohi
yottanami sia_mac
yottanami shatobery
yottanami seekasra
yottanami amiralionly
yottanami amirdaly
yottanami s_usinger
yottanami amiirlatifi
yottanami dastnevis
yottanami shayanshalileh
yottanami malayeri
yottanami uidmehdi
yottanami milaad
yottanami manigh
yottanami nimania
yottanami superbrose
yottanami mtashackori
yottanami mostafa_pgs
yottanami hessam_nadr
yottanami reshadman
yottanami drshojaee777
yottanami asadiiali
yottanami abess1969
yottanami jozi
yottanami arpourabedin
yottanami hooshmandk
yottanami fariddehgan
yottanami imorteza
yottanami b3hroozam
yottanami amir_habibzadeh
yottanami behdad222
yottanami hkazazi
yottanami nima
yottanami rasez
yottanami chalist
yottanami mehdy314
yottanami rezakamalifard
yottanami amirrasha
yottanami sallar
yottanami ehsandotnet
yottanami atakhalighi
yottanami majidalavizadeh
yottanami jadi
yottanami efazati
mahdiiikj nilinona7395
mahdiiikj kuffmode
sfarajollahi shatobery
sfarajollahi amir_habibzadeh
sfarajollahi behnamkashani
sfarajollahi malayeri
sfarajollahi ayat_hosseini
sfarajollahi reyhunak
sfarajollahi farshadatis
sfarajollahi rana_schams
sfarajollahi mojtabamahmoodi
sfarajollahi parsafatehi
sfarajollahi amirassan
sfarajollahi tehran
sfarajollahi fatemehmaleki
sfarajollahi ghanemzadeh
sfarajollahi majidmoradian
sfarajollahi aliajafari
sfarajollahi damoon_k
sfarajollahi navidbehrangi
sfarajollahi aminhashemi88
sfarajollahi rezamahmoudii
sfarajollahi jozi
sfarajollahi ari_mah
sfarajollahi mehrdad
sfarajollahi jadi
sfarajollahi atakhalighi
sfarajollahi 21aban
sfarajollahi siavashh
sfarajollahi ehsandiary
sfarajollahi nima
sfarajollahi mohhzg
sfarajollahi farzadme
sfarajollahi _arashasghari
sfarajollahi shaahink
sfarajollahi arashzd
sfarajollahi milaad
sfarajollahi islamizad
sfarajollahi sallar
ali_haddadkar mofaghih
ali_haddadkar sia_mac
ali_haddadkar majidalavizadeh
ali_haddadkar hamid_salimian
ali_haddadkar moshtaghi
ali_haddadkar moallemi
ali_haddadkar amir_habibzadeh
ali_haddadkar goodarzi121
ali_haddadkar miladbruce
ali_haddadkar nekofar
ali_haddadkar matin_mlk
ali_haddadkar xerror
ali_haddadkar farhadex
ali_haddadkar jalalazimi
ali_haddadkar shatobery
ali_haddadkar manigh
ali_haddadkar asadsafari
ali_haddadkar ghanemzadeh
ali_haddadkar fariborzn1
ali_haddadkar ehsandiary
ali_haddadkar malayeri
ali_haddadkar shayanshalileh
ali_haddadkar navidbehrangi
ali_haddadkar ali_ajoudanian
ali_haddadkar rezamahmoudii
ali_haddadkar hadjloo
ali_haddadkar shaho
ali_haddadkar sallar
ali_haddadkar va3zi
ali_haddadkar arashzd
ali_haddadkar jimmyheller
ali_haddadkar vahidnameni
ali_haddadkar parhumm
ali_haddadkar aliereza
ali_haddadkar atakhalighi
ali_haddadkar islamizad
ali_haddadkar farzadme
ali_haddadkar davoodtr
12_plus1 isfahanmall
12_plus1 _arezoofa
12_plus1 pharzam
12_plus1 mhmdrzm
12_plus1 amirrasha
12_plus1 21aban
omidgharib a_aligoli
omidgharib babaali_amir
omidgharib eskandari
omidgharib fariborzn1
omidgharib davoodtr
omidgharib nima
omidgharib mohamadrussi
omidgharib iammohammadd
omidgharib mahdi
omidgharib aminbz
omidgharib saeedhbi
omidgharib shaahink
omidgharib hadjloo
omidgharib asadsafari
omidgharib ghanemzadeh
omidgharib soroushayoubi
omidgharib shatobery
omidgharib nekofar
omidgharib kermanpour
omidgharib mr_golch
omidgharib arashzd
omidgharib shayanshalileh
omidgharib malayeri
omidgharib majidalavizadeh
omidgharib miladsafarzadeh
kamyarnavidan ayat_hosseini
kamyarnavidan shatobery
kamyarnavidan soh3il
kamyarnavidan malayeri
kamyarnavidan fariddehgan
kamyarnavidan hoseinit
kamyarnavidan hoomanrezvani
kamyarnavidan reza_ahmadi
kamyarnavidan 2hamed
kamyarnavidan sia_mac
kamyarnavidan pooyaz
kamyarnavidan navid701
kamyarnavidan pilevar
kamyarnavidan nimolix
kamyarnavidan nima
kamyarnavidan ara_ohanian
kamyarnavidan rezasoroori
kamyarnavidan amiirlatifi
kamyarnavidan parhumm
kamyarnavidan shaho
kamyarnavidan farzadme
kamyarnavidan shayanshalileh
kamyarnavidan mjnanakar
kamyarnavidan soroushayoubi
kamyarnavidan hadjloo
kamyarnavidan jadi
kamyarnavidan sallar
kamyarnavidan atakhalighi
kamyarnavidan ghanemzadeh
kamyarnavidan asadsafari
a_haghighi72 ghanemzadeh
mojtababazdan tranjbaran
mojtababazdan pooyaroohi
mojtababazdan fariddehgan
mojtababazdan notron021
mojtababazdan sallar
mojtababazdan ayat_hosseini
mojtababazdan malayeri
mojtababazdan majidalavizadeh
mojtababazdan atakhalighi
mojtababazdan ghanemzadeh
mojtababazdan elahakbari
mgholikhan sallar
mgholikhan salehamini
mgholikhan arashzd
mgholikhan jadi
mgholikhan aliatnet
mgholikhan shaahink
mgholikhan _arashasghari
mgholikhan ghanemzadeh
mgholikhan nimania
mgholikhan jalalazimi
mgholikhan aliajafari
mgholikhan shatobery
mgholikhan majidalavizadeh
mgholikhan volghan
mgholikhan volghan
mgholikhan shayanshalileh
mgholikhan mohsen_akhavan
mgholikhan aminhashemi88
mgholikhan malayeri
mgholikhan atakhalighi
mgholikhan mjnanakar
mgholikhan nima
mgholikhan jure
jeerfent rasez
jeerfent majidalavizadeh
jeerfent amirassan
jeerfent arashzd
jeerfent malayeri
jeerfent jadi
jeerfent nima
jeerfent ghanemzadeh
jeerfent piirmard
jeerfent sallar
jeerfent amirdew
mostafaalotfi exavir
mostafaalotfi ali_shahbandi
mostafaalotfi hkazazi
mostafaalotfi behnamkashani
mostafaalotfi saeed_fard
mostafaalotfi mojtabamahmoodi
mostafaalotfi trumangray
mostafaalotfi 21aban
mostafaalotfi omidazami
mostafaalotfi tehran
mostafaalotfi farhad_hf
mostafaalotfi hadifarnoud
mostafaalotfi shaahink
mostafaalotfi glenatavoosi
mostafaalotfi ayat_hosseini
mostafaalotfi hesamg
mostafaalotfi jadi
mostafaalotfi atakhalighi
mostafaalotfi shatobery
mostafaalotfi amirmehrani
mostafaalotfi mrpuzzley
mostafaalotfi manigh
mostafaalotfi salehamini
mostafaalotfi nedagolshan
mostafaalotfi soroushayoubi
mostafaalotfi kermanpour
mostafaalotfi tranjbaran
mostafaalotfi ghanemzadeh
mostafaalotfi shayanshalileh
mostafaalotfi davoodtr
mostafaalotfi sallar
mostafaalotfi fariborzn1
mostafaalotfi malayeri
mostafaalotfi s_usinger
mostafaalotfi miladsafarzadeh
mostafaalotfi pedrambehroozi
mostafaalotfi siavash
mostafaalotfi kuffmode
mr_golch davoodtr
mr_golch iammohammadd
mr_golch omidgharib
mr_golch majidalavizadeh
mr_golch ghanemzadeh
mr_golch isaaeed
mr_golch btabibian
mr_golch soroushayoubi
mr_golch malayeri
mr_golch shayanshalileh
mr_golch miladsafarzadeh
mr_golch miimshiin
mr_golch sallar
mr_golch ehsanix
mr_golch parasto0o0o
mr_golch alskvrda
mr_golch nekofar
h_saradar arashka
h_saradar manigh
h_saradar mahdi
h_saradar atakhalighi
h_saradar mehdivk
h_saradar amirdarafsheh
h_saradar moallemi
h_saradar kheyzaran
h_saradar fatemehmaleki
h_saradar shaahink
h_saradar farhadex
h_saradar mhmdrzm
h_saradar maryamansari_
h_saradar farzadian
h_saradar shatobery
h_saradar jadi
h_saradar amin_gholami
h_saradar shayanshalileh
h_saradar malayeri
h_saradar hadifarnoud
h_saradar ghanemzadeh
h_saradar arashzd
alinazari1987 majidalavizadeh
alinazari1987 atakhalighi
alinazari1987 masmart_
alinazari1987 manigh
alinazari1987 _arashasghari
alinazari1987 ghanemzadeh
alinazari1987 21aban
alinazari1987 jadi
alinazari1987 navid_emami
alinazari1987 sallar
alinazari1987 arashzd
alinazari1987 efazati
alinazari1987 raaha
alinazari1987 abbas1367
alinazari1987 nima
aliatnet hamednz
aliatnet pooyaz
aliatnet ghanemzadeh
aliatnet shatobery
aliatnet siavash
aliatnet atakhalighi
aliatnet soltanihub
aliatnet mhmdrzm
aliatnet manigh
aliatnet shaahink
aliatnet jadi
aliatnet shayanshalileh
aliatnet malayeri
aliatnet sallar
aliatnet tehran
aliatnet pooriafarhad
aliatnet islamizad
aliatnet uidmehdi
aliatnet majidalavizadeh
aliatnet milaad
majidmoradian imorteza
majidmoradian farzadme
majidmoradian mahmoodrezafar
majidmoradian pooyaz
majidmoradian aminasoode
majidmoradian hkazazi
majidmoradian eskandari
majidmoradian sepidehsaied
majidmoradian hoomanrezvani
majidmoradian majidalavizadeh
majidmoradian avahedi
majidmoradian hamidehabibi
majidmoradian moortezaa
majidmoradian majid_sharifi
majidmoradian navidbehrangi
majidmoradian farhad_hf
majidmoradian opiums
majidmoradian tehran
majidmoradian sharh
majidmoradian nekofar
majidmoradian tranjbaran
majidmoradian aliereza
majidmoradian mehrdad
majidmoradian pilevar
majidmoradian hamedbd
majidmoradian nima
majidmoradian islamizad
majidmoradian snasihatkon
majidmoradian ayat_hosseini
majidmoradian moallemi
majidmoradian siamakahadi
majidmoradian milaad
majidmoradian amirspx
majidmoradian jadi
majidmoradian mjnanakar
majidmoradian hadifarnoud
majidmoradian ghanemzadeh
milicitel dellakh
milicitel mahdi
milicitel amirrasha
milicitel jalalazimi
milicitel mohsen_barati
milicitel rezamgh
milicitel davoodtr
milicitel moghaddas_it
milicitel hossein_dehnavi
milicitel masoudx
milicitel shaahink
milicitel mhmdrzm
milicitel islamizad
milicitel farzadme
milicitel siavashh
milicitel atakhalighi
milicitel moortezaa
milicitel poooyak
milicitel amirmehrani
milicitel mbparizi
milicitel shayanshalileh
milicitel davodm
milicitel nima
milicitel arashzd
milicitel webgard
milicitel tabibzadeh
milicitel siavash
milicitel opiums
milicitel manigh
milicitel mohhzg
milicitel moallemi
milicitel sallar
milicitel jadi
faridsaniee ehsanix
mtashackori rezakamalifard
mtashackori ho33einrahmati
mtashackori jadi
mtashackori 2hamed
mtashackori fatemehmaleki
mtashackori shatobery
mtashackori arashka
mtashackori moe_rafiee
mtashackori uidmehdi
mtashackori efazati
mtashackori yottanami
mtashackori jranil
mtashackori smhmayboudi
mtashackori nimolix
mtashackori cubny
panteabayatfard sadraazimzadeh
monsieurkasra tehran
monsieurkasra kuffmode
monsieurkasra marytahmasb
monsieurkasra uidmehdi
nedagolshan masmart_
nedagolshan mahdi
nedagolshan farhad_hf
nedagolshan milaad
nedagolshan tranjbaran
nedagolshan reshadman
nedagolshan tehran
nedagolshan shervinmashayek
nedagolshan hadifarnoud
nedagolshan kiyanir
nedagolshan superbrose
nedagolshan farnood
nedagolshan glenatavoosi
nedagolshan moallemi
nedagolshan danbar87
nedagolshan soh3il
nedagolshan amirmehrani
nedagolshan marmarak81
nedagolshan theanother
nedagolshan maryamansari_
nedagolshan hamidrezazadeh
nedagolshan arashzd
nedagolshan salehamini
nedagolshan asmaka_
nedagolshan shaahink
nedagolshan ghanemzadeh
nedagolshan mazdakp
nedagolshan atakhalighi
nedagolshan soroushayoubi
nedagolshan shayanshalileh
nedagolshan malayeri
nedagolshan sallar
nedagolshan aliereza
nedagolshan squeamishh
nedagolshan s_usinger
nasimb2_ rezakamalifard
nasimb2_ arminghm
nasimb2_ l2eza
nasimb2_ alirezacrow
nasimb2_ hamid_karimii
nasimb2_ sparkmood
nasimb2_ isaaeed
nasimb2_ parsafatehi
nasimb2_ manigh
nasimb2_ farbod3f
nasimb2_ _arashasghari
nasimb2_ opiums
nasimb2_ mahdi
nasimb2_ sallar
nasimb2_ milaad
rsamizadeh eskandari
rsamizadeh shatobery
rsamizadeh irancoffeeshop
rsamizadeh theanother
rsamizadeh mojtabamahmoodi
rsamizadeh siavash
sheikheshahr webgard
sheikheshahr behnamkashani
sheikheshahr _parsun_
sheikheshahr parasto0o0o
sheikheshahr roshanak1
sheikheshahr amirmehrani
sheikheshahr omidscheybani
sheikheshahr _arashasghari
sheikheshahr miimshiin
sheikheshahr majidalavizadeh
sheikheshahr shayanshalileh
sheikheshahr ara_ohanian
sheikheshahr farhadex
sheikheshahr sallar
sheikheshahr alskvrda
sheikheshahr yeganeeeh
sheikheshahr nimania
sheikheshahr ehsanix
sheikheshahr hadinik
sheikheshahr arashzd
sheikheshahr davoodtr
sheikheshahr ireza_m
sheikheshahr mhmdrzm
sheikheshahr farzadian
sheikheshahr pesarebalegh
sheikheshahr kashkull
sheikheshahr obdachlos
sheikheshahr 1hamid
sheikheshahr amirsaam
sheikheshahr taha_armis
sheikheshahr farshad7011
sheikheshahr malayeri
sheikheshahr 1masochist
sheikheshahr siamakka
sheikheshahr mmo1983
sheikheshahr baaroon
sheikheshahr aminasoode
sheikheshahr mrdaghestani
sheikheshahr _maprotiline
sheikheshahr jimbooooo
sheikheshahr mmasoudshahi
sheikheshahr myvahid
sheikheshahr abbas1367
sheikheshahr parsafatehi
sheikheshahr persianshadow
sheikheshahr misagh
sheikheshahr manigh
sheikheshahr xerror
sheikheshahr jozi
sheikheshahr zzgraph
sheikheshahr littlefarbod
sheikheshahr mrkavousi
sheikheshahr aminbz
sheikheshahr elsereturn
sheikheshahr milaad
sheikheshahr 21aban
sheikheshahr nima
sheikheshahr jadi
sheikheshahr donyarad
sheikheshahr opiums
sheikheshahr jaavid
sheikheshahr tabibzadeh
sheikheshahr peiman
sheikheshahr ehsandiary
sheikheshahr miladopiez
sheikheshahr siavash
sheikheshahr 2ndmoon
sheikheshahr mhmazidi
sheikheshahr rezamgh
komeil_kamal milaad
komeil_kamal odises
komeil_kamal poooyak
komeil_kamal nima
komeil_kamal 21aban
komeil_kamal chapdast
komeil_kamal shatobery
komeil_kamal arefmirhosseini
komeil_kamal hamidaz68
komeil_kamal moortezaa
komeil_kamal _arashasghari
komeil_kamal moallemi
komeil_kamal shaahink
komeil_kamal kpakfar
komeil_kamal atakhalighi
komeil_kamal sallar
komeil_kamal ehsandotnet
komeil_kamal mahdi
ira3oul sia_mac
ira3oul yacism
ira3oul feriinoosh
ira3oul miladbruce
ira3oul adolfsturm
ira3oul mohebifar
ira3oul saman_soltani
ira3oul malayeri
ira3oul shayanshalileh
ira3oul pilevar
ira3oul hamedbd
ira3oul behnamkashani
ira3oul jadi
ira3oul imorteza
ira3oul sallar
ira3oul amir_habibzadeh
ira3oul reshadman
ira3oul pooriafarhad
ira3oul hessam_nadr
ira3oul iahmadina
farnood 3pehrbehroozi
farnood miladsafarzadeh
farnood lrzkhd
farnood nimadehghani
farnood rezamahmoudii
farnood atakhalighi
farnood nedagolshan
farnood tehran
farnood siavashh
farnood saman_soltani
farnood rezataghizad
farnood miimshiin
farnood porya_del
farnood peyman3d
farnood hamid_karimii
farnood hadifarnoud
farnood shahrzaad
farnood s_usinger
farnood baaroon
farnood tabibzadeh
farnood arashka
farnood amirspx
farnood asmaka_
farnood farzadian
farnood farzadme
farnood dastnevis
farnood mohsen_barati
farnood mahdi
farnood moallemi
farnood saeedhbi
farnood jadi
farnood shatobery
farnood nima
farnood mshagerdi
farnood hallaji
farnood malayeri
farnood aliajafari
farnood moortezaa
farnood shayanshalileh
farnood poooyak
farnood islamizad
navidpakian themaysaz
navidpakian sabamehrm
navidpakian nimafurughei
navidpakian zamanmhz
masihyeganeh davoodtr
masihyeganeh hallaji
masihyeganeh amashatan
masihyeganeh imorteza
masihyeganeh pooriafarhad
masihyeganeh siavash
masihyeganeh odises
masihyeganeh nimolix
masihyeganeh efazati
masihyeganeh jadi
masihyeganeh unclebobmartin
masihyeganeh moallemi
masihyeganeh mahdi
masihyeganeh shayanshalileh
masihyeganeh shaho
masihyeganeh arefmirhosseini
masihyeganeh ehsandotnet
masihyeganeh sallar
sayman_gsm ladanooo
sayman_gsm anamis2020
sayman_gsm akh_mehrjoo
sayman_gsm deadbymoonlight
sayman_gsm milaad
sayman_gsm tiyooter
sayman_gsm nima
sayman_gsm chapdast
sayman_gsm ozirice
sayman_gsm amirassan
sayman_gsm arman_arian
sayman_gsm negooni
sayman_gsm iham3d
sayman_gsm amirhosseinrzd
sayman_gsm irezasharifi
sayman_gsm kiyanir
sayman_gsm 1masochist
sayman_gsm hoomanrezvani
sayman_gsm zakhar_
sayman_gsm ehsaniaa
sayman_gsm svahdati71
sayman_gsm vatansiz88
sayman_gsm amirdew
sayman_gsm islamizad
sayman_gsm neyemordab
sayman_gsm opiums
sayman_gsm dastnevis
sayman_gsm sallar
sayman_gsm esfanj
sayman_gsm lacrima91
sayman_gsm amiralii
sayman_gsm elsereturn
sayman_gsm hamedtool
amiriano saeedhbi
amiriano amirhosseinag
amiriano roshanak1
amiriano oliafatemi
amiriano azure3bt
amiriano rez0oli
amiriano aminbz
amiriano matinjahantark
amiriano 1masochist
amiriano arashzd
amiriano alskvrda
amiriano sallar
amiriano resam_mcv
amiriano nima
amiriano mrkavousi
amiriano ali_hsh
ebreham milaad
ebreham opiums
ebreham 21aban
ebreham amiriano
ebreham valternit
ebreham 1masochist
ebreham nima
ebreham elsereturn
93_shahab xormaloo
93_shahab 1masochist
93_shahab kuffmode
93_shahab yeganeeeh
93_shahab omid_keshtkar
93_shahab parisaa_
93_shahab tiyooter
93_shahab ali_mhoi
notron021 saman_soltani
notron021 mohebifar
notron021 mojtababazdan
notron021 iahmadina
notron021 adolfsturm
notron021 miladbruce
notron021 majidalavizadeh
notron021 sallar
pooya1366 b3hroozam
pooya1366 neyemordab
pooya1366 ali_ajoudanian
pooya1366 sallar
pooya1366 nima
pooya1366 1masochist
mahyaralby asalbshrt
mahyaralby 1masochist
yara162 fero0o0o
yara162 shaahink
yara162 atakhalighi
yara162 farhadex
yara162 sallar
yara162 arashzd
yara162 avahedi
yara162 siavash
yara162 jadi
yara162 manigh
yara162 nonbahrami
yara162 nima
razaghpour oliafatemi
razaghpour newseijiro
razaghpour floydian13
aliakbari70 kiarash5431
aliakbari70 pooyaroohi
aliakbari70 keyshid_a
aliakbari70 naeimjafari
bigmide zzgraph
bigmide amiralii
bigmide nooshink
bigmide amirassan
bigmide chapdast
bigmide samanoqo
bigmide amin_seti
bigmide siavashh
bigmide ciiex
bigmide mrkavousi
zeinabjam parsafatehi
zeinabjam pourebadi
zeinabjam atakhalighi
zeinabjam ghanemzadeh
zeinabjam malayeri
zeinabjam seyedahmadpour
zeinabjam rezamahmoudii
zeinabjam manoochehr
zeinabjam shatobery
zeinabjam isampeace
zeinabjam sallar
zeinabjam svahdati71
zeinabjam islamizad
zeinabjam jimmyheller
zeinabjam arashzd
zeinabjam shayanshalileh
zeinabjam amirmehrani
ali_hsh ybazli
ali_hsh alixrezax
ali_hsh saeed_taheri
ali_hsh jadi
ali_hsh mmafi61
ali_hsh 21aban
ali_hsh taheri_mohamad
ali_hsh amirdew
ali_hsh sallar
ali_hsh odises
ali_hsh majidalavizadeh
ali_hsh samanoqo
ali_hsh sh1shokooh
ali_hsh navidbehrangi
ali_hsh imorteza
ali_hsh amirhosseinag
ali_hsh hoomanrezvani
ali_hsh parsafatehi
ali_hsh mohammadmojrian
ali_hsh shatobery
ali_hsh ehsaniaa
ali_hsh r_abtahi
ali_hsh ehsanix
ali_hsh saman_soltani
ali_hsh sia_mac
ali_hsh nimolix
ali_hsh davoodtr
ali_hsh farzadme
ali_hsh cubny
ali_hsh feriinoosh
ali_hsh mohsenlinux
ali_hsh ehsandotnet
ali_hsh hamed771
ali_hsh ehsanpulse
ali_hsh majid_sharifi
ali_hsh tabibzadeh
ali_hsh hamidpl
ali_hsh amiriano
ali_hsh milaad
ali_hsh motamed70
ali_hsh ardavaan
ali_hsh mahdi
ali_hsh atakhalighi
ali_hsh jranil
ali_hsh miladkdz
ali_hsh meisamch
ali_hsh shaho
ali_hsh sinaevil
ali_shahbandi theanother
ali_shahbandi ayat_hosseini
ali_shahbandi snasihatkon
ali_shahbandi tranjbaran
ali_shahbandi wikidrink
ali_shahbandi hkazazi
ali_shahbandi rezakamalifard
ali_shahbandi eskandari
ali_shahbandi ghanemzadeh
ali_shahbandi tehran
ali_shahbandi hesamg
ali_shahbandi amireshraqi
ali_shahbandi reshadman
ali_shahbandi soh3il
ali_shahbandi shervinmashayek
ali_shahbandi farhad_hf
ali_shahbandi hadifarnoud
ali_shahbandi amirmehrani
ali_shahbandi sia_mac
ali_shahbandi puja108
ali_shahbandi hamidrezazadeh
ali_shahbandi shayanshalileh
ali_shahbandi s_usinger
ali_shahbandi nedagolshan
ali_shahbandi nima
ali_shahbandi navidbehrangi
ali_shahbandi arashzd
ali_shahbandi malayeri
ali_shahbandi atakhalighi
ali_shahbandi shatobery
ahari_alireza yeganeeeh
siavoosh nima
sinakeshtkar kamyarinfinity
peymankh nima
peymankh bahadorn
hessam_nadr moallemi
hessam_nadr mjnanakar
hessam_nadr rezakamalifard
hessam_nadr ehsandiary
hessam_nadr fariddehgan
hessam_nadr behnamjz
hessam_nadr saeedfada
hessam_nadr amiriano
hessam_nadr 21aban
hessam_nadr parsafatehi
hessam_nadr esmram
hessam_nadr saeedhbi
hessam_nadr chalist
hessam_nadr efazati
hessam_nadr farhad_hf
hessam_nadr taheri_mohamad
hessam_nadr taheri_mohamad
hessam_nadr hoseinit
hessam_nadr mehrdad
hessam_nadr mrbraouf
hessam_nadr vatansiz88
hessam_nadr atakhalighi
hessam_nadr malayeri
hessam_nadr miladbruce
hessam_nadr adolfsturm
hessam_nadr poooyak
hessam_nadr moortezaa
hessam_nadr aminkhss
hessam_nadr imorteza
hessam_nadr mohebifar
hessam_nadr s_usinger
hessam_nadr ira3oul
hessam_nadr farbod3f
hessam_nadr yottanami
hessam_nadr b3hroozam
hessam_nadr islamizad
hessam_nadr rezamahmoudii
hessam_nadr saman_soltani
hessam_nadr reshadman
hessam_nadr hamid_karimii
hessam_nadr shambasi
hessam_nadr nimania
hessam_nadr aakpro1
hessam_nadr kiyanir
hessam_nadr amir_habibzadeh
hessam_nadr behnamkashani
hessam_nadr tabibzadeh
hessam_nadr majidalavizadeh
hessam_nadr nekofar
hessam_nadr _arashasghari
hessam_nadr mahdi
hessam_nadr hamedbd
hessam_nadr hadjloo
hessam_nadr amiirlatifi
hessam_nadr amirdarafsheh
hessam_nadr elahakbari
hessam_nadr shaahink
hessam_nadr farzadme
hessam_nadr siavashh
hessam_nadr manigh
hessam_nadr milaad
hessam_nadr shayanshalileh
hessam_nadr matin_mlk
hessam_nadr jadi
hessam_nadr sallar
hessam_nadr arashzd
hessam_nadr pilevar
hessam_nadr xbox3000
hessam_nadr shaho
hessam_nadr rezamgh
hessam_nadr mohammadmojrian
hessam_nadr farzadian
hessam_nadr mohsen_barati
hessam_nadr navidbehrangi
hessam_nadr sia_mac
hessam_nadr iahmadina
ahmadrezaeslahi rezamajidi_t
ahmadrezaeslahi amir_habibzadeh
ahmadrezaeslahi majidalavizadeh
ahmadrezaeslahi milaad
ahmadrezaeslahi atakhalighi
ahmadrezaeslahi navid701
ahmadrezaeslahi asadsafari
ahmadrezaeslahi aliajafari
ahmadrezaeslahi navidbehrangi
ahmadrezaeslahi sallar
ahmadrezaeslahi manigh
salarnayerhoda hadifarnoud
salarnayerhoda shatobery
salarnayerhoda snasihatkon
salarnayerhoda moortezaa
salarnayerhoda melissachabok
salarnayerhoda waynebrettzky
salarnayerhoda rpires
salarnayerhoda tahzibianfard
salarnayerhoda mrhorse
salarnayerhoda nima
salarnayerhoda majidalavizadeh
salarnayerhoda salehamini
salarnayerhoda poooyak
salarnayerhoda lrzkhd
adn1989 farshada219
adn1989 hesamg
adn1989 4matt_rad
adn1989 neda_zia
adn1989 tttoofan
adn1989 payam_8
adn1989 nezafat
adn1989 behnam86
adn1989 yyasharr
adn1989 nimsede
adn1989 amirhasssan
adn1989 behnamjz
adn1989 amir_habibzadeh
adn1989 arashzd
adn1989 sallar
adn1989 masoudx
adn1989 hoseinmontazer
adn1989 opiums
adn1989 siavashh
adn1989 salardo
adn1989 milaad
adn1989 jadi
adn1989 sinadotnet
adn1989 roshanak1
adn1989 manigh
adn1989 nima
adn1989 hajimahdi
adn1989 ehsandiary
adn1989 mhmazidi
adn1989 abbas1367
adn1989 hallaji
adn1989 pharzam
adn1989 nooshink
ialborz nimolix
ialborz jadi
ialborz barzg
alirezahajali razieh_h
alirezahajali barzg
alirezahajali mjsbidar
alirezahajali webgard
alirezahajali mehdimohseni
alirezahajali roohsavar
alirezahajali mrdanaei
alirezahajali nima
sdrslm tttoofan
sdrslm oliafatemi
sdrslm nimeshab
sdrslm sh1shokooh
sdrslm soltanihub
sdrslm ramona1370
sdrslm aminbz
sdrslm shahrzadsharaf
sheidabanoo nima
sheidabanoo nimadehghani
afshinsalehi90 horotat
arezooc taher
arezooc sepidehsaied
arezooc _khaste
arezooc jozi
arezooc mrkavousi
arezooc ciiex
jalal_aryan tehran
jalal_aryan nimeshab
jalal_aryan roshanak1
jalal_aryan alinzm
jalal_aryan rezamahmoudii
jalal_aryan saeedhbi
jalal_aryan aliajafari
jalal_aryan haniyehh
jalal_aryan sallar
jalal_aryan ali_ajoudanian
jalal_aryan nimania
jalal_aryan amirmehrani
jalal_aryan nimanifest
jalal_aryan siavashh
jalal_aryan sunazi
jalal_aryan donyarad
jalal_aryan omid_keshtkar
jalal_aryan _sheved_
jalal_aryan elsereturn
jalal_aryan 21aban
jalal_aryan opiums
jalal_aryan nooshink
jalal_aryan mehrdad
jalal_aryan aminbz
jalal_aryan manigh
jalal_aryan jadi
jalal_aryan nima
jalal_aryan webgard
faranakbakhship habib62
faranakbakhship alirezacrow
faranakbakhship siavashh
hesamtanhai nima
hesamtanhai mszargar
hesamtanhai omid_keshtkar
violettaaa91 sdrslm
omigon parhumm
omigon maryayi
omigon mehdimohseni
omigon amironism
omigon theanother
finchiiiiyasmin opiums
finchiiiiyasmin floydian13
finchiiiiyasmin fatemehmaleki
finchiiiiyasmin emtized
finchiiiiyasmin newseijiro
finchiiiiyasmin zeus_dreams
finchiiiiyasmin farhadex
finchiiiiyasmin razieh_h
finchiiiiyasmin rez0oli
finchiiiiyasmin milaad
finchiiiiyasmin sallar
finchiiiiyasmin peyman3d
finchiiiiyasmin kashkull
finchiiiiyasmin elsereturn
mteymoori farshada219
mteymoori xmangamma
mteymoori feriinoosh
mteymoori aabedarjmand
mteymoori opiums
mteymoori mjnanakar
mteymoori sajjad_meshki
mteymoori jadi
mteymoori shtir
amparshad ehsandiary
amparshad poooyak
amparshad mohsen_barati
amparshad howshani
amparshad aminhashemi88
amparshad aliajafari
amparshad islamizad
amparshad farhadex
amparshad efazati
amparshad taha_armis
motamed70 jozi
motamed70 hadinik
motamed70 _sheved_
motamed70 sinaevil
motamed70 hajimahdi
motamed70 hamedadizadeh
motamed70 ali_hsh
motamed70 aminbz
motamed70 aliereza
motamed70 mairyland
motamed70 sallar
motamed70 arashzd
motamed70 rezamgh
motamed70 amirassan
motamed70 nima
motamed70 bahmani
motamed70 miimshiin
motamed70 21aban
salardo rambodsh
salardo sallar
salardo kiyanir
salardo _arashasghari
salardo shaahink
salardo islamizad
salardo farhadex
salardo ozirice
salardo elrazez
salardo lacrima91
salardo noo0nii
salardo samanoqo
salardo lilalways
salardo 5haghayegh
salardo porya_del
salardo aliereza
salardo hadiyalin
salardo narsic_
salardo javadolmamalek
salardo mehd1i
salardo mobtaker61
salardo pooyaroohi
salardo rezakamalifard
salardo sinadotnet
salardo behnamkashani
salardo _nacm_
salardo shahabprgr
salardo _parsun_
salardo amirreza_taheri
salardo roohsavar
salardo hoseinmontazer
salardo adn1989
salardo parasto0o0o
salardo arman_arian
salardo ehsandiary
salardo jozi
salardo amirdaly
salardo peiman
edison16222 elllegreen
edison16222 jezghale
edison16222 nima
amirghavidel shayyzz
behzadnia7 nima
a_msd_p amirsadigh1
mr_kiaw fattahididar
mr_kiaw naeimjafari
mr_kiaw toorkan
mr_kiaw milaad
mr_kiaw sallar
pezhman_r elyarsolouk
fattahididar mr_kiaw
fattahididar shahinazin
fattahididar mehran1010
fattahididar elnazkalantari
keyshid_a aliakbari70
keyshid_a mr_kiaw
keyshid_a naeimjafari
keyshid_a shahinazin
keyshid_a mehran1010
elyarsolouk sadraazimzadeh
elyarsolouk shahinazin
elyarsolouk pezhman_r
shahinazin hamedadizadeh
shahinazin elyarsolouk
sepehrda _nacm_
sepehrda amirassan
kiarokhfatemi1 sasan_99
zamanmhz themaysaz
zamanmhz sabamehrm
zamanmhz navidpakian
omidvand hoseiin
omidvand negooni
omidvand freemaysam
omidvand mobtaker61
omidvand emadmyd
omidvand milaad
omidvand mrkavousi
omidvand sallar
omidvand xerror
omidvand mhmazidi
omidvand opiums
omidvand jozi
omidvand mrn945
omidvand jadi
omidvand manigh
omidvand shayanshalileh
omidvand r_abtahi
omidvand arashzd
omidvand kheyzaran
omidvand ammaghsa
omidvand kishmehr
omidvand nima
omidvand saber13812002
alirezarabiei shervinmashayek
alirezarabiei nekofar
alirezarabiei odises
alirezarabiei miladkdz
alirezarabiei moallemi
alirezarabiei mahdi
alirezarabiei farhadex
123456789dalas oliafatemi
123456789dalas ladanooo
123456789dalas nimeshab
123456789dalas opiums
123456789dalas donyarad
123456789dalas donyarad
123456789dalas tttoofan
123456789dalas _maprotiline
123456789dalas marmarak81
ha_fa54 javadolmamalek
ha_fa54 webgard
ha_fa54 nima
ha_fa54 mhmazidi
hashemdot sallar
hashemdot keshipour
hashemdot islamizad
hashemdot davoodtr
hashemdot sadeghjam
hashemdot xerror
hashemdot yasget
hashemdot essfand
hashemdot 100jaaad
hashemdot hamedadizadeh
hashemdot _arashasghari
hashemdot eliafen
hashemdot ahadyekta
hashemdot meisam31
hashemdot nanazi
hashemdot thepedram
hashemdot opiums
hashemdot 21aban
hashemdot mehrdad
hashemdot apastorof
hashemdot abbas1367
rbaghban kashkull
rbaghban amir_habibzadeh
rbaghban esmram
rbaghban hadjloo
rbaghban soroushayoubi
rbaghban shaho
rbaghban shayanshalileh
rbaghban islamizad
rbaghban davoodtr
rbaghban atakhalighi
rbaghban asadsafari
rbaghban amirmehrani
rbaghban majidalavizadeh
rbaghban _arashasghari
rbaghban hamedadizadeh
rbaghban asmaka_
rbaghban arashzd
rbaghban malayeri
rbaghban mahdi
rbaghban imorteza
rbaghban ehsandotnet
rbaghban nimakarimi95
rbaghban sallar
rbaghban shaahink
rbaghban manigh
rbaghban aminbz
rbaghban anamis2020
rbaghban tehran
rbaghban sina_moosavi
rbaghban parsafatehi
rbaghban 21aban
rbaghban milad5113
rbaghban jadi
rbaghban donyarad
rbaghban milaad
rbaghban mehrdad
rbaghban nima
amirhasssan nekofar
amirhasssan hadiyalin
amirhasssan behnamjz
amirhasssan neda_zia
amirhasssan chalist
amirhasssan amiryousefi_
amirhasssan amir_habibzadeh
amirhasssan yyasharr
amirhasssan arashzd
amirhasssan jadi
amirhasssan milaad
amirhasssan hooshmandk
amirhasssan hamedadizadeh
amirhasssan hallaji
amirhasssan mostafa_pgs
amirhasssan adn1989
amirhasssan sallar
amirhasssan davoodtr
amirhasssan pharzam
amirhasssan nima
spring_greenir smtabatabaie
spring_greenir mohsen_akhavan
spring_greenir siamakahadi
spring_greenir shayanshalileh
spring_greenir mojtabamahmoodi
spring_greenir fatemehmaleki
spring_greenir reyhunak
spring_greenir nimanifest
spring_greenir tehran
spring_greenir manigh
megunz webgard
megunz namnamir
megunz nimania
megunz opiums
megunz nima
megunz moortezaa
megunz amiirlatifi
megunz elsereturn
megunz nimsede
kia_a_a 1mozaffar
kia_a_a nanazi
kia_a_a oliafatemi
kia_a_a shahrzadsharaf
kia_a_a mezmariz
kia_a_a rez0oli
kkiann farshadatis
kkiann hamiddm
kkiann mahdi
kkiann jadi
kkiann nima
hamidtalking mahmoodrezafar
m1373d jadi
m1373d ho33einrahmati
m1373d hoseiin
ho33einrahmati ghahremani_soh
ho33einrahmati sallar
ho33einrahmati aminasoode
ho33einrahmati amirdaly
ho33einrahmati behdad222
ho33einrahmati hoseinit
ho33einrahmati roshanak1
ho33einrahmati atakhalighi
ho33einrahmati mtashackori
ho33einrahmati hoseiin
ho33einrahmati jadi
ho33einrahmati m1373d
ho33einrahmati sepehr2624
mort3za hekmatof
mort3za miladsafarzadeh
mort3za azure3bt
mort3za nimolix
mort3za siavashh
mort3za majidalavizadeh
mort3za nekofar
mort3za mhmdrzm
mort3za mehdivk
mort3za omidamraei
mort3za masihyeganeh
mort3za parhumm
mort3za cubny
mort3za ayat_hosseini
mort3za ghanemzadeh
mort3za hooshmandk
mort3za martianboy
mort3za shatobery
mort3za atakhalighi
mort3za asadsafari
mort3za shaahink
mort3za miladkdz
mort3za shaho
mort3za mahdi
mort3za pilevar
mort3za geeknux
mort3za hadinik
mort3za ali_ajoudanian
mort3za rezamgh
mort3za jadi
mort3za nima
mort3za amirmehrani
hossein_raziee mostafahessami
hossein_raziee masoudonvani
hossein_raziee sattariam
hossein_raziee rezaee_nima
hossein_raziee v0vvin
hossein_raziee pedram_kh8
hossein_raziee kpakfar
hossein_raziee hadiyalin
hossein_raziee damonist_org
hossein_raziee bahmansh
hossein_raziee golnazzarinbakh
hossein_raziee mmz6
hossein_raziee shatobery
keshipour san3tm
keshipour artlesshand
keshipour amirspx
keshipour hesamg
keshipour miladsafarzadeh
keshipour mohebifar
keshipour hashemdot
keshipour shambasi
keshipour bepiiiiiiii
keshipour raminbarati360
keshipour moortezaa
keshipour yyasharr
keshipour imorteza
keshipour omidzamanii
keshipour timisatarzadeh
keshipour omidamraei
keshipour samanoqo
keshipour asadiiali
keshipour iranspam
keshipour ibrahim_jabbari
keshipour nekofar
keshipour mjnanakar
keshipour aliereza
keshipour saeed_fard
keshipour _arashasghari
keshipour iranzaad
keshipour hoseiin
keshipour jalalazimi
keshipour mohamaddorari
keshipour kiarashamali
keshipour neda_zia
keshipour mohammadf255
keshipour nima_ab
keshipour jadi
keshipour ehsandiary
keshipour namvari
keshipour moallemi
keshipour hoomanrezvani
keshipour atakhalighi
keshipour narsic_
keshipour saman_soltani
keshipour sia_mac
keshipour hamedbd
keshipour milaad
keshipour majid_sharifi
keshipour reza_ahmadi
keshipour opiums
keshipour ehsaniaa
keshipour manigh
keshipour amiirlatifi
keshipour m_sadegh_sh
keshipour islamizad
keshipour shaho
keshipour farhadex
keshipour myvahid
keshipour rezamahmoudii
keshipour shatobery
keshipour aliajafari
keshipour amirsaam
keshipour pooyaroohi
keshipour ehsandotnet
keshipour shaahink
keshipour rezakamalifard
keshipour atmirr
keshipour behnamkashani
keshipour _saru8
keshipour xbox3000
keshipour iahmadina
keshipour siavashh
keshipour xerror
keshipour alireza_attari
keshipour jimmyheller
keshipour farzadian
keshipour majidalavizadeh
keshipour sallar
keshipour malayeri
keshipour shahrammrl
keshipour behnamjz
keshipour mhmdrzm
keshipour ghanemzadeh
keshipour shayanshalileh
keshipour hadjloo
keshipour peyman3d
keshipour navidbehrangi
keshipour codeisjoy
keshipour farzadme
keshipour amir_habibzadeh
keshipour arashzd
keshipour amirmehrani
keshipour pharzam
keshipour 21aban
keshipour davoodtr
keshipour cubny
keshipour alireza94
keshipour aminbz
keshipour asadsafari
keshipour vahidrz
keshipour hallaji
keshipour nima
damonist_org hossein_raziee
damonist_org golnazzarinbakh
damonist_org pedram_kh8
damonist_org hadiyalin
damonist_org shayanshalileh
damonist_org atakhalighi
damonist_org rezaee_nima
damonist_org islamizad
damonist_org sunazi
damonist_org mostafahessami
damonist_org mmz6
damonist_org manigh
damonist_org siavashh
damonist_org bahmansh
damonist_org sattariam
damonist_org ahadyekta
damonist_org amirmehrani
damonist_org shatobery
damonist_org arashzd
damonist_org maryayi
damonist_org bubble_broken
damonist_org masoudonvani
damonist_org 21aban
damonist_org nima
sattariam baaroon
sattariam ara_ohanian
sattariam hossein_raziee
sattariam bubble_broken
sattariam golnazzarinbakh
sattariam mostafahessami
sattariam pedram_kh8
sattariam mmz6
sattariam rezaee_nima
sattariam kpakfar
sattariam shjahanshah
sattariam sunazi
sattariam hadiyalin
sattariam bahmansh
sattariam masoudonvani
sattariam nima
sattariam damonist_org
sattariam shatobery
sattariam amirmehrani
mostafahessami hossein_raziee
mostafahessami pedram_kh8
mostafahessami golnazzarinbakh
mostafahessami peymandz
mostafahessami masoudonvani
mostafahessami bubble_broken
mostafahessami mmz6
mostafahessami rezaee_nima
mostafahessami sunazi
mostafahessami hadiyalin
mostafahessami kpakfar
mostafahessami shatobery
mostafahessami sattariam
mostafahessami damonist_org
mostafahessami amirmehrani
mmasoudshahi _parsun_
mmasoudshahi alixrezax
mmasoudshahi nimeshab
mmasoudshahi l2eza
mmasoudshahi shatobery
mmasoudshahi rouhi
mmasoudshahi ghanemzadeh
mmasoudshahi poooyak
mmasoudshahi roshanak1
mmasoudshahi shadisharifi
mmasoudshahi baaroon
mmasoudshahi mehrdad
mmasoudshahi rezamahmoudii
mmasoudshahi mairyland
mmasoudshahi sharh
mmasoudshahi ghalamzann
mmasoudshahi mhrnb
mmasoudshahi lilalways
mmasoudshahi marmarak81
mmasoudshahi kermanpour
mmasoudshahi bahmansh
mmasoudshahi nimolix
mmasoudshahi noo0nii
mmasoudshahi jaavid
mmasoudshahi behnamkashani
mmasoudshahi shaahink
mmasoudshahi nimsede
mmasoudshahi ozirice
mmasoudshahi i3argi
mmasoudshahi hadiyalin
mmasoudshahi _arashasghari
mmasoudshahi amirdarafsheh
mmasoudshahi amirspx
mmasoudshahi parhumm
mmasoudshahi emtized
mmasoudshahi amirmehrani
mmasoudshahi mrkavousi
mmasoudshahi chapdast
mmasoudshahi simaaym
mmasoudshahi minabanoo
mmasoudshahi maryjavana
mmasoudshahi moallemi
mmasoudshahi farin
mmasoudshahi hamidpl
mmasoudshahi zzgraph
mmasoudshahi fatik
mmasoudshahi mhmdrzm
mmasoudshahi vahidsolar
mmasoudshahi rezamgh
mmasoudshahi parasto0o0o
mmasoudshahi sallar
mmasoudshahi nima
mmasoudshahi siavashh
mmasoudshahi arashzd
mmasoudshahi _maprotiline
mmasoudshahi amiralii
mmasoudshahi littlefarbod
mmasoudshahi manigh
mmasoudshahi saeedhbi
mmasoudshahi hajimahdi
mmasoudshahi nargesd
mmasoudshahi aminbz
mmasoudshahi amirassan
mmasoudshahi parsafatehi
mmasoudshahi donyarad
mmasoudshahi miimshiin
mmasoudshahi mielmim
mmasoudshahi opiums
mmasoudshahi nonbahrami
mmasoudshahi nooshink
mmasoudshahi 21aban
mmasoudshahi sajjad63
mmasoudshahi vahid22
mmasoudshahi milaad
mmasoudshahi jadi
a_forestgirl esfanj
a_forestgirl miladrey
a_forestgirl obdachlos
a_forestgirl chapdast
a_forestgirl nima
a_forestgirl roshanak1
a_forestgirl meisam31
a_forestgirl mehrdad
a_forestgirl nimania
a_forestgirl davodm
a_forestgirl alidafeian
a_forestgirl amirmehrani
a_forestgirl jaavid
kpakfar golnazzarinbakh
kpakfar komeil_kamal
kpakfar atakhalighi
kpakfar chapdast
kpakfar ehsandotnet
kpakfar moallemi
kpakfar nima
kpakfar majidalavizadeh
kpakfar ghanemzadeh
kpakfar sattariam
kpakfar masoudonvani
kpakfar hadiyalin
kpakfar shatobery
kpakfar sunazi
kpakfar amirmehrani
bahmansh mobcer
bahmansh masoudx
bahmansh golnazzarinbakh
bahmansh hossein_raziee
bahmansh baaroon
bahmansh pedram_kh8
bahmansh v0vvin
bahmansh parsafatehi
bahmansh imorteza
bahmansh lilalways
bahmansh kpakfar
bahmansh mostafahessami
bahmansh mmasoudshahi
bahmansh emtized
bahmansh rezaee_nima
bahmansh damonist_org
bahmansh mmz6
bahmansh masoudonvani
bahmansh farzadme
bahmansh aliereza
bahmansh hadiyalin
bahmansh mhmdrzm
bahmansh sunazi
bahmansh nima
bahmansh sattariam
bahmansh aminhashemi88
bahmansh shatobery
bahmansh 21aban
bahmansh amirmehrani
golnazzarinbakh 21aban
golnazzarinbakh moallemi
golnazzarinbakh hossein_raziee
golnazzarinbakh webgard
golnazzarinbakh hamedmohammadii
golnazzarinbakh shaahink
golnazzarinbakh pedram_kh8
golnazzarinbakh baaroon
golnazzarinbakh shjahanshah
golnazzarinbakh bahmansh
golnazzarinbakh mahdi
golnazzarinbakh damonist_org
golnazzarinbakh hadiyalin
golnazzarinbakh kpakfar
golnazzarinbakh mmz6
golnazzarinbakh amirmehrani
golnazzarinbakh sunazi
golnazzarinbakh shatobery
golnazzarinbakh rezaee_nima
golnazzarinbakh mostafahessami
golnazzarinbakh masoudonvani
golnazzarinbakh sattariam
amin_gholami hnili
amin_gholami nedagolshan
amin_gholami ehsanix
amin_gholami saman_soltani
amin_gholami ayat_hosseini
amin_gholami baaroon
amin_gholami xbox3000
amin_gholami miladkdz
amin_gholami parasto0o0o
amin_gholami i3argi
amin_gholami hoomanrezvani
amin_gholami malayeri
amin_gholami shatobery
amin_gholami atakhalighi
amin_gholami soh3il
amin_gholami moortezaa
amin_gholami poooyak
amin_gholami kermanpour
amin_gholami navidbehrangi
amin_gholami pharzam
amin_gholami wikidrink
amin_gholami iammohammadd
amin_gholami soltanihub
amin_gholami davoodtr
amin_gholami ghanemzadeh
amin_gholami pourebadi
amin_gholami manigh
amin_gholami tranjbaran
amin_gholami soroushayoubi
amin_gholami majidalavizadeh
amin_gholami fariborzn1
amin_gholami amiirlatifi
amin_gholami light4night
amin_gholami aliajafari
amin_gholami _arashasghari
amin_gholami farzadme
amin_gholami asadsafari
amin_gholami mhmdrzm
amin_gholami shaahink
amin_gholami arashzd
amin_gholami islamizad
amin_gholami jimbooooo
amin_gholami siavashh
amin_gholami jadi
amin_gholami meisam31
amin_gholami mehdivk
amin_gholami ptoreini
amin_gholami volghan
amin_gholami efazati
amin_gholami aminhashemi88
amin_gholami amirmehrani
amin_gholami moghaddas_it
amin_gholami milaad
amin_gholami abbas1367
amin_gholami 21aban
amin_gholami shayanshalileh
amin_gholami avahedi
amin_gholami rezamgh
amin_gholami xerror
amin_gholami peiman
amin_gholami nima
amin_gholami shaho
odises 21aban
odises nimolix
odises siavash
odises manigh
odises shaahink
odises jranil
odises mehdivk
odises moallemi
odises nargesd
odises milaad
odises mehrdad
odises ali_hsh
odises hamidpl
odises _arashasghari
odises efazati
odises eskandari
odises arianismmm
odises ehsandotnet
odises shaho
odises farhadex
odises miladkdz
odises mahdi
odises a_aligoli
odises hoseiin
smhmayboudi steipete
samanfza alixrezax
samanfza mjnanakar
samanfza moortezaa
samanfza shatobery
samanfza poooyak
samanfza ardavaan
samanfza ghanemzadeh
samanfza tabibzadeh
samanfza amirmehrani
samanfza asadsafari
samanfza islamizad
samanfza glenatavoosi
samanfza shaahink
samanfza atakhalighi
samanfza shayanshalileh
samanfza malayeri
samanfza pilevar
samanfza aliereza
samanfza hamedadizadeh
samanfza arslandmr
samanfza rezamgh
samanfza arashzd
samanfza siavash
samanfza sallar
samanfza jadi
samanfza mehdimohseni
samanfza nima
rana_schams 21aban
rana_schams timisatarzadeh
rana_schams milaad
rana_schams mmz6
rana_schams farhad_hf
rana_schams pilevar
rana_schams ablomof
rana_schams opiums
rana_schams shatobery
rana_schams manibj
rana_schams iqbahal
rana_schams jalalafshar
rana_schams i3argi
rana_schams ayat_hosseini
rana_schams parastoo_nzmd
rana_schams sallar
rana_schams nimsede
rana_schams aitdds
rana_schams nimadehghani
rana_schams haniyehh
rana_schams atakhalighi
rana_schams donyarad
rana_schams mrkavousi
rana_schams saman_soltani
rana_schams hadiyalin
rana_schams fatik
rana_schams islamizad
rana_schams mahsa
xormaloo nasrolbandari
xormaloo elrazez
xormaloo tiyooter
xormaloo behnamche
xormaloo kuffmode
bahadorn unclebobmartin
bahadorn peymankh
bahadorn aliashoori
bahadorn saboorian
bahadorn arash_radmand
tl2espassel2 trumangray
tl2espassel2 ozirice
tl2espassel2 samanoqo
tl2espassel2 hadiyalin
tl2espassel2 essfand
tl2espassel2 javadolmamalek
tl2espassel2 parasto0o0o
tl2espassel2 milaad
tl2espassel2 _parsun_
tl2espassel2 manigh
tl2espassel2 jimbooooo
tl2espassel2 mehrdad
tl2espassel2 nimeshab
tl2espassel2 moonrider
tl2espassel2 malayeri
tl2espassel2 _maprotiline
tl2espassel2 shayanshalileh
tl2espassel2 nima
tl2espassel2 shtir
tl2espassel2 amiralii
tl2espassel2 sinadotnet
tl2espassel2 siavashh
tl2espassel2 hajimahdi
tl2espassel2 elsereturn
tl2espassel2 kheyzaran
tl2espassel2 donyarad
tl2espassel2 siavash
tl2espassel2 yasget
tl2espassel2 mrkavousi
tl2espassel2 opiums
mszargar jure
mszargar yousefpour
mszargar hnezamipoor
mszargar nimanifest
mszargar webgard
mszargar zarrinpanah
pantheach yyasharr
pantheach amirassan
dellakh milicitel
puja108 farhad_hf
puja108 mahdi
puja108 tomlitchfield
puja108 s_usinger
puja108 malayeri
puja108 shayanshalileh
puja108 hadifarnoud
puja108 woutlaban
puja108 dittes
puja108 felixstaeritz
puja108 kamilbbs
puja108 danbar87
puja108 lgraef
puja108 ellenberg
puja108 matthiasgraef
puja108 manuelkoelman
puja108 yeromee
puja108 tohrmann
puja108 shiraabel
puja108 bensufiani
puja108 boydroid
puja108 azrael74
puja108 blacktar
hamedkohan yekpanjare
hamedkohan salehamini
pooriafarhad mofaghih
pooriafarhad jadi
pooriafarhad eli___h
pooriafarhad farhad_hf
pooriafarhad nimolix
pooriafarhad jranil
pooriafarhad mohebifar
pooriafarhad reshadman
pooriafarhad iahmadina
pooriafarhad imorteza
pooriafarhad amir_habibzadeh
pooriafarhad sia_mac
pooriafarhad azizabadi_
pooriafarhad svahdati71
pooriafarhad aliajafari
pooriafarhad mehdivk
pooriafarhad alireza94
pooriafarhad nekofar
pooriafarhad kermanpour
pooriafarhad siavashh
pooriafarhad alireza_attari
pooriafarhad siavash
pooriafarhad shaahink
pooriafarhad matin_mlk
pooriafarhad atakhalighi
pooriafarhad s_usinger
pooriafarhad malayeri
pooriafarhad jimmyheller
pooriafarhad majidalavizadeh
pooriafarhad ashkanborouj
pooriafarhad masihyeganeh
pooriafarhad shayanshalileh
pooriafarhad aliatnet
pooriafarhad nima
pooriafarhad sallar
pooriafarhad arashzd
pooriafarhad tabibzadeh
pooriafarhad salmanta
pooriafarhad violetcrow5
pooriafarhad farhadex
pooriafarhad mhmazidi
pooriafarhad moortezaa
pooriafarhad m4hm4d
pooriafarhad navid_emami
pooriafarhad kiyanir
pooriafarhad hamednz
pooriafarhad miladrey
pooriafarhad mohsenlinux
pooriafarhad emtized
pooriafarhad hamidpl
pooriafarhad mohammadmojrian
pooriafarhad tehran
alixrezax alireza94
alixrezax mohsen_barati
alixrezax mnajafi1993
alixrezax yeganeeeh
alixrezax 21aban
alixrezax saman_soltani
alixrezax arashzd
alixrezax behnamkashani
alixrezax sharh
alixrezax euwars
alixrezax saeed_taheri
alixrezax arashka
alixrezax ehsanix
alixrezax miladsafarzadeh
alixrezax arianismmm
alixrezax avahedi
alixrezax amirspx
alixrezax siavashh
alixrezax mahdi
alixrezax sallar
alixrezax aliereza
alixrezax milaad
alixrezax alireza_attari
alixrezax amirorima
alixrezax mehrdad
alixrezax _arashasghari
alixrezax moallemi
alixrezax siavash
mrdanaei yottanami
mrdanaei davoodtr
mrdanaei moallemi
mrdanaei cafe_art_tab
mrdanaei fatemehmaleki
mrdanaei razieh_h
mrdanaei tehran
mrdanaei sallar
mrdanaei manigh
mrdanaei jadi
mrdanaei aliereza
mrdanaei avahedi
mrdanaei farhadex
mrdanaei pilevar
mrdanaei dastnevis
mrdanaei aminhashemi88
mrdanaei webgard
mrdanaei alirezafarzin
mrdanaei jimmyheller
mrdanaei mehdimohseni
mrdanaei alirezahajali
mrdanaei r_abtahi
mrdanaei roohsavar
mrdanaei nima
mrdanaei chitgaran
amireshraqi snasihatkon
amireshraqi parhumm
amireshraqi shahrammrl
amireshraqi islamizad
amireshraqi sepidehsaied
amireshraqi shervinmashayek
amireshraqi arianmoghbeli
amireshraqi mrbraouf
amireshraqi nimolix
amireshraqi matin_mlk
amireshraqi shatobery
amireshraqi atakhalighi
amireshraqi moallemi
amireshraqi parsafatehi
amireshraqi arashzd
amireshraqi ghanemzadeh
amireshraqi reyhunak
amireshraqi mojtabamahmoodi
amireshraqi navidbehrangi
amireshraqi milaad
amireshraqi amirspx
amireshraqi shayanshalileh
amireshraqi s_usinger
amireshraqi nima
amireshraqi hadifarnoud
amireshraqi manigh
amireshraqi malayeri
amireshraqi tehran
krokor117 behnameskan
krokor117 nima
krokor117 mobtaker61
noubahar shatobery
noubahar namvari
noubahar saeed_fard
noubahar majidalavizadeh
noubahar arashzd
meemsafari artlesshand
meemsafari snasihatkon
meemsafari kermanpour
meemsafari farbodsaraf
meemsafari uidmehdi
meemsafari rezakamalifard
meemsafari kiyanir
meemsafari ali_hsh
meemsafari rezamahmoudii
meemsafari hallaji
meemsafari arianismmm
meemsafari iahmadina
meemsafari alireza94
meemsafari hamidpl
meemsafari ayat_hosseini
meemsafari mrkavousi
meemsafari rasez
meemsafari pharzam
meemsafari poooyak
meemsafari pooyaz
meemsafari ehsandotnet
meemsafari hadjloo
meemsafari navidbehrangi
meemsafari shaho
meemsafari farzadme
meemsafari parhumm
meemsafari behnamkashani
meemsafari keshipour
meemsafari opiums
meemsafari mhmdrzm
meemsafari fatemehmaleki
meemsafari rezamgh
meemsafari amirrasha
meemsafari peyman3d
meemsafari farzadian
meemsafari ali_ajoudanian
meemsafari soroushayoubi
meemsafari behnamjz
meemsafari meysamdm
meemsafari sia_mac
meemsafari tabibzadeh
meemsafari moallemi
meemsafari svahdati71
meemsafari shaahink
meemsafari pilevar
meemsafari mohsen_barati
meemsafari wikidrink
meemsafari amirmehrani
meemsafari hadiyalin
meemsafari efazati
meemsafari aakpro1
meemsafari mahdi
meemsafari amiirlatifi
meemsafari jadi
meemsafari majidalavizadeh
meemsafari nima
meemsafari farhadex
meemsafari islamizad
meemsafari sallar
meemsafari atakhalighi
meemsafari ghanemzadeh
meemsafari asadsafari
meemsafari arashzd
meemsafari shatobery
meemsafari shayanshalileh
meemsafari malayeri
farshadtx amirspx
farshadtx moallemi
farshadtx rezamgh
farshadtx manigh
farshadtx siavashh
farshadtx siavash
farshadtx nima
farshadtx sa_soltan
farshadtx ali_hsh
amironism amirassan
amironism omigon
alirezafarzin opiums
alirezafarzin jadi
alirezafarzin rana_schams
alirezafarzin donyarad
alirezafarzin atakhalighi
alirezafarzin tehran
alirezafarzin chitgaran
alirezafarzin mofiid
alirezafarzin alich110
alirezafarzin parisaa_
alirezafarzin r_abtahi
alirezafarzin miantitr
alirezafarzin webgard
alirezafarzin nima
alirezafarzin mrdanaei
alirezafarzin mehdiahmadi
alirezafarzin roohsavar
alirezafarzin freemaysam
e_imami yottanami
e_imami nezafat
e_imami navid_emami
e_imami rezakamalifard
e_imami siavashh
e_imami moallemi
e_imami amirspx
e_imami _arashasghari
e_imami manigh
e_imami jimmyheller
e_imami sallar
e_imami alisinanaghibi
e_imami rafifar
e_imami poooyak
e_imami behnamkashani
e_imami arashzd
e_imami amirmehrani
e_imami malayeri
e_imami jadi
e_imami jaavid
e_imami shayanshalileh
e_imami nima
ameybod opiums
ameybod mahssaa
ameybod hbahadorzadeh
ameybod moniirre
ameybod atefok
ameybod jadi
ameybod rafifar
ameybod nafise
ameybod elham_zr
ameybod nima
ameybod pilevar
mrshm manigh
mrshm saeed_taheri
mrshm shahrzaad
mrshm malayeri
mrshm milaad
mrshm myvahid
mrshm shaho
mrshm majidalavizadeh
mrshm sallar
mrshm shayanshalileh
mrshm nima
mrshm jadi
mrshm arashzd
a_habibzadeh nima
a_habibzadeh amir_habibzadeh
a_habibzadeh parisaa_
a_habibzadeh shayanshalileh
a_habibzadeh farzadian
mohammadpf davoodtr
mohammadpf sallar
mohammadpf arashzd
mohammadpf pilevar
mohammadpf 2ndmoon
mohammadpf avahedi
mohammadpf jaavid
vamirreza saeed_taheri
vamirreza ehsanix
vamirreza alixrezax
vamirreza nima
vamirreza majidmoradian
vamirreza euwars
vamirreza manigh
vamirreza amirspx
vamirreza rezamgh
vamirreza malayeri
vamirreza siavashh
vamirreza moallemi
vamirreza mjnanakar
vamirreza mostafa_pgs
vamirreza avahedi
vamirreza aliereza
vamirreza jadi
_sina_t farzadme
_sina_t nimolix
_sina_t daroltarjomeh
_sina_t mjnanakar
_sina_t reyhunak
_sina_t jadi
_sina_t nima
_sina_t majidalavizadeh
mohebifar sallar
mohebifar majidalavizadeh
mohebifar behnamjz
mohebifar ehsandotnet
mohebifar mahdi
mohebifar pharzam
mohebifar yyasharr
mohebifar hoseiin
mohebifar hadifarnoud
mohebifar cubny
mohebifar milad_moafi
mohebifar ehsaniaa
mohebifar hamedbd
mohebifar mohsen_akhavan
mohebifar keshipour
mohebifar asadiiali
mohebifar pooriafarhad
mohebifar saeedhbi
mohebifar adolfsturm
mohebifar raminbarati360
mohebifar notron021
mohebifar miladbruce
mohebifar hessam_nadr
mohebifar sia_mac
mohebifar amirrasha
mohebifar arashzd
mohebifar ira3oul
mohebifar alireza94
mohebifar imorteza
mohebifar reshadman
mohebifar rezamahmoudii
mohebifar nima
mohebifar hamid_karimii
mohebifar iahmadina
mohebifar euwars
mohebifar masoudrabie
mohebifar pilevar
mohebifar amir_habibzadeh
mohebifar jadi
mohebifar saman_soltani
mkhp70 jozi
mkhp70 hadiyalin
mkhp70 mazdakp
mkhp70 moallemi
mkhp70 amiirlatifi
mkhp70 masmart_
mkhp70 jaavid
mkhp70 shaho
mkhp70 hamidrezazadeh
mkhp70 siavashh
mkhp70 sallar
mkhp70 nedagolshan
mkhp70 mostafaalotfi
mkhp70 ghanemzadeh
mkhp70 milaad
mkhp70 jadi
mkhp70 miladsafarzadeh
mkhp70 light4night
mkhp70 neda_zia
mkhp70 pourebadi
mkhp70 amin_gholami
mkhp70 tranjbaran
mkhp70 nima
mkhp70 manigh
siamakgholamali jadi
siamakgholamali opiums
siamakgholamali mohsen_barati
siamakgholamali rezamahmoudii
siamakgholamali majidalavizadeh
siamakgholamali pilevar
siamakgholamali hallaji
siamakgholamali nima
siamakgholamali shaho
siamakgholamali ehsandotnet
siamakgholamali shaahink
siamakgholamali jimmyheller
siamakgholamali aminbz
siamakgholamali _arashasghari
siamakgholamali sallar
siamakgholamali arashzd
nimaema20 roshanak1
nimaema20 rezamgh
nimaema20 jadi
nimaema20 amirspx
nimaema20 manigh
taheri_mohamad farzadme
taheri_mohamad yashar406
taheri_mohamad ali_hsh
taheri_mohamad majidalavizadeh
taheri_mohamad 21aban
taheri_mohamad esmram
taheri_mohamad arashka
taheri_mohamad tehran
taheri_mohamad parsafatehi
taheri_mohamad hnili
taheri_mohamad miladkdz
taheri_mohamad ehsanix
taheri_mohamad asadsafari
taheri_mohamad shaho
taheri_mohamad jranil
taheri_mohamad nima
taheri_mohamad soroushayoubi
taheri_mohamad mohammadmojrian
taheri_mohamad hamidpl
taheri_mohamad mahdi
taheri_mohamad atakhalighi
taheri_mohamad nimolix
taheri_mohamad cubny
a_zare brh_ir
a_zare jadi
a_zare yashar406
a_zare wikidrink
farzadfarazmand nekofar
farzadfarazmand tehran
farzadfarazmand islamizad
farzadfarazmand kashkull
farzadfarazmand ayat_hosseini
farzadfarazmand ireza_m
farzadfarazmand siavashh
farzadfarazmand blind_owl
farzadfarazmand parsafatehi
farzadfarazmand atakhalighi
farzadfarazmand saman_soltani
farzadfarazmand rezamgh
farzadfarazmand alirrreza
farzadfarazmand 21aban
farzadfarazmand jimmyheller
farzadfarazmand moallemi
farzadfarazmand nanazi
farzadfarazmand arashzd
farzadfarazmand amirspx
farzadfarazmand sallar
farzadfarazmand aliereza
farzadfarazmand manigh
farzadfarazmand jadi
farzadfarazmand nima
nzpanah nimeshab
nzpanah opiums
nzpanah alixrezax
nzpanah amirhosseinag
nzpanah arianismmm
nzpanah saeed_taheri
nzpanah euwars
nzpanah siavashh
nzpanah atakhalighi
nzpanah ehsanix
nzpanah fatemehmaleki
nzpanah mehrdad
nzpanah malayeri
nzpanah moallemi
nzpanah manigh
nzpanah nimanifest
nzpanah jadi
nzpanah arashzd
nzpanah milaad
nzpanah sallar
nzpanah nima
nzpanah mhmazidi
nzpanah zarrinpanah
saeidnia66 h_fakhr
saeidnia66 ghanemzadeh
saeidnia66 93_shahab
saeidnia66 maryayi
saeidnia66 lrzkhd
saeidnia66 howshani
saeidnia66 nima
rouhi noo0nii
rouhi trumangray
rouhi chapdast
rouhi siavashh
rouhi ehsandiary
rouhi lilalways
rouhi donyarad
rouhi 21aban
rouhi nooshink
rouhi nimeshab
rouhi amiralii
rouhi milaad
rouhi parsafatehi
rouhi jaavid
rouhi vahidsolar
rouhi hajimahdi
rouhi simaaym
rouhi jimbooooo
rouhi ladanooo
rouhi mielmim
rouhi mehrdad
rouhi amirassan
rouhi littlefarbod
rouhi danyaly
rouhi omigon
rouhi arashka
rouhi iamsoroosh
rouhi mrkavousi
rouhi opiums
rouhi tabibzadeh
rouhi rabeah
aria_74 amin_gholami
aria_74 tranjbaran
aria_74 saman_salari
aria_74 opiums
aria_74 newseijiro
aria_74 roshanak1
aria_74 nima
aria_74 iammohammadd
hamed771 hamedtool
hamed771 sinaevil
hamed771 ali_hsh
orkma razieh_h
orkma dbexinr
orkma po_uya
hhashemiolia fariborzn1
hhashemiolia reza_ahmadi
hhashemiolia mnamazi
hhashemiolia shaahink
hhashemiolia _arashasghari
hhashemiolia navidbehrangi
hhashemiolia majidalavizadeh
hhashemiolia soltanihub
parsa_amini74 mehrdad_agg
themaysaz zamanmhz
alipjx farnoosh12195
alipjx nima
javadsimin elsereturn
javadsimin yeganeeeh
javadsimin tiyooter
javadsimin newseijiro
javadsimin nima
ilaasenuy manigh
gigolajulian farbodsaraf
gigolajulian ebrnilou
behzadbeh hooshmandk
behzadbeh tehran
behzadbeh nargesd
behzadbeh saeed_taheri
behzadbeh jadi
behzadbeh nima
muhammadnaderi siavash
muhammadnaderi maryayi
muhammadnaderi nima
alixmohebali sepidehsaied
alixmohebali cubny
alixmohebali arianismmm
alixmohebali ara_ohanian
alixmohebali po_uya
alixmohebali artlesshand
alixmohebali marsa_62
alixmohebali mahdi
floydian13 howshani
floydian13 aliajafari
floydian13 amirsaam
floydian13 _maprotiline
floydian13 arianismmm
floydian13 iham3d
floydian13 1masochist
floydian13 pooya_
floydian13 moh3een
floydian13 amirdew
floydian13 sallar
vahiddelaram negooni
vahiddelaram nima
vahiddelaram tranjbaran
vahiddelaram exclusion_queen
vahiddelaram siah_o_sefid
vahiddelaram saman_salari
vahiddelaram opiums
vahiddelaram simaaym
vahiddelaram nooshink
vahiddelaram donyarad
vahiddelaram floydian13
amiryousefi_ 21aban
amiryousefi_ milad_moafi
amiryousefi_ xarax
amiryousefi_ ghalamzann
amiryousefi_ hesamg
amiryousefi_ aminkhss
amiryousefi_ davoodtr
amiryousefi_ moallemi
amiryousefi_ islamizad
amiryousefi_ hallaji
amiryousefi_ ehsandiary
amiryousefi_ nima_ab
amiryousefi_ peyman3d
amiryousefi_ roshanak1
amiryousefi_ amirhasssan
amiryousefi_ drshojaee777
amiryousefi_ timisatarzadeh
amiryousefi_ manigh
amiryousefi_ imorteza
amiryousefi_ neda_zia
amiryousefi_ opiums
amiryousefi_ behnamjz
amiryousefi_ fariddehgan
amiryousefi_ asadiiali
amiryousefi_ amirmehrani
amiryousefi_ jadi
amiryousefi_ yyasharr
amiryousefi_ masoudx
amiryousefi_ atakhalighi
amiryousefi_ arashzd
amiryousefi_ sallar
amiryousefi_ amir_habibzadeh
amiryousefi_ asadsafari
iranzaad hoomanrezvani
iranzaad bigdeli_behzad
iranzaad hallaji
iranzaad keshipour
iranzaad amirdaly
iranzaad omidzamanii
iranzaad soltanihub
iranzaad mohsen_akhavan
iranzaad rezamahmoudii
iranzaad ariana_hadi
iranzaad sirmasih
iranzaad hamid_rzn
iranzaad kiyanir
iranzaad farhadex
iranzaad myvahid
iranzaad zxcmehran
iranzaad arminfeatd
iranzaad kayquobad
iranzaad negooni
iranzaad ramona1370
iranzaad vahidrz
iranzaad hamedadizadeh
iranzaad sallar
iranzaad ahadyekta
iranzaad saber13812002
iranzaad jozi
iranzaad islamizad
mohamaddorari timisatarzadeh
mohamaddorari rezamahmoudii
mohamaddorari amirdarafsheh
mohamaddorari shaahink
mohamaddorari poooyak
mohamaddorari farnood
mohamaddorari keshipour
mohamaddorari _maprotiline
mohamaddorari a_aligoli
mohamaddorari tehran
mohamaddorari fariborzn1
mohamaddorari atakhalighi
mohamaddorari fatemehmaleki
mohamaddorari milaad
mohamaddorari myvahid
mohamaddorari arashzd
mohamaddorari kuffmode
mohamaddorari alskvrda
mohamaddorari mohsenlinux
mohamaddorari aminbz
mohamaddorari isaaeed
mohamaddorari soltanihub
mohamaddorari malayeri
mohamaddorari sallar
mohamaddorari amin_gholami
mohamaddorari majidalavizadeh
mohamaddorari shayanshalileh
mohamaddorari ghanemzadeh
rahabm bamdad
rahabm ricowyder
rahabm pouriya_n
rahabm hallaji
rahabm geeknux
rahabm ariana_hadi
rahabm codeisjoy
rahabm nima
rahabm inadram
rahabm amiirlatifi
rahabm cubny
rahabm mahdi
araashk amirrasha
araashk ariana_hadi
araashk ehsandotnet
araashk shatobery
araashk navidbehrangi
araashk mahssaa
araashk mahdi
araashk shaahink
araashk soroushayoubi
araashk hadjloo
araashk shaho
araashk unclebobmartin
araashk parsafatehi
araashk codeisjoy
araashk nimolix
araashk cubny
hashtagi_me sallar
vahidnameni saeed_fard
vahidnameni jadi
vahidnameni b3hroozam
vahidnameni reza_ahmadi
vahidnameni a_aligoli
vahidnameni ibrahim_jabbari
vahidnameni lilalways
vahidnameni namnamir
vahidnameni 21aban
vahidnameni atakhalighi
vahidnameni ehsandotnet
vahidnameni shaho
vahidnameni rezamahmoudii
vahidnameni mehdivk
vahidnameni rezataghizad
vahidnameni farhadex
vahidnameni ali_haddadkar
vahidnameni amiirlatifi
vahidnameni aliajafari
vahidnameni aliereza
vahidnameni farzadme
vahidnameni amirmehrani
vahidnameni asadsafari
vahidnameni hallaji
vahidnameni majidalavizadeh
vahidnameni sunazi
mohamadjavadakr ladanooo
mohamadjavadakr fero0o0o
mohamadjavadakr saeedhbi
mohamadjavadakr meisam31
mohamadjavadakr milad5113
mohamadjavadakr zakhar_
mohamadjavadakr nimeshab
mohamadjavadakr nimsede
mohamadjavadakr miimshiin
mohamadjavadakr rez0oli
mohamadjavadakr nima
mohamadjavadakr kashkull
mohamadjavadakr massiha60iha
mohamadjavadakr amirsaam
mohamadjavadakr 1masochist
mohamadjavadakr esfanj
mohamadjavadakr nasrolbandari
mohamadjavadakr alskvrda
mohamadjavadakr kuffmode
mohamadjavadakr drferferi
mohamadjavadakr farhadex
mohamadjavadakr asadsafari
mohamadjavadakr hadjloo
mohamadjavadakr islamizad
mohamadjavadakr shaho
mohamadjavadakr farzadme
mohamadjavadakr malayeri
mohamadjavadakr shayanshalileh
mohamadjavadakr manigh
mohamadjavadakr _arashasghari
mohamadjavadakr arashzd
mohamadjavadakr sallar
mohamadjavadakr negooni
mohamadjavadakr opiums
mohamadjavadakr lacrima91
mohamadjavadakr anamis2020
mohamadjavadakr shahrzadsharaf
mohamadjavadakr parasto0o0o
reza_ahmadi neda_zia
reza_ahmadi tabibzadeh
reza_ahmadi aminkhss
reza_ahmadi b3hroozam
reza_ahmadi davodm
reza_ahmadi shahrzaad
reza_ahmadi mahdi
reza_ahmadi masmart_
reza_ahmadi 1masochist
reza_ahmadi baraary
reza_ahmadi amirspx
reza_ahmadi soroushayoubi
reza_ahmadi miladkdz
reza_ahmadi behnamkashani
reza_ahmadi hamidpl
reza_ahmadi parhumm
reza_ahmadi snasihatkon
reza_ahmadi farshadatis
reza_ahmadi nargesd
reza_ahmadi hamid_karimii
reza_ahmadi mohsen_barati
reza_ahmadi dastnevis
reza_ahmadi atmirr
reza_ahmadi amirdew
reza_ahmadi chapdast
reza_ahmadi farzadian
reza_ahmadi reshadman
reza_ahmadi shambasi
reza_ahmadi efazati
reza_ahmadi hallaji
reza_ahmadi davoodtr
reza_ahmadi jmosawy
reza_ahmadi mohammadmojrian
reza_ahmadi iahmadina
reza_ahmadi myvahid
reza_ahmadi jalalazimi
reza_ahmadi saman_soltani
reza_ahmadi ehsaniaa
reza_ahmadi nimanifest
reza_ahmadi siamakka
reza_ahmadi alireza94
reza_ahmadi baaroon
reza_ahmadi amir_habibzadeh
reza_ahmadi _nacm_
reza_ahmadi sia_mac
reza_ahmadi peyman3d
reza_ahmadi miladbruce
reza_ahmadi mhmazidi
reza_ahmadi adolfsturm
reza_ahmadi rezamgh
reza_ahmadi hoseiin
reza_ahmadi virafman
reza_ahmadi opiums
reza_ahmadi navidbehrangi
reza_ahmadi mostafa_pgs
reza_ahmadi miladsafarzadeh
reza_ahmadi hoomanrezvani
reza_ahmadi saeedhbi
reza_ahmadi ehsanro
reza_ahmadi rezaabiat
reza_ahmadi moallemi
reza_ahmadi atakhalighi
reza_ahmadi manigh
reza_ahmadi 21aban
reza_ahmadi poooyak
reza_ahmadi milaad
reza_ahmadi aliajafari
reza_ahmadi shaho
reza_ahmadi amiirlatifi
reza_ahmadi narsic_
reza_ahmadi hadjloo
reza_ahmadi saeed_fard
reza_ahmadi keshipour
reza_ahmadi mhmdrzm
reza_ahmadi jimmyheller
reza_ahmadi svahdati71
reza_ahmadi pharzam
reza_ahmadi islamizad
reza_ahmadi roohsavar
reza_ahmadi farzadme
reza_ahmadi farhadex
reza_ahmadi xerror
reza_ahmadi shayanshalileh
reza_ahmadi nima
reza_ahmadi malayeri
reza_ahmadi m4hm4d
reza_ahmadi majidalavizadeh
reza_ahmadi aliereza
reza_ahmadi vahidnameni
reza_ahmadi pilevar
reza_ahmadi codeisjoy
reza_ahmadi amirsaam
reza_ahmadi kiyanir
reza_ahmadi rezamahmoudii
reza_ahmadi shaahink
reza_ahmadi jozi
reza_ahmadi elrazez
reza_ahmadi asadsafari
reza_ahmadi kamyarnavidan
reza_ahmadi mohsenlinux
reza_ahmadi miladrey
reza_ahmadi arianismmm
reza_ahmadi siavashh
reza_ahmadi _arashasghari
reza_ahmadi sallar
reza_ahmadi jadi
reza_ahmadi hadinik
reza_ahmadi arashzd
alifaridnian amirsaam
alifaridnian hallaji
alifaridnian _nacm_
alifaridnian nimeshab
alifaridnian hashemdot
alifaridnian nanazi
alifaridnian elsereturn
alifaridnian nima
alifaridnian aliereza
alifaridnian aliajafari
alifaridnian amirdarafsheh
alifaridnian reza_kalantari
alifaridnian alone0girl
alifaridnian _sheved_
alifaridnian leiiili
alifaridnian sallar
alifaridnian ehsaniaa
bahador87 lilalways
bahador87 opiums
bahador87 zeus_dreams
bahador87 miimshiin
bahador87 _maprotiline
bahador87 btabibian
bahador87 nimadehghani
bahador87 pilevar
bahador87 ghaderasadi
bahador87 amirfoad
bahador87 elnaaz_s
bahador87 parasto0o0o
omidamraei peyman3d
omidamraei hadifarnoud
omidamraei tranjbaran
omidsx arashzd
omidsx shervinmashayek
omidsx majidalavizadeh
omidsx _arashasghari
omidsx alireza_attari
omidsx siavash
omidsx sallar
omidsx arianismmm
omidsx euwars
mmhahmadi eskandari
mmhahmadi javadahmadzadeh
mmhahmadi ireza_m
mmhahmadi shatobery
mmhahmadi abbas1367
mmhahmadi pridurok
mmhahmadi mjnanakar
mmhahmadi volghan
virafman efazati
virafman javadolmamalek
virafman nimolix
virafman amirspx
virafman snasihatkon
virafman hoomanrezvani
virafman jalalazimi
virafman b3hroozam
virafman atakhalighi
virafman mohammadmojrian
virafman razieh_h
virafman shaho
virafman reza_ahmadi
virafman mahdi
virafman kiyanir
virafman saeedhbi
virafman amiirlatifi
virafman hadjloo
virafman navidbehrangi
virafman amiralionly
virafman poooyak
virafman farzadme
virafman dastnevis
virafman miladsafarzadeh
virafman rezamahmoudii
virafman islamizad
virafman davoodtr
virafman sallar
virafman majidalavizadeh
virafman glenatavoosi
virafman opiums
virafman mhmdrzm
virafman donyarad
virafman hossein_dehnavi
virafman asmaka_
virafman manigh
virafman mhmazidi
virafman malayeri
virafman shayanshalileh
virafman nima
boojimmd jadi
boojimmd soo_lady
boojimmd anamis2020
boojimmd lacrima91
boojimmd negooni
boojimmd howshani
boojimmd nima
boojimmd amirorima
boojimmd sirmasih
aidins70 rezamgh
aidins70 nanazi
aidins70 ireza_m
aidins70 sallar
aidins70 myvahid
aidins70 farhadex
aidins70 arashzd
aidins70 aliereza
aidins70 jadi
aidins70 avahedi
rezakhedry islamizad
rezakhedry snasihatkon
rezakhedry mehrdad
rezakhedry saman_soltani
rezakhedry oliafatemi
rezakhedry manigh
rezakhedry l2eza
rezakhedry hoomanrezvani
rezakhedry majidalavizadeh
rezakhedry mohsen_barati
rezakhedry malayeri
rezakhedry amirmehrani
rezakhedry jadi
rezakhedry arashzd
rezakhedry 21aban
rezakhedry wikidrink
rezakhedry farzadme
rezakhedry siavashh
rezakhedry aliereza
rezakhedry siavash
rezakhedry milaad
rezakhedry codeisjoy
rezakhedry _arashasghari
rezakhedry poooyak
rezakhedry sallar
rezakhedry shaahink
rezakhedry nima
miladrey shatobery
miladrey mehdisharif
miladrey nezafat
miladrey snasihatkon
miladrey saman_soltani
miladrey reshadman
miladrey nasimb2_
miladrey pharzam
miladrey tranjbaran
miladrey tranjbaran
miladrey manigh
miladrey saeedhbi
miladrey jadi
miladrey l2eza
miladrey majidalavizadeh
miladrey hadjloo
miladrey hamidpl
miladrey mohammadmojrian
miladrey mjnanakar
miladrey mnamazi
miladrey payamspot
miladrey nimsede
miladrey amirspx
miladrey rezamahmoudii
miladrey a_forestgirl
miladrey moallemi
miladrey _nacm_
miladrey pooyaroohi
miladrey imorteza
miladrey 21aban
miladrey jimmyheller
miladrey miladsafarzadeh
miladrey negooni
miladrey komeil_kamal
miladrey islamizad
miladrey parasto0o0o
miladrey parhumm
miladrey amiirlatifi
miladrey davoodtr
miladrey dastnevis
miladrey cubny
miladrey farzadme
miladrey siavash
miladrey reza_ahmadi
miladrey aliajafari
miladrey _arashasghari
miladrey shaho
miladrey malayeri
miladrey ghanemzadeh
miladrey codeisjoy
miladrey farhadex
miladrey milaad
miladrey shayanshalileh
miladrey arashzd
miladrey sallar
miladrey nima
shahzade2raggge bomviva_ss
shahzade2raggge deadbymoonlight
mehryar7406 iliahvaz
mehryar7406 zr_z
mehryar7406 tabibzadeh
mehryar7406 iirdpx
abotap ayat_hosseini
abotap ghanemzadeh
abotap light4night
abotap malayeri
abotap shatobery
abotap theanother
abotap navidbehrangi
abotap arashzd
abotap omidamraei
abotap ehsanix
abotap aliajafari
abotap mohsen_barati
abotap moghaddas_it
abotap hoomanrezvani
abotap pilevar
abotap razieh_h
abotap pooya_
abotap vahidrz
abotap afkarname
abotap amirsaam
abotap amirdaly
abotap anamis2020
abotap naeimjafari
abotap zakhar_
abotap amirdew
abotap hadinik
abotap jozi
m_sadegh_sh hoseiin
m_sadegh_sh keshipour
m_sadegh_sh alireza_attari
m_sadegh_sh cubny
m_sadegh_sh porya_del
m_sadegh_sh maxvoltar
m_sadegh_sh pharzam
m_sadegh_sh saeed_fard
m_sadegh_sh narsic_
m_sadegh_sh farzadian
m_sadegh_sh codeisjoy
m_sadegh_sh mofaghih
m_sadegh_sh tabibzadeh
m_sadegh_sh atmirr
m_sadegh_sh opiums
m_sadegh_sh rezamgh
m_sadegh_sh manigh
m_sadegh_sh siavashh
m_sadegh_sh milaad
m_sadegh_sh _saru8
m_sadegh_sh aliereza
m_sadegh_sh miladsafarzadeh
m_sadegh_sh moortezaa
m_sadegh_sh sunazi
m_sadegh_sh majidalavizadeh
m_sadegh_sh xbox3000
m_sadegh_sh shatobery
m_sadegh_sh ghanemzadeh
m_sadegh_sh miladkdz
m_sadegh_sh navid_emami
m_sadegh_sh poooyak
m_sadegh_sh aminbz
m_sadegh_sh navidbehrangi
m_sadegh_sh aliajafari
m_sadegh_sh amirsaam
m_sadegh_sh asadsafari
m_sadegh_sh vahidrz
m_sadegh_sh shaahink
m_sadegh_sh amiirlatifi
m_sadegh_sh ehsandotnet
m_sadegh_sh mhmdrzm
m_sadegh_sh farzadme
m_sadegh_sh parsafatehi
m_sadegh_sh rezamahmoudii
m_sadegh_sh elsereturn
m_sadegh_sh svahdati71
m_sadegh_sh kiyanir
m_sadegh_sh myvahid
m_sadegh_sh atakhalighi
m_sadegh_sh ireza_m
m_sadegh_sh davoodtr
m_sadegh_sh farhadex
m_sadegh_sh jimmyheller
m_sadegh_sh nima
m_sadegh_sh alvinashcraft
m_sadegh_sh 21aban
m_sadegh_sh amirmehrani
m_sadegh_sh pilevar
m_sadegh_sh shayanshalileh
m_sadegh_sh _arashasghari
m_sadegh_sh mahdi
m_sadegh_sh soroushayoubi
m_sadegh_sh shaho
m_sadegh_sh geeknux
m_sadegh_sh arashzd
m_sadegh_sh hallaji
m_sadegh_sh islamizad
m_sadegh_sh malayeri
m_sadegh_sh siavash
m_sadegh_sh aradhaghi
m_sadegh_sh pooyaz
m_sadegh_sh sallar
m_sadegh_sh hadjloo
omidmollaabasi smhmayboudi
omidmollaabasi e_imami
omidmollaabasi volghan
omidmollaabasi pilevar
sajadghiasvand ali_ajoudanian
sajadghiasvand rezamgh
sajadghiasvand jadi
sajadghiasvand shayanshalileh
sajadghiasvand davoodtr
sajadghiasvand kheyzaran
sajadghiasvand mehrdad
sajadghiasvand mahdi
sajadghiasvand pilevar
sajadghiasvand islamizad
sajadghiasvand mehdivk
sajadghiasvand sinaevil
_mohammadz _alirezas
_mohammadz jaavid
_mohammadz kermanpour
_mohammadz aliajafari
_mohammadz parsafatehi
_mohammadz codeisjoy
_mohammadz chapdast
_mohammadz shaahink
_mohammadz mhmdrzm
_mohammadz aliereza
_mohammadz _arashasghari
_mohammadz farbod3f
_mohammadz pilevar
_mohammadz davoodtr
_mohammadz minabanoo
_mohammadz zzgraph
_mohammadz lilalways
_mohammadz rezamgh
_mohammadz aminbz
_mohammadz opiums
_mohammadz manigh
_mohammadz elsereturn
_mohammadz _maprotiline
_mohammadz siavashh
_mohammadz mehrdad
_mohammadz elrazez
_mohammadz amirassan
_mohammadz saeedhbi
_mohammadz nimsede
_mohammadz parasto0o0o
_mohammadz davodm
_mohammadz 21aban
_mohammadz amiralii
_mohammadz arashzd
_mohammadz nima
_mohammadz milaad
farshada219 arashtn
farshada219 alidafeian
farshada219 adn1989
farshada219 rezamahmoudii
farshada219 nimeshab
farshada219 nezafat
saeeddm fariddehgan
saeeddm tiyooter
saeeddm neda_zia
persianjk amin590
farshadsibil ahmadsb101
farshadsibil baraary
farshadsibil nimeshab
farshadsibil khatayeelar
farshadsibil kashkull
farshadsibil omid_keshtkar
farshadsibil amirhosseinag
farshadsibil saeed_fard
farshadsibil alirezacrow
farshadsibil b3hroozam
farshadsibil morghlim
farshadsibil 1mozaffar
bahram32v yasamanmini
bahram32v golnarhaghighi
bahram32v alone0girl
bahram32v masmart_
bahram32v shahrammrl
bahram32v anamis2020
bahram32v amirdew
bahram32v nojavan
bahram32v hadinik
bahram32v jozi
bahram32v milad5113
bahram32v arman_arian
bahram32v isaaeed
bahram32v 3raah
bahram32v miimshiin
alilabibi saaabaaa
alilabibi atakhalighi
alilabibi arashzd
alilabibi davoodtr
alilabibi aliajafari
alilabibi poooyak
alilabibi moallemi
alilabibi tabibzadeh
alilabibi aliereza
alilabibi parasto0o0o
alilabibi saeedhbi
alilabibi myvahid
alilabibi amirspx
alilabibi volghan
alilabibi peezhiz
alilabibi aliinba
alilabibi aakhavan
alilabibi aliinba
alilabibi aminbz
alilabibi fatemehmaleki
alilabibi milaad
alilabibi sallar
alilabibi _arashasghari
alilabibi amirsaam
alilabibi farhadex
alilabibi amirmehrani
alilabibi shaahink
alilabibi islamizad
alilabibi shayanshalileh
alilabibi mehrdad
alilabibi opiums
alilabibi 21aban
alilabibi malayeri
alilabibi manigh
alilabibi parsafatehi
alilabibi siavashh
alilabibi nima
mnoorshid islamizad
mnoorshid hamid_karimii
mnoorshid shayanshalileh
mnoorshid hoomanrezvani
mnoorshid nimanifest
mnoorshid majidalavizadeh
mnoorshid _parsun_
mnoorshid mjnanakar
mnoorshid ozirice
mnoorshid malayeri
mnoorshid goodarzi121
mnoorshid mahmoodrezafar
mnoorshid tehran
mnoorshid amiirlatifi
mnoorshid asadsafari
mnoorshid farzadme
mnoorshid samanoqo
mnoorshid opiums
mnoorshid moallemi
mnoorshid miladsafarzadeh
mnoorshid rezakamalifard
mnoorshid poooyak
mnoorshid hadjloo
mnoorshid shatobery
mnoorshid parsafatehi
mnoorshid ehsaniaa
mnoorshid siavashh
mnoorshid nimania
mnoorshid ghanemzadeh
mnoorshid atakhalighi
mnoorshid hamedadizadeh
mnoorshid manigh
mnoorshid _arashasghari
mnoorshid pilevar
mnoorshid jadi
mnoorshid milaad
mnoorshid 21aban
mnoorshid farhadex
mnoorshid rezamahmoudii
mnoorshid arashzd
mnoorshid farbod3f
mnoorshid webgard
mnoorshid nima
mnoorshid ashkanborouj
mnoorshid sallar
morteza6 amir_sajjadi
4youb jozi
4youb jadi
4youb nimeshab
4youb nima
4youb milaad
4youb habib62
4youb isaaeed
nojavan parisaa_
nojavan razieh_h
nojavan amirorima
nojavan nima
nojavan isaaeed
nojavan _sheved_
nojavan elsereturn
nojavan sallar
nojavan bahram32v
nojavan parasto0o0o
nojavan nimsede
nojavan nimeshab
nojavan miimshiin
nojavan eliafen
peymansector amirhosseinrzd
peymansector amironism
peymansector milaad
peymansector _arashasghari
masoudrabie alireza94
masoudrabie malayeri
masoudrabie mohebifar
masoudrabie kermanpour
masoudrabie farhadex
masoudrabie pharzam
masoudrabie hadjloo
masoudrabie shaho
masoudrabie nekofar
masoudrabie keshipour
masoudrabie saman_soltani
masoudrabie iahmadina
masoudrabie navidbehrangi
masoudrabie hoseiin
masoudrabie davoodtr
masoudrabie atakhalighi
masoudrabie sia_mac
masoudrabie poooyak
masoudrabie ghanemzadeh
masoudrabie arashzd
masoudrabie nima
mirsalehii finchiiiiyasmin
mirsalehii bnfsheghf
mirsalehii saman_soltani
mirsalehii saaabaaa
mirsalehii ehsaniaa
mirsalehii _maprotiline
mirsalehii haniyehh
mirsalehii nima
menitso moh3een
menitso mezmariz
masoudkaboli nima
l0dyte majidalavizadeh
l0dyte miimshiin
l0dyte hazioon
l0dyte nima
mariassilva369 siavash
mariassilva369 michelealburque
ardavaan miladkdz
ardavaan nekofar
ardavaan amirrasha
ardavaan efazati
ardavaan jadi
ardavaan mehdivk
ardavaan meisamch
ardavaan mahdi
ardavaan samanfza
ardavaan shaho
ardavaan nima
ardavaan ali_hsh
parthadhia siavash
zubinkhavarian siavash
zubinkhavarian unclebobmartin
imrane tomlitchfield
imrane joelgascoigne
imrane petertrapasso
bcorrieri siavash
zeynepakiek1 siavash
roieki siavash
amplitudenet siavash
bamdad unclebobmartin
bamdad sohale
bamdad shayanshalileh
bamdad hamedadizadeh
bamdad jadi
bamdad siavash
bamdad soh3il
victor564655654 siavash
akinohosomichi siavash
akinohosomichi raehanbobby
abdullahalnshmy siavash
dikidewanto siavash
vladaweb siavash
aghazamani mehdiahmadi
aghazamani ghahremani_soh
aghazamani mhmazidi
aghazamani mehrdad
aghazamani nima
aghazamani jozi
aghazamani jadi
aghazamani nimania
aghazamani siavash
aghazamani mehdimohseni
naeimjafari a_msd_p
naeimjafari fero0o0o
naeimjafari amirorima
naeimjafari khano0omi
naeimjafari elllegreen
naeimjafari kiyarash13
naeimjafari milad5113
naeimjafari amirassan
naeimjafari zakhar_
naeimjafari parasto0o0o
naeimjafari miimshiin
naeimjafari esfanj
naeimjafari aliereza
naeimjafari avahedi
naeimjafari jadi
naeimjafari amirdew
naeimjafari lacrima91
naeimjafari abotap
naeimjafari siavash
naeimjafari nima
sz4b0lcs anca_albu
sz4b0lcs apphil
sz4b0lcs josef
sz4b0lcs siavash
carlossmoreira1 siavash
caltagator siavash
solangegaleano siavash
codepros siavash
dechen_karma siavash
rcarrasquillo19 siavash
m_robberta01 siavash
khesayed siavash
boog_doog siavash
yalzadeh scaryhell
cototion siavash
isabellamarcos tommylandz
isabellamarcos ulascamsari
isabellamarcos ammr
tiaovx ricowyder
tiaovx siavash
tpainmi87 siavash
philipdenys joelgascoigne
gregorsuch siavash
robertotimbeta2 siavash
adrinsefta siavash
lvntbkdmr siavash
icango2 siavash
clasense4 drei54
ron_weasleyvera siavash
atarjomeh daroltarjomeh
atarjomeh niloofar_b
atarjomeh omigon
atarjomeh webgard
atarjomeh nima
rominaaghandeh miimshiin
leapmind adamsconsulting
leapmind siavash
wpotash siavash
kkkuwq8i siavash
ajdelgador siavash
rgllm isss111
lnetanel unclebobmartin
lnetanel alvinashcraft
spokrosales siavash
spokrosales daversa_g
mst4fa siavash
misuratafree87 siavash
thraybarca siavash
michelealburque siavash
michelealburque mariassilva369
ankur_grunge siavash
drei54 siavash
drei54 clasense4
matejm ricowyder
matejm siavash
betags13 siavash
arashtn farshada219
arashtn hosseinkhavari
arashtn sparkmood
arashtn mahdimalaguena
arashtn nargesd
arashtn chalist
arashtn trumangray
arashtn aliinba
arashtn erfunn
arashtn 1masochist
arashtn salardo
arashtn tttoofan
arashtn peiman
arashtn noo0nii
arashtn hadinik
arashtn mooj685
arashtn nimeshab
arashtn nimsede
arashtn sallar
arashtn hoseinmontazer
arashtn ladanooo
arashtn siavashh
arashtn parasto0o0o
arashtn hamedadizadeh
arashtn vatansiz88
arashtn ahadyekta
arashtn siavash
arashtn jozi
arashtn aminbz
arashtn ehsandiary
arashtn donyarad
arashtn jadi
arashtn vtofighi
arashtn meisam31
arashtn tabibzadeh
3mindware siavash
leonardo_luzzi siavash
k0311_mohammad behnamche
behzadniksirat _maprotiline
behzadniksirat negooni
miladkdz majidalavizadeh
miladkdz hadifarnoud
miladkdz parhumm
miladkdz ardavaan
miladkdz _sheved_
miladkdz 21aban
miladkdz taheri_mohamad
miladkdz farshadatis
miladkdz meysamdm
miladkdz arashka
miladkdz jimmyheller
miladkdz shatobery
miladkdz baaroon
miladkdz parsafatehi
miladkdz odises
miladkdz hooshmandk
miladkdz tabibzadeh
miladkdz myvahid
miladkdz artlesshand
miladkdz asadsafari
miladkdz farzadme
miladkdz ehsanix
miladkdz siavash
miladkdz amashatan
miladkdz shaahink
miladkdz mort3za
miladkdz alijani_rada
miladkdz mohammadmojrian
miladkdz ehsandotnet
miladkdz opiums
miladkdz amiirlatifi
miladkdz hamidpl
miladkdz mehdivk
miladkdz rezamgh
miladkdz siavashh
miladkdz martianboy
miladkdz manigh
miladkdz mhmdrzm
miladkdz codeisjoy
miladkdz atakhalighi
miladkdz sallar
miladkdz cubny
miladkdz ali_hsh
miladkdz shaho
miladkdz nimolix
miladkdz soroushayoubi
miladkdz jadi
miladkdz ramezanpour
miladkdz jranil
miladkdz mahdi
vahid82h nimadehghani
vahid82h sallar
vahid82h jadi
vahid82h malayeri
vahid82h asadsafari
vahid82h mahdi
houtanrasouli rezamahmoudii
houtanrasouli _arashasghari
houtanrasouli atakhalighi
houtanrasouli asadsafari
houtanrasouli siavash
houtanrasouli nima
houtanrasouli mahdi
qiusk_ir asadsafari
alitalaghat goodarzi121
alitalaghat nedagolshan
alitalaghat malayeri
alitalaghat amirdaly
alitalaghat massiha60iha
alitalaghat saeedfada
alitalaghat davoodtr
alitalaghat hadifarnoud
alitalaghat mehrnaz1371
alitalaghat bnfsheghf
alitalaghat omidamraei
ham1di yeganeeeh
ham1di tachurvan
ham1di tiyooter
mehrnaz1371 atakhalighi
mehrnaz1371 hooshmandk
mehrnaz1371 ghahremani_soh
mehrnaz1371 elahakbari
mehrnaz1371 s_usinger
mehrnaz1371 nekofar
mehrnaz1371 amirmehrani
mehrnaz1371 feriinoosh
mehrnaz1371 shaahink
mehrnaz1371 vah1dm
mehrnaz1371 21aban
mehrnaz1371 shahrzaad
mehrnaz1371 snasihatkon
mehrnaz1371 ghanemzadeh
mehrnaz1371 shatobery
mehrnaz1371 majidalavizadeh
mehrnaz1371 jadi
mehrnaz1371 tranjbaran
mehrnaz1371 siavashh
mehrnaz1371 ayat_hosseini
mehrnaz1371 moallemi
mehrnaz1371 maryamansari_
mehrnaz1371 malayeri
mehrnaz1371 amirdaly
mehrnaz1371 mostafa_pgs
mehrnaz1371 poooyak
mehrnaz1371 rezakamalifard
mehrnaz1371 arashzd
mehrnaz1371 davoodtr
mehrnaz1371 bnfsheghf
mehrnaz1371 alireza94
mehrnaz1371 omidamraei
mehrnaz1371 nima
mehrnaz1371 saeedfada
mehrnaz1371 alitalaghat
mrn945 ahmadrezaerfani
mrn945 vchakoshy
mrn945 omidvand
mrn945 emadmyd
mrn945 alone0girl
mrn945 pooyaroohi
miladbruce tabibzadeh
miladbruce ayat_hosseini
miladbruce islamizad
miladbruce arianismmm
miladbruce sia_mac
miladbruce jozi
miladbruce soltanihub
miladbruce elahakbari
miladbruce farzadme
miladbruce mohsen_barati
miladbruce rezamajidi_t
miladbruce siavash
miladbruce mahdi
miladbruce elijahmanor
miladbruce farzadian
miladbruce pharzam
miladbruce aliajafari
miladbruce ehsanix
miladbruce peyman3d
miladbruce mohsen_akhavan
miladbruce raminbarati360
miladbruce tirdadkia
miladbruce imorteza
miladbruce hessam_nadr
miladbruce ira3oul
miladbruce mohebifar
miladbruce reshadman
miladbruce tttoofan
miladbruce hkazazi
miladbruce milad
miladbruce reza_ahmadi
miladbruce jmosawy
miladbruce farhadex
miladbruce davoodtr
miladbruce ali_haddadkar
miladbruce meysamdm
miladbruce hoomanrezvani
miladbruce atakhalighi
miladbruce iahmadina
miladbruce alireza_attari
miladbruce myvahid
miladbruce feriinoosh
miladbruce rezamahmoudii
miladbruce siavashh
miladbruce shaho
miladbruce alireza94
miladbruce a_aligoli
miladbruce navidbehrangi
miladbruce moallemi
miladbruce hamednz
miladbruce jalalazimi
miladbruce amir_habibzadeh
miladbruce majidalavizadeh
miladbruce shaahink
miladbruce notron021
miladbruce pooyaz
miladbruce hamid_karimii
miladbruce shatobery
miladbruce ali_ajoudanian
miladbruce saman_soltani
miladbruce lilalways
miladbruce adolfsturm
miladbruce _arashasghari
miladbruce jimmyheller
miladbruce sallar
pqp_lariissa faghaemi
e0142017be424dd nima
e0142017be424dd khano0omi
omidsafari mohsen_barati
omidsafari bilijacks
omidsafari 51naa
omidsafari sh1shokooh
omidsafari neyemordab
omidsafari parasto0o0o
omidsafari lilalways
amashatan asadsafari
amashatan masihyeganeh
amashatan aliereza
amashatan esmram
amashatan mohsen_barati
amashatan efazati
amashatan ehsanix
amashatan sallar
amashatan mohammadmojrian
amashatan ehsaniaa
amashatan shatobery
amashatan milaad
amashatan jadi
amashatan shayanshalileh
amashatan shaho
amashatan nima
emadmyd iqbahal
emadmyd razieh_h
_alirezas i3argi
_alirezas injafourstar
_alirezas l2eza
_alirezas armi_f
_alirezas amiralii
_alirezas opiums
_alirezas _maprotiline
_alirezas _sheved_
_alirezas sajjad63
_alirezas amirassan
_alirezas 2ndmoon
_alirezas mhrnb
_alirezas parsafatehi
_alirezas rezamgh
_alirezas nimolix
_alirezas ssx
shohreht lilalways
shohreht newseijiro
shohreht _arashasghari
hamednz cafe_art_tab
hamednz aliatnet
hamednz mehdy314
hamednz behdad222
hamednz hamedbd
hamednz mofaghih
hamednz neda_zia
hamednz snasihatkon
hamednz hoomanrezvani
hamednz miladbruce
hamednz davoodtr
hamednz nekofar
hamednz feriinoosh
hamednz b3hroozam
hamednz saeedhbi
hamednz ehsaniaa
hamednz aminbz
hamednz efazati
hamednz navidbehrangi
hamednz mjnanakar
hamednz pooriafarhad
hamednz alireza_attari
hamednz mhmdrzm
hamednz gleezzie
hamednz asadsafari
hamednz farzadme
hamednz hoseiin
hamednz adinehts
hamednz ramezanpour
hamednz alireza94
hamednz rezamahmoudii
hamednz hallaji
hamednz siavash
hamednz malayeri
hamednz shayanshalileh
hamednz cubny
hamednz nanazi
hamednz hadjloo
hamednz _arashasghari
hamednz sallar
hamednz hossein_dehnavi
hamednz shaho
hamednz _maprotiline
hamednz nimsede
hamednz mhmazidi
hamednz donyarad
hamednz 2hamed
hamednz abbas1367
hamednz mahdi
hamednz elijahmanor
hamednz jadi
zaare94 parisaa_
zaare94 tttoofan
zaare94 sh1shokooh
zaare94 tiyooter
zaare94 siah_o_sefid
zaare94 khano0omi
zaare94 drferferi
zaare94 soo_lady
zaare94 shahrzadsharaf
parkanet zoubish
parkanet bubble_broken
parkanet 1irani
parkanet damoon_k
ha8i8eh rana_schams
ha8i8eh milad_moafi
ha8i8eh haj_mamed
ha8i8eh hesamg
ha8i8eh faraz_sabahi
ha8i8eh saman_soltani
ha8i8eh atakhalighi
ha8i8eh kashkull
ha8i8eh mostafa_pgs
ha8i8eh b3hroozam
ha8i8eh peyman3d
ha8i8eh aminbz
ha8i8eh soltanihub
ha8i8eh zeus_dreams
ha8i8eh neyemordab
ha8i8eh newseijiro
deadbymoonlight jezghale
deadbymoonlight mohsenix
deadbymoonlight saeedhbi
deadbymoonlight shahzade2raggge
deadbymoonlight 1mozaffar
deadbymoonlight zeus_dreams
deadbymoonlight 2_e_ter
deadbymoonlight massiha
deadbymoonlight anamis2020
deadbymoonlight majidakgh
deadbymoonlight m4hm4d
hamedsky2 2_e_ter
hamedsky2 timisatarzadeh
hamedsky2 parisaa_
hamedsky2 1irani
hamedsky2 21aban
hamedsky2 yeganeeeh
hamedsky2 nima
hamedsky2 isaaeed
hamedsky2 behnamche
hamedsky2 farshadsibil
hamedsky2 miimshiin
hamedsky2 shahrzadsharaf
hamedsky2 lacrima91
hamedsky2 kuffmode
hamedsky2 nasrolbandari
hamedsky2 moh3een
hamedsky2 amirhosseinrzd
hamedsky2 shaahink
hamedsky2 sallar
hamedsky2 milaad
marsa_62 sepidehsaied
marsa_62 parsafatehi
marsa_62 jadi
marsa_62 aminasoode
marsa_62 injafourstar
marsa_62 chapdast
marsa_62 cubny
marsa_62 nima
marsa_62 alixmohebali
marsa_62 artlesshand
aysaana mhmazidi
danyaly ehsandiary
danyaly nima
danyaly eliafen
danyaly milaad
danyaly fero0o0o
danyaly 21aban
danyaly littlefarbod
danyaly kheyzaran
danyaly kiavash
danyaly 2ndmoon
danyaly rouhi
danyaly jozi
danyaly tabibzadeh
khengolak siavashh
khengolak yasget
khengolak jaavid
khengolak 21aban
khengolak opiums
khengolak nima
khengolak milaad
khengolak rezamgh
khengolak vahid22
khengolak _maprotiline
mehdisharif omidazami
mehdisharif shaahink
mehdisharif mostafaalotfi
mehdisharif navidbehrangi
mehdisharif jadi
mehdisharif arashzd
mehdisharif hadifarnoud
mehdisharif miladrey
mehdisharif pooyaz
mehdisharif mohsen_barati
mehdisharif malayeri
mehdisharif shayanshalileh
mehdisharif miladopiez
mehdisharif saeedhbi
mehdisharif 21aban
mehdisharif farhad_hf
mehdisharif nima
mehdisharif kiyanir
mehdisharif sallar
mehdisharif mehrdad
mehdisharif manigh
mehdisharif majidalavizadeh
mehdisharif theanother
mehdisharif atakhalighi
mehdisharif shatobery
mehdisharif masmart_
mehdisharif peignoir
mehdisharif siavash
mehdisharif nezafat
mehdisharif aminasoode
mehdisharif mhmazidi
amirch_ snasihatkon
amirch_ hoseiin
amirch_ rezakamalifard
amirch_ moallemi
amirch_ aliajafari
amirch_ mmo1983
amirch_ vahidrz
amirch_ poozkhand
amirch_ ireza_m
amirch_ kiyanir
amirch_ farzadian
amirch_ islamizad
amirch_ iham3d
amirch_ hamedadizadeh
amirch_ essfand
amirch_ santoor_ostad
amirch_ opiums
amirch_ farhadex
amirch_ myvahid
amirch_ dastnevis
amirch_ zoubish
amirch_ shaahink
amirch_ mhmdrzm
amirch_ manigh
amirch_ zakhar_
amirch_ minabanoo
amirch_ siavashh
amirch_ ramona1370
amirch_ milaad
amirch_ davoodtr
amirch_ jadi
amirch_ _arashasghari
amirch_ mehrdad
amirch_ ahadyekta
amirch_ sallar
amirch_ amiirlatifi
amirch_ arashzd
amirch_ farbod3f
amirch_ webgard
amirch_ nima
mj1370 nima
mj1370 neyemordab
mj1370 shahrzaad
mj1370 ramona1370
hajahmadkazemi xerror
hajahmadkazemi mrkavousi
hajahmadkazemi nima
hajahmadkazemi 21aban
hajahmadkazemi kheyzaran
hajahmadkazemi milaad
hajahmadkazemi jozi
hajahmadkazemi i1900sn
hajahmadkazemi moniirre
hajahmadkazemi opiums
hajahmadkazemi mhmazidi
hajahmadkazemi kishmehr
hajahmadkazemi salardo
ehsan22101365 milaad
extrememodify opiums
extrememodify jozi
extrememodify 1hamid
extrememodify anamis2020
extrememodify ramona1370
extrememodify newseijiro
extrememodify atmirr
hodao_o_ opiums
hodao_o_ farhadex
hodao_o_ rezamahmoudii
hodao_o_ oliafatemi
hodao_o_ roshanak1
hodao_o_ saeedhbi
hodao_o_ sallar
hodao_o_ mezmariz
hodao_o_ jimmyheller
hodao_o_ _maprotiline
hodao_o_ isaaeed
mailis4u jozi
dearkaveh 21aban
dearkaveh masoudborbor
dearkaveh opiums
dearkaveh nima
dearkaveh jadi
dearkaveh zzgraph
dearkaveh mhmazidi
tahshan opiums
tahshan haniyehh
tahshan mjnanakar
tahshan mohsenix
tahshan behnamche
tahshan jozi
tahshan gleezzie
tahshan sallar
tahshan esfanj
tahshan karizmatikamir
tahshan milaad
asefmehrjo sallar
asefmehrjo jaavid
asefmehrjo elsereturn
asefmehrjo mehrdad
asefmehrjo akh_mehrjoo
asefmehrjo nima
manoochehr zeinabjam
manoochehr ahadyekta
manoochehr alidafeian
manoochehr islamizad
manoochehr mhmazidi
manoochehr jadi
manoochehr mehrdad
manoochehr nima
manoochehr arashzd
manoochehr mehdiahmadi
manoochehr roozbehrzv
manoochehr malayeri
manoochehr 2ndmoon
manoochehr nimsede
manoochehr zzgraph
manoochehr 1hamid
manoochehr blind_owl
manoochehr vahid22
manoochehr sasan_j
manoochehr yasget
manoochehr hoseinmontazer
manoochehr shayanshalileh
manoochehr lilalways
manoochehr shaho
manoochehr elsereturn
_mmoayed sssaharrr
_mmoayed razieh_h
_mmoayed sallar
_mmoayed webgard
_mmoayed lacrima91
_mmoayed negooni
_mmoayed nima
_mmoayed nimeshab
_mmoayed kashkull
_mmoayed elsereturn
_mmoayed strasboorg
_mmoayed parsafatehi
_mmoayed amirdarafsheh
_mmoayed islamizad
_mmoayed howshani
_mmoayed apastorof
h_m4571 2_e_ter
h_m4571 roshanak1
h_m4571 derka65
h_m4571 ari_mah
h_m4571 elllegreen
h_m4571 farbod3f
h_m4571 kuffmode
h_m4571 yeganeeeh
h_m4571 opiums
h_m4571 jadi
h_m4571 jozi
h_m4571 arman_arian
h_m4571 elsereturn
h_m4571 _sheved_
i1900sn mrn945
i1900sn hoseinmontazer
i1900sn salardo
i1900sn kiavash
i1900sn barbod_mahmood
i1900sn alidafeian
i1900sn asadsafari
i1900sn hallaji
i1900sn moallemi
i1900sn islamizad
i1900sn majidalavizadeh
i1900sn mehdivk
i1900sn davoodtr
i1900sn chapdast
i1900sn lilalways
i1900sn atakhalighi
i1900sn ablomof
i1900sn farhadex
i1900sn _maprotiline
i1900sn ehsandiary
i1900sn dastnevis
i1900sn nimeshab
i1900sn siavashh
i1900sn jimbooooo
i1900sn hadinik
i1900sn arashzd
i1900sn parsafatehi
i1900sn amirassan
i1900sn sallar
i1900sn tabibzadeh
i1900sn persianshadow
i1900sn myvahid
i1900sn aminasoode
i1900sn mehdisharif
i1900sn parasto0o0o
i1900sn zakhar_
i1900sn milad5113
i1900sn xerror
i1900sn shayanshalileh
i1900sn yasget
i1900sn manigh
i1900sn miimshiin
i1900sn amiralii
i1900sn nojavan
i1900sn ahadyekta
i1900sn sina_moosavi
i1900sn majid_sharifi
i1900sn bahram32v
i1900sn anamis2020
i1900sn alizzargarian
i1900sn elsereturn
i1900sn littlefarbod
i1900sn hajahmadkazemi
i1900sn abbas1367
i1900sn aminbz
i1900sn rezamgh
i1900sn jaavid
i1900sn zzgraph
i1900sn mrkavousi
i1900sn jadi
i1900sn donyarad
i1900sn 21aban
i1900sn peiman
i1900sn jozi
i1900sn opiums
i1900sn mehrdad
i1900sn masmart_
i1900sn nimsede
i1900sn nima
i1900sn mhmazidi
i1900sn kheyzaran
break_loop ecleopard
break_loop zzgraph
break_loop jozi
break_loop mrkavousi
break_loop mehd1i
break_loop parsafatehi
break_loop anamis2020
break_loop lilalways
break_loop javadoo
nickrooz hesamg
nickrooz yeganeeeh
nickrooz tttoofan
nickrooz isaaeed
nickrooz arashzd
nickrooz rezamahmoudii
nickrooz dastnevis
nickrooz ari_mah
nickrooz moniirre
nickrooz howshani
nickrooz elsereturn
nickrooz amirassan
nickrooz nimeshab
nickrooz nimsede
nickrooz nima
nickrooz _dreamwhite
nickrooz miimshiin
nickrooz mhmazidi
liquigels iqbahal
liquigels marmarak81
liquigels kashkull
liquigels opiums
liquigels nima
liquigels arashka
liquigels fatemehmaleki
amini1979 h_m4571
amini1979 ehsan22101365
amini1979 _maprotiline
amini1979 saber13812002
amini1979 mehrdad
amini1979 jozi
amini1979 donyarad
amini1979 mhmazidi
hertkof aminasoode
hertkof amirspx
hertkof elllegreen
hertkof mohsenlinux
hertkof _mohammadz
hertkof moortezaa
hertkof islamizad
hertkof shaho
hertkof khano0omi
hertkof hallaji
hertkof majidalavizadeh
hertkof farzadme
hertkof jimmyheller
hertkof davoodtr
hertkof elsereturn
hertkof pilevar
hertkof matinjahantark
hertkof nimeshab
hertkof aminbz
hertkof elrazez
hertkof arashzd
hertkof mehrdad
hertkof _arashasghari
hertkof porya_del
hertkof sirmasih
hertkof manigh
hertkof 21aban
hertkof alireza94
hertkof mhmazidi
hertkof xerror
hertkof amiralii
hertkof siavashh
hertkof vahidrz
hertkof aliereza
hertkof aliajafari
hertkof sallar
hertkof jadi
hertkof jozi
hertkof milaad
hertkof moniirre
hertkof miimshiin
hertkof isaaeed
hertkof amirassan
hertkof opiums
hertkof rezamgh
hertkof nima
trunghieu_nth nyactor
pooya_ farhad_hf
pooya_ theanother
pooya_ shatobery
pooya_ jadi
pooya_ arashzd
pooya_ hoomanrezvani
pooya_ dastnevis
pooya_ floydian13
pooya_ shayanshalileh
pooya_ faghaemi
pooya_ neyemordab
pooya_ amiirlatifi
pooya_ abotap
pooya_ milad5113
pooya_ amirsaam
pooya_ sallar
sasan_j manoochehr
sasan_j behnamkashani
alibroujerdi eli___h
alibroujerdi atakhalighi
alibroujerdi davoodtr
alibroujerdi lilalways
alibroujerdi maryamansari_
alibroujerdi ghanemzadeh
alibroujerdi khano0omi
alibroujerdi _alirezas
alibroujerdi ehsandiary
alibroujerdi aminbz
alibroujerdi shatobery
alibroujerdi meisam31
alibroujerdi manoochehr
alibroujerdi manigh
alibroujerdi rezamahmoudii
alibroujerdi hadinik
alibroujerdi ara_ohanian
alibroujerdi ablomof
alibroujerdi hamedadizadeh
alibroujerdi malayeri
alibroujerdi zzgraph
alibroujerdi littlefarbod
alibroujerdi ireza_m
alibroujerdi pooyaroohi
alibroujerdi mahdisufian
alibroujerdi amiriano
alibroujerdi sallar
alibroujerdi ari_mah
alibroujerdi zxcmehran
alibroujerdi isaaeed
alibroujerdi milad5113
alibroujerdi ladanooo
alibroujerdi ahadyekta
alibroujerdi aminhashemi88
alibroujerdi jaavid
alibroujerdi mort3za
alibroujerdi siavashh
alibroujerdi persianshadow
alibroujerdi saeedhbi
alibroujerdi elsereturn
alibroujerdi abbas1367
alibroujerdi 21aban
alibroujerdi arashzd
alibroujerdi ramezanpour
alibroujerdi myvahid
alibroujerdi ashkan_g
alibroujerdi opiums
alibroujerdi ehsanix
alibroujerdi soroushayoubi
alibroujerdi dearkaveh
alibroujerdi shaho
alibroujerdi behnamkashani
alibroujerdi nima
alibroujerdi rezamgh
alibroujerdi peiman
alibroujerdi rezasoroori
alibroujerdi jadi
alibroujerdi boozary
alibroujerdi mhmazidi
hadizmn _mbadrian
hadizmn fero0o0o
hadizmn ablomof
xtremeagle smhmayboudi
xtremeagle _maprotiline
xtremeagle poooyak
xtremeagle nima
neemasakhtemani hossein_raziee
neemasakhtemani manigh
neemasakhtemani rezamgh
neemasakhtemani nima
neemasakhtemani sallar
neemasakhtemani behnamkashani
bahmani mhrnb
bahmani sallar
bahmani miladopiez
bahmani tabibzadeh
bahmani arashzd
bahmani milaad
bahmani nima
bahmani rezamgh
bahmani jaavid
khalighi siah_o_sefid
khalighi feriinoosh
khalighi sallar
khalighi asmaka_
khalighi glenatavoosi
khalighi arashzd
khalighi amirdarafsheh
khalighi atakhalighi
khalighi mahdi
khalighi hadjloo
khalighi soroushayoubi
khalighi farzadme
khalighi malayeri
khalighi shayanshalileh
khalighi lacrima91
khalighi nima
khalighi ara_ohanian
pedram_kh8 hossein_raziee
pedram_kh8 kpakfar
pedram_kh8 smtabatabaie
pedram_kh8 golnazzarinbakh
pedram_kh8 bubble_broken
pedram_kh8 masoudonvani
pedram_kh8 baaroon
pedram_kh8 damonist_org
pedram_kh8 mostafahessami
pedram_kh8 rezaee_nima
pedram_kh8 sunazi
pedram_kh8 shatobery
pedram_kh8 hadiyalin
pedram_kh8 sattariam
mshagerdi farnood
m4hm4d mahdi
m4hm4d alskvrda
m4hm4d jadi
m4hm4d nima
m4hm4d farzadme
m4hm4d opiums
m4hm4d _arashasghari
m4hm4d siavashh
m4hm4d milaad
m4hm4d arashzd
m4hm4d amirch_
m4hm4d sallar
m4hm4d deadbymoonlight
ybazli ali_hsh
ybazli mahdi
ybazli amir_habibzadeh
ybazli hoomanrezvani
ybazli sogand_gh
ybazli lilalways
ybazli mohammadf255
ybazli iahmadina
ybazli hallaji
ybazli sparkmood
ybazli arianismmm
ybazli alireza_attari
ybazli tranjbaran
ybazli moallemi
ybazli atakhalighi
ybazli rezamgh
ybazli nima
ybazli opiums
ybazli majidalavizadeh
ybazli sallar
ybazli milaad
ybazli manigh
ybazli arashzd
hossein_hm hoomanrezvani
hossein_hm sia_mac
hossein_hm iahmadina
hossein_hm nima
hossein_hm euwars
hossein_hm siavashh
ho3ein95 rez0oli
ho3ein95 mezmariz
ho3ein95 _maprotiline
ho3ein95 newseijiro
ho3ein95 deadbymoonlight
ho3ein95 donyarad
ho3ein95 shambasi
ho3ein95 sdrslm
ho3ein95 amirspx
ho3ein95 l2eza
ho3ein95 10naz
ho3ein95 negooni
ho3ein95 opiums
ho3ein95 elsereturn
ho3ein95 siah_o_sefid
ho3ein95 amirdarafsheh
ho3ein95 isaaeed
ho3ein95 lacrima91
ho3ein95 manigh
ho3ein95 sallar
ho3ein95 hoomanrezvani
ho3ein95 milaad
ho3ein95 moh3een
ho3ein95 sunazi
ho3ein95 arashzd
ho3ein95 nima
ho3ein95 jadi
ho3ein95 kashkull
ho3ein95 avahedi
kiasaeed alixrezax
kiasaeed rezamahmoudii
kiasaeed alireza_attari
kiasaeed atakhalighi
kiasaeed milaad
kiasaeed hoomanrezvani
kiasaeed majidalavizadeh
kiasaeed siavash
kiasaeed rezakamalifard
kiasaeed arianismmm
kiasaeed shayanshalileh
kiasaeed arashzd
kiasaeed shaho
kiasaeed b3hroozam
kiasaeed sallar
kiasaeed omidsx
mohammadf255 eskandari
mohammadf255 san3tm
mohammadf255 sparkmood
mohammadf255 raminbarati360
mohammadf255 nimadehghani
mohammadf255 hoomanrezvani
mohammadf255 farzadpro
mohammadf255 nekofar
mohammadf255 ybazli
mohammadf255 saman_salari
mohammadf255 howshani
mohammadf255 iahmadina
mohammadf255 sia_mac
mohammadf255 tttoofan
mohammadf255 porya_del
mohammadf255 imorteza
mohammadf255 jadi
mohammadf255 xarax
mohammadf255 rezamahmoudii
mohammadf255 fariborzn1
mohammadf255 jaavid
mohammadf255 ehsandiary
mohammadf255 hallaji
mohammadf255 kiarashamali
mohammadf255 keshipour
mohammadf255 majidalavizadeh
mohammadf255 bso2000
mohammadf255 sallar
mohammadf255 nima
farhoodtabrizi nima
inn3rsight poooyak
saman2xs nima
saman2xs sallar
saman2xs amirmehrani
saman2xs poooyak
jcsw123 21aban
jcsw123 arianismmm
ertekab anamis2020
ertekab ramona1370
ertekab _nacm_
ertekab bamdad62
ertekab doshmanfana
ertekab nimeshab
ertekab nima
raminqs rasez
raminqs opiums
raminqs mhmazidi
raminqs navidbehrangi
raminqs ahmadalli
raminqs apastorof
raminqs moallemi
raminqs damoon_k
raminqs glenatavoosi
raminqs manigh
raminqs rezamgh
raminqs miimshiin
raminqs hoomanrezvani
raminqs 21aban
raminqs vahidrz
raminqs howshani
raminqs aliajafari
raminqs donyarad
raminqs hallaji
raminqs amiirlatifi
raminqs malayeri
raminqs farzadian
raminqs _cmajid
raminqs dastnevis
raminqs hadjloo
raminqs shayanshalileh
raminqs _arashasghari
raminqs milaad
raminqs 1hamid
raminqs islamizad
raminqs amirmehrani
raminqs sallar
raminqs razieh_h
raminqs matinjahantark
raminqs aliereza
raminqs jadi
raminqs ireza_m
raminqs jimmyheller
raminqs arashzd
raminqs nima
mirjafari5 noo0nii
mirjafari5 yeganeeeh
mirjafari5 roshanak1
mirjafari5 _parsun_
mirjafari5 nedagolshan
mirjafari5 nimeshab
mirjafari5 parisaarazavi
mirjafari5 oliafatemi
mirjafari5 shahrzaad
mirjafari5 baaroon
mirjafari5 islamizad
mirjafari5 manigh
mirjafari5 artlesshand
mirjafari5 hamidpl
mirjafari5 tehran
mirjafari5 nima
mirjafari5 poooyak
mirjafari5 moortezaa
mirjafari5 bbehnamfar
mirjafari5 odises
mirjafari5 shaahink
mirjafari5 malayeri
mirjafari5 ayat_hosseini
mirjafari5 mahdi
mirjafari5 vahidu
mirjafari5 ehsandotnet
franklinjavier siavash
mooj685 rezakamalifard
mooj685 soltanihub
mooj685 amirspx
mooj685 hooshmandk
mooj685 euwars
mooj685 ari_mah
mooj685 l2eza
mooj685 porya_del
mooj685 jadi
mooj685 parisaa_
mooj685 alirezacrow
mooj685 nimeshab
mooj685 amirdarafsheh
mooj685 tiyooter
mooj685 21aban
mooj685 arashtn
mooj685 saeedhbi
mooj685 kheyzaran
mooj685 isaaeed
mooj685 _maprotiline
mooj685 kuffmode
mooj685 aliajafari
mooj685 _arashasghari
mooj685 islamizad
mooj685 amiirlatifi
mooj685 opiums
mooj685 siavashh
mooj685 moallemi
mooj685 shaahink
mooj685 manigh
mooj685 arashzd
mooj685 nima
khorramdel kiyanir
fandoq nanazi
fandoq _parsun_
fandoq ehsanix
fandoq baraary
fandoq eliafen
fandoq nasimoou
fandoq noo0nii
fandoq razieh_h
fandoq rezakamalifard
fandoq fatemehmaleki
fandoq tehran
fandoq malayeri
fandoq kiyanir
fandoq islamizad
fandoq siavash
fandoq webgard
fandoq manigh
fandoq parasto0o0o
fandoq injafourstar
fandoq arashzd
fandoq nimeshab
fandoq miimshiin
fandoq milaad
fandoq 21aban
fandoq donyarad
fandoq opiums
fandoq persianshadow
fandoq mhmazidi
fandoq saeedhbi
fandoq jadi
fandoq nima
kayquobad kiyanir
kayquobad vatansiz88
kayquobad farzadme
kayquobad dbexinr
kayquobad nima
kayquobad iranzaad
kayquobad islamizad
ikiarash nima
ikiarash farshadsibil
ikiarash oliafatemi
sinarz97 peezhiz
sinarz97 behnam86
sinarz97 oliafatemi
sinarz97 tttoofan
sinarz97 rezamahmoudii
sinarz97 baraary
sinarz97 pardis_h
sinarz97 monsieurkasra
sinarz97 ladanooo
sinarz97 elymasss
sinarz97 ahadyekta
sinarz97 omidsafari
sinarz97 _920627
sinarz97 parisaa_
sinarz97 afkarname
sinarz97 mohammadf255
sinarz97 kashkull
sinarz97 yacism
sinarz97 irezasharifi
sinarz97 shahrzadsharaf
sinarz97 nima
khatayeelar kashkull
khatayeelar farshadsibil
ehsanro shahrzadsharaf
ehsanro hesamg
ehsanro iahmadina
ehsanro rezamahmoudii
ehsanro shezed4
ehsanro 1irani
ehsanro javadolmamalek
ehsanro malayeri
ehsanro pharzam
ehsanro farhadex
ehsanro vatansiz88
ehsanro ehsaniaa
ehsanro sallar
ehsanro peyman3d
ehsanro islamizad
ehsanro zeus_dreams
reza_ansari razieh_h
reza_ansari opiums
reza_ansari rezamahmoudii
reza_ansari zakhar_
reza_ansari milad5113
reza_ansari parasto0o0o
reza_ansari hoomanrezvani
reza_ansari newseijiro
reza_ansari parisaa_
reza_ansari khano0omi
reza_ansari sooroor88
reza_ansari kiavash
reza_ansari myvahid
reza_ansari kiyanir
reza_ansari nimsede
reza_ansari farzadme
reza_ansari rezakazemirad
reza_ansari ehsandotnet
reza_ansari jimmyheller
reza_ansari fero0o0o
reza_ansari pilevar
reza_ansari behnamche
reza_ansari amirassan
reza_ansari manigh
reza_ansari saeedhbi
reza_ansari islamizad
reza_ansari negooni
reza_ansari farhadex
reza_ansari sallar
reza_ansari amirsaam
reza_ansari _arashasghari
reza_ansari annette_rivier
reza_ansari massiha60iha
reza_ansari nimeshab
reza_ansari ladanooo
myles_yorke nimadehghani
myles_yorke kuffmode
s3tin nilinona7395
s3tin taha_armis
s3tin euwars
s3tin irezasharifi
s3tin hoomanrezvani
s3tin oliafatemi
s3tin rezamahmoudii
s3tin farzadme
s3tin papazh
s3tin drshojaee777
s3tin cmyk42
s3tin habib62
s3tin siavashh
s3tin mhmazidi
s3tin newseijiro
s3tin sallar
s3tin moghaddas_it
s3tin 3raah
s3tin kazemi_soroush
s3tin alirp88
s3tin aminhashemi88
zarrinpanah mszargar
zarrinpanah nzpanah
codeisjoy pedrambehroozi
codeisjoy mahdi
codeisjoy 21aban
codeisjoy mohammadmojrian
codeisjoy armi_f
codeisjoy jadi
codeisjoy mehdivk
codeisjoy mhmdrzm
codeisjoy artlesshand
codeisjoy hamidpl
codeisjoy jranil
codeisjoy parsafatehi
codeisjoy araashk
codeisjoy cubny
codeisjoy nimolix
arianmoghbeli shahrammrl
arianmoghbeli parhumm
arianmoghbeli amireshraqi
arianmoghbeli alireza94
arianmoghbeli behnamkashani
arianmoghbeli atakhalighi
arianmoghbeli kiyanir
arianmoghbeli miladsafarzadeh
arianmoghbeli 21aban
arianmoghbeli pilevar
arianmoghbeli farhadex
arianmoghbeli aliajafari
arianmoghbeli hamidpl
arianmoghbeli mazdakp
arianmoghbeli majid_sharifi
arianmoghbeli poooyak
arianmoghbeli _arashasghari
arianmoghbeli shaahink
arianmoghbeli davoodtr
arianmoghbeli moallemi
arianmoghbeli amiirlatifi
sogol_2000 lacrima91
sogol_2000 nimanifest
sogol_2000 nimadehghani
sogol_2000 nima
sogol_2000 geekogenius
iirdpx zr_z
iirdpx mehryar7406
michaelasmar kord_mitra
michaelasmar chamnaz
michaelasmar dibatehrani
pashanekoo siavashh
pashanekoo kashkull
pashanekoo sallar
pashanekoo alirezacrow
pashanekoo rez0oli
pashanekoo nima
pashanekoo kiarashf
elhamhb nima
hosseinlotfi mdarianian
hosseinlotfi moghaddas_it
amugarfield mehdimohseni
amugarfield ehsandiary
amugarfield majidalavizadeh
amugarfield nimania
amugarfield webgard
amugarfield tehran
amugarfield donyarad
amugarfield nimanifest
amugarfield mehdiahmadi
amugarfield nima
amugarfield ehsanix
daood_frmesk392 sallar
ahmadalli jozi
ahmadalli porya_del
ahmadalli siah_o_sefid
ahmadalli persianshadow
ahmadalli islamizad
ahmadalli tranjbaran
ahmadalli farshadatis
ahmadalli timisatarzadeh
ahmadalli peyman3d
ahmadalli shaho
ahmadalli san3tm
ahmadalli hooshmandk
ahmadalli aminkhss
ahmadalli amirhosseinag
ahmadalli chalist
ahmadalli b3hroozam
ahmadalli jmosawy
ahmadalli rezamgh
ahmadalli nima
ahmadalli arashzd
ahmadalli cubny
ahmadalli opiums
ahmadalli manigh
ahmadalli blind_owl
ahmadalli davoodtr
ahmadalli maryayi
ahmadalli moallemi
ahmadalli anamis2020
ahmadalli mehdy314
ahmadalli alireza_attari
ahmadalli milicitel
ahmadalli sallar
ahmadalli ampirshah
ahmadalli jadi
farzanehabi sallar
farzanehabi parisaa_
farzanehabi elahakbari
farzanehabi atakhalighi
valternit ehsanro
valternit behnamche
valternit zeus_dreams
valternit saeed_fard
valternit taha_armis
valternit rez0oli
valternit moh3een
valternit newseijiro
valternit amirsaam
valternit opiums
valternit milaad
valternit kashkull
valternit anamis2020
valternit howshani
valternit elsereturn
valternit ireza_m
resam_mcv sepidehsaied
resam_mcv nima
resam_mcv amiriano
hoomanlp nanazi
hoomanlp shahrzadsharaf
hoomanlp omidzamanii
ampirshah ahmadalli
ampirshah jadi
zoubish rezamahmoudii
zoubish hoseiin
zoubish hamid_karimii
zoubish sajjad_meshki
zoubish ozirice
zoubish emtized
zoubish taha_armis
zoubish farhadex
zoubish _arashasghari
zoubish parkanet
zoubish mezmariz
zoubish amirch_
zoubish 1irani
zoubish afkarname
ahmadrezalotfi chalist
ahmadrezalotfi aliajafari
ahmadrezalotfi tehran
ahmadrezalotfi shaahin_namdar
ahmadrezalotfi sheikheshahr
ahmadrezalotfi littlefarbod
ahmadrezalotfi babaali_amir
ahmadrezalotfi islamizad
ahmadrezalotfi mahdi
ahmadrezalotfi thebijan2000
ahmadrezalotfi alskvrda
ahmadrezalotfi sallar
ahmadrezalotfi 21aban
ahmadrezalotfi peiman
ahmadrezalotfi jadi
ahmadrezalotfi mhmazidi
ahmadrezalotfi 2ndmoon
ahmadrezalotfi nima
ahmadrezalotfi ehsanix
ahmadrezalotfi nimania
ahmadrezalotfi mehrdad
ahmadrezalotfi alikamran
meisam31 sadeghjam
meisam31 jimmyheller
meisam31 moallemi
meisam31 amirmehrani
meisam31 sharh
meisam31 apastorof
meisam31 a_forestgirl
meisam31 ladanooo
meisam31 javadolmamalek
meisam31 islamizad
meisam31 ireza_m
meisam31 hashemdot
meisam31 aminasoode
meisam31 milad5113
meisam31 sallar
meisam31 nimeshab
meisam31 ali_ajoudanian
meisam31 fero0o0o
meisam31 ablomof
meisam31 davodm
meisam31 jadi
meisam31 jaavid
meisam31 _maprotiline
meisam31 zzgraph
meisam31 blind_owl
meisam31 hadinik
meisam31 sinadotnet
meisam31 elsereturn
meisam31 tabibzadeh
meisam31 eliafen
meisam31 21aban
meisam31 vahid22
meisam31 amirdaly
meisam31 shayanshalileh
meisam31 mhmazidi
meisam31 rezamgh
meisam31 nima
meisam31 abbas1367
meisam31 arashtn
nargesesf opiums
nargesesf _maprotiline
nargesesf fatik
nargesesf ghalamzann
nargesesf samanoqo
nargesesf 21aban
nargesesf trumangray
nargesesf _parsun_
nargesesf roshanak1
nargesesf hadiyalin
nargesesf i3argi
nargesesf sharh
nargesesf zzgraph
nargesesf fomo2
nargesesf ladanooo
nargesesf chapdast
nargesesf nima
nargesesf elsereturn
sajjad63 _maprotiline
sajjad63 farin
sajjad63 moniirre
sajjad63 maryjavana
sajjad63 injafourstar
sajjad63 roshanak1
sajjad63 nargesesf
sajjad63 mrkavousi
sajjad63 milaad
sajjad63 hamidpl
sajjad63 jadi
sajjad63 _alirezas
sajjad63 chapdast
sajjad63 littlefarbod
sajjad63 parsafatehi
sajjad63 simaaym
sajjad63 amirassan
sajjad63 mmasoudshahi
sajjad63 2ndmoon
sajjad63 nooshink
sajjad63 fero0o0o
sajjad63 miimshiin
sajjad63 parinazx
sajjad63 amiralii
sajjad63 elsereturn
sajjad63 donyarad
sajjad63 21aban
sajjad63 zzgraph
sajjad63 opiums
sajjad63 mhrnb
sajjad63 mhmazidi
sajjad63 baaroon
ercxar hadinik
ercxar ozirice
ercxar fomo2
ercxar trumangray
ercxar hadiyalin
ercxar i3argi
ercxar samanoqo
ercxar blind_owl
ercxar moniirre
ercxar ehsandiary
ercxar fero0o0o
ercxar donyarad
ercxar aliinba
ercxar parasto0o0o
ercxar davodm
ercxar hamidpl
ercxar injafourstar
ercxar jadi
ercxar farbod3f
ercxar shaho
ercxar nooshink
ercxar sinadotnet
ercxar siavashh
ercxar noo0nii
ercxar mehrdad
ercxar rezamgh
ercxar mhmazidi
ercxar aminbz
ercxar nargesd
ercxar nimeshab
ercxar amiralii
ercxar ladanooo
ercxar opiums
ercxar roshanak1
ercxar zzgraph
ercxar milaad
ercxar saeedhbi
ercxar nima
ercxar amirassan
ercxar 21aban
ercxar elsereturn
ercxar manigh
ercxar eliafen
ercxar sallar
ercxar jozi
ercxar mrkavousi
ercxar miimshiin
ghalamzann zzgraph
ghalamzann donyarad
ghalamzann arashzd
ghalamzann roohsavar
ghalamzann opiums
ghalamzann farin
ghalamzann hadiyalin
ghalamzann 21aban
ghalamzann nargesesf
ghalamzann mmasoudshahi
ghalamzann nargesd
ghalamzann injafourstar
ghalamzann xldrx
ghalamzann milaad
ghalamzann _parsun_
ghalamzann javadoo
ghalamzann nima
ghalamzann mehrdad
ghalamzann ammaghsa
ghalamzann sharh
nargesd shaahink
nargesd hamidpl
nargesd atakhalighi
nargesd pooyaz
nargesd miladsafarzadeh
nargesd roshanak1
nargesd ghalamzann
nargesd marmarak81
nargesd hadiyalin
nargesd saeedhbi
nargesd mostafa_pgs
nargesd 21aban
nargesd farin
nargesd amirorima
nargesd sallar
nargesd sharh
nargesd siavashh
nargesd parsafatehi
nargesd manigh
nargesd opiums
nargesd rezamgh
nargesd amirassan
nargesd milaad
nargesd mehrdad
nargesd nooshink
nargesd amiralii
nargesd mmasoudshahi
nargesd nima
nargesd miimshiin
kiarashf kayquobad
kiarashf kashkull
kiarashf yeganeeeh
kiarashf nimsede
kiarashf jozi
kiarashf payamf1
kiarashf timisatarzadeh
kiarashf santoor_ostad
kiarashf essfand
kiarashf arman_arian
kiarashf elllegreen
kiarashf aliajafari
kiarashf l2eza
kiarashf elsereturn
kiarashf jadi
kiarashf pashanekoo
kiarashf nima
kiarashf lilalways
liberal1988 rezaabiat
liberal1988 nimsede
liberal1988 khano0omi
liberal1988 howshani
liberal1988 santoor_ostad
liberal1988 sallar
liberal1988 nima
shaahin_namdar nima
shabgardd roshanak1
shabgardd fero0o0o
shabgardd oliafatemi
shabgardd haniyehh
shabgardd shahrzadsharaf
shabgardd hoseinmontazer
shabgardd drferferi
shabgardd noo0nii
shabgardd sooroor88
shabgardd rezamahmoudii
shabgardd ladanooo
shabgardd elsereturn
shabgardd hadiyalin
shabgardd davodm
shabgardd _parsun_
shabgardd _maprotiline
shabgardd sinadotnet
shabgardd abbas1367
shabgardd sallar
shabgardd opiums
shabgardd eliafen
shabgardd nanazi
shabgardd nimsede
shabgardd nimeshab
shabgardd manigh
shabgardd milaad
sarahbradshaw92 nooshink
sarahbradshaw92 amirassan
sarahbradshaw92 elsereturn
sarahbradshaw92 reza_parsa
mjsbidar opiums
mjsbidar alirezahajali
mjsbidar milaad
mjsbidar setare60
mjsbidar mahdimalaguena
mjsbidar mrkavousi
mjsbidar nimadehghani
parinazx mrkavousi
parinazx amirassan
parinazx aminbz
parinazx raoros
parinazx chapdast
parinazx amirspx
parinazx injafourstar
parinazx 21aban
parinazx amiralii
parinazx milaad
parinazx farin
parinazx manigh
hmemarzadegan shervinmashayek
staff_999199 nima
_arash_a alskvrda
_arash_a amirassan
_arash_a kuffmode
_arash_a 1masochist
_arash_a _sheved_
bigdeli_behzad iranzaad
mrhorse glenatavoosi
mrhorse s_usinger
mrhorse mahdi
bahar_m208 nima
arashazh1 oliafatemi
rabeah tehran
dibatehrani michaelasmar
yacism iqbahal
yacism bilijacks
azin_afshar10 mahnooshjamshid
azin_afshar10 sina_moosavi
azin_afshar10 opiums
azin_afshar10 siavashh
pnfrzn nima
doroshagha dara_ft
doroshagha amin590
mhmanouchehry nimania
mhmanouchehry mohsenrf
mhmanouchehry vahidu
mhmanouchehry nimanifest
aghsajjy nima
aghsajjy pedrambehroozi
raymondkh snasihatkon
raymondkh shayanshalileh
raymondkh ara_ohanian
raymondkh alich110
raymondkh eskandari
raymondkh isampeace
great_pear sh1shokooh
great_pear __ft_
great_pear 3pidehh
great_pear mozhgoun
great_pear razieh_h
great_pear elsereturn
great_pear blind_owl
tirdad2520 nima
tirdad2520 manigh
safarimr fatemehmaleki
safarimr _cmajid
safarimr sinaevil
safarimr siavashh
safarimr _maprotiline
safarimr ehsandiary
safarimr persianshadow
safarimr donyarad
safarimr aminbz
safarimr abbas1367
safarimr nooshink
safarimr nima
safarimr xerror
safarimr mhmazidi
tahzibianfard salarnayerhoda
tahzibianfard alskvrda
tahzibianfard lrzkhd
mohsenemi nimanifest
mohsenemi donyarad
mohsenemi milaad
mohsenemi parsafatehi
mohsenemi opiums
mohsenemi jadi
mohsenemi mehdimohseni
mohsenemi nimania
mohsenemi nima
farazelahian maryam136ab
havalarpeksicak kleonef
havalarpeksicak frothytune
havalarpeksicak dila_licious
havalarpeksicak serpent_4
havalarpeksicak plnn_c
batuhanustun dila_licious
batuhanustun yildiz__ufuk
yildiz__ufuk batuhanustun
yildiz__ufuk kleonef
yildiz__ufuk serpent_4
serpent_4 havalarpeksicak
serpent_4 kleonef
serpent_4 metehancakir
serpent_4 yildiz__ufuk
serpent_4 burcu_gnl
serpent_4 plnn_c
serpent_4 dila_licious
burcu_gnl kleonef
burcu_gnl serpent_4
sohale unclebobmartin
sohale _maprotiline
sohale nimsede
sohale bamdad
sohale nima
sohale opiums
sohale jaavid
sohale hoomant
sohale mehdivk
pouriya_n nima
pouriya_n aliashoori
pouriya_n myvahid
pouriya_n shayanshalileh
pouriya_n malayeri
pouriya_n _arashasghari
pouriya_n shaahink
pouriya_n rahabm
pouriya_n mahdi
pouriya_n amirhosseinmir
dara_ft doroshagha
hoseinsheikh roohsavar
hoseinsheikh amir_sajjadi
hoseinsheikh donyarad
hoseinsheikh shayanshalileh
hoseinsheikh damoon_k
hoseinsheikh eskandari
hoseinsheikh yekpanjare
hoseinsheikh nimanifest
hoseinsheikh mrkavousi
hoseinsheikh nimania
hoseinsheikh mehdiahmadi
hoseinsheikh hamedyzdn
hoseinsheikh atakhalighi
hoseinsheikh jozi
hoseinsheikh nima
hoseinsheikh webgard
hoseinsheikh injafourstar
samaghoba nima
omid7011 roshanak1
omid7011 fandoq
omid7011 rezamahmoudii
omid7011 amirorima
omid7011 hadizmn
omid7011 sheikheshahr
omid7011 nima
omid7011 sallar
omid7011 jadi
omid7011 milaad
omid7011 farshad7011
ahmadrezaerfani _parsun_
ahmadrezaerfani yeganeeeh
ahmadrezaerfani ari_mah
ahmadrezaerfani kheyzaran
ahmadrezaerfani kuffmode
ahmadrezaerfani shahrzadsharaf
ahmadrezaerfani mrn945
ahmadrezaerfani moniirre
ahmadrezaerfani nimeshab
ahmadrezaerfani donyarad
ahmadrezaerfani razieh_h
ahmadrezaerfani imorteza
ahmadrezaerfani nima
parvizchitsaz ladanooo
amir_laali arashka
kingsoha assalmrn
kingsoha elnazkalantari
nimafurughei navidpakian
sabamehrm navidpakian
sabamehrm roshanak1
sabamehrm zamanmhz
sabamehrm nima
mehran1010 keyshid_a
malimzed mahdi
malimzed arashzd
malimzed lilalways
malimzed nima
sa_soltan farshadtx
sa_soltan nima
alich110 raymondkh
alich110 miimshiin
masoudborbor nimania
masoudborbor dearkaveh
masoudborbor m_mirjafari
masoudborbor ashkanborouj
masoudborbor nima
masoudborbor mahdimalaguena
masoudborbor jaavid
sina_mo elrazez
sina_mo tiyooter
sina_mo yeganeeeh
elrazez sina_mo
elrazez xormaloo
elrazez tiyooter
elrazez kuffmode
elrazez yeganeeeh
elrazez l2eza
elrazez javadolmamalek
elrazez 2ndmoon
mahdimalaguena rana_schams
mahdimalaguena hoseinmontazer
mahdimalaguena arashtn
mahdimalaguena nimeshab
mahdimalaguena peiman
mahdimalaguena jadi
mahdimalaguena niloufarbr
mahdimalaguena yasget
mahdimalaguena montazerirad
mahdimalaguena _parsun_
mahdimalaguena mjsbidar
mahdimalaguena hadinik
mahdimalaguena nima
mahdimalaguena roohsavar
mahdimalaguena mhmazidi
mahdimalaguena nonbahrami
mahdimalaguena masoudborbor
___ae7 amirassan
___ae7 rezanzm
mosbeba mrkavousi
mosbeba simaaym
mosbeba nooshink
mosbeba nargesd
mosbeba opiums
mosbeba fero0o0o
gitex_24 omid_keshtkar
gitex_24 nima
_sh_ei_da_ hamiddm
_sh_ei_da_ chapdast
_sh_ei_da_ tiyooter
_sh_ei_da_ elllegreen
_sh_ei_da_ kuffmode
_sh_ei_da_ amirassan
_sh_ei_da_ amirhosseinrzd
_sh_ei_da_ _sheved_
sahlabadiamirre toktam85
sahlabadiamirre nimeshab
sahlabadiamirre tranjbaran
sahlabadiamirre tttoofan
sahlabadiamirre 21aban
sahlabadiamirre ladanooo
sahlabadiamirre nima
maryam136ab nimadehghani
maryam136ab farazelahian
ehsan1634 djgizemcinar
ehsan1634 nima
jalalafshar rana_schams
jalalafshar donyarad
jalalafshar aliichap
jalalafshar roshanak1
jalalafshar nima
jalalafshar manigh
jalalafshar nimanifest
jalalafshar mkargar
jalalafshar parasto0o0o
jalalafshar nooshink
jalalafshar jadi
yilmazatamer frothytune
msasanr mahdifarshi
sasan_99 kiarokhfatemi1
sasan_99 amirsadigh1
13mtb13 nima
m_alisan amirsadigh1
andriheidar peignoir
kennethwhite micheleorzan
micheleorzan medhved
medhved micheleorzan
medhved blacktar
medhved ricowyder
medhved nyactor
medhved rekatz
safasalehi nima
safasalehi nimania
baran_bahary nima
bbehnamfar ehsandotnet
bbehnamfar pilevar
bbehnamfar shaahink
bbehnamfar salardo
bbehnamfar amirmehrani
bbehnamfar 21aban
bbehnamfar atakhalighi
bbehnamfar sallar
bbehnamfar amiirlatifi
bbehnamfar mhmdrzm
bbehnamfar asadsafari
bbehnamfar davoodtr
bbehnamfar malayeri
bbehnamfar mahdi
bbehnamfar farhadex
bbehnamfar poooyak
bbehnamfar farzadian
bbehnamfar shayanshalileh
bbehnamfar geekogenius
bbehnamfar farbod3f
bbehnamfar nima
achi_tino howshani
achi_tino ramona1370
achi_tino sallar
achi_tino elsereturn
achi_tino anamis2020
achi_tino milaad
achi_tino _sheved_
achi_tino amirassan
achi_tino hoomanrezvani
achi_tino porya_del
achi_tino s9dism
achi_tino evancence1
achi_tino amirhosseinrzd
achi_tino webgard
achi_tino nimsede
achi_tino nima
achi_tino miimshiin
maziarbm nimadehghani
maziarbm dkalantari
mehrdad_agg nima
mehrdad_agg amiralii
mehrdad_agg amirassan
mehrdad_agg parsa_amini74
mehrdad_agg graysnowflake
mehrdad_agg amirorima
2ndmoon siavashh
2ndmoon moniirre
2ndmoon amirorima
2ndmoon milaad
2ndmoon umideath
2ndmoon chapdast
2ndmoon littlefarbod
2ndmoon _alirezas
2ndmoon kheyzaran
2ndmoon elrazez
2ndmoon mrkavousi
2ndmoon _sheved_
2ndmoon l2eza
2ndmoon amirspx
2ndmoon ahmadrezalotfi
2ndmoon zzgraph
2ndmoon ashkan_g
2ndmoon ehsandiary
2ndmoon amirdarafsheh
2ndmoon mairyland
2ndmoon hajimahdi
2ndmoon jaavid
2ndmoon sajjad63
2ndmoon mehrdad
2ndmoon amirassan
2ndmoon hadiyalin
2ndmoon graysnowflake
2ndmoon parsafatehi
2ndmoon nima
shokouhi_nina manigh
elnazkalantari fattahididar
elnazkalantari kingsoha
ayan_tala amirassan
umideath wilk3ns
umideath 2ndmoon
bubble_broken hadiyalin
bubble_broken shatobery
bubble_broken parkanet
bubble_broken vatansiz88
bubble_broken siavashh
bubble_broken damonist_org
farshadatis milaad
farshadatis davoodtr
farshadatis kkiann
farshadatis chapdast
farshadatis saman_soltani
farshadatis _saru8
farshadatis moshtaghi
farshadatis martianboy
farshadatis amirdarafsheh
farshadatis 21aban
farshadatis hamidpl
farshadatis ehsandiary
farshadatis mehrdad
farshadatis yasget
farshadatis miladkdz
farshadatis miladopiez
farshadatis mhmdrzm
jimbooooo omidamraei
jimbooooo fatik
jimbooooo roshanak1
jimbooooo sadeghjam
jimbooooo chapdast
jimbooooo amirmehrani
jimbooooo efazati
jimbooooo donyarad
jimbooooo marmarak81
jimbooooo amirspx
jimbooooo _nacm_
jimbooooo santamaria222
jimbooooo aliereza
jimbooooo haniyehh
jimbooooo parsafatehi
jimbooooo _maprotiline
jimbooooo littlefarbod
jimbooooo ehsandiary
jimbooooo mrkavousi
jimbooooo nima
jimbooooo parasto0o0o
jimbooooo jadi
jimbooooo mmasoudshahi
jimbooooo hajimahdi
jimbooooo tabibzadeh
jimbooooo arman_arian
jimbooooo nooshink
jimbooooo aminbz
jimbooooo rouhi
jimbooooo saeedhbi
jimbooooo 21aban
jimbooooo milaad
jimbooooo ladanooo
jimbooooo injafourstar
jimbooooo amiralii
jimbooooo zzgraph
jimbooooo farin
jimbooooo mehrdad
jimbooooo jaavid
mahyanmb mahdico
mahyanmb pourebadi
mahyanmb pourebadi
mahyanmb marytahmasb
mahyanmb nimakarimi95
saeiiideh aliichap
saeiiideh emtized
saeiiideh mezmariz
saeiiideh kuffmode
saeiiideh amironism
saeiiideh _arashasghari
saeiiideh sallar
saeiiideh habib62
saeiiideh amirassan
saeiiideh _sheved_
iamsoroosh ehsan_soodmand
iamsoroosh mhmazidi
iamsoroosh freemaysam
iamsoroosh rouhi
iamsoroosh ehsandiary
iamsoroosh hamidpl
eeqsun nima
eeqsun kamyarinfinity
pesarebalegh amirassan
pesarebalegh nimeshab
pesarebalegh mehrdad
niloufarbr mahdimalaguena
niloufarbr nima
niloufarbr amiralii
niloufarbr amirfoad
niloufarbr nimadehghani
niloufarbr barzg
marytahmasb nimania
marytahmasb mahyanmb
marytahmasb alireza_gh
marytahmasb webgard
marytahmasb nimadehghani
marytahmasb mahdico
marytahmasb amirfoad
marytahmasb nima
ftmoooo donyarad
ftmoooo amirspx
ftmoooo injafourstar
ftmoooo wikidrink
ftmoooo nimadehghani
ftmoooo jadi
ftmoooo sallar
ftmoooo yekpanjare
ftmoooo fatemehmaleki
ftmoooo nima
ftmoooo ehsanix
zhiwan btabibian
btabibian nimadehghani
btabibian mr_golch
btabibian jure
btabibian zhiwan
btabibian nima
shayyzz mahsssssa
shayyzz pantheach
shayyzz najandz
shayyzz damoon_k
shayyzz kashkull
shayyzz djborhan
shayyzz elsereturn
shayyzz taimazpro
shayyzz newseijiro
shayyzz howshani
shayyzz hoomanrezvani
shayyzz sheyda_za
astromath300 melissachabok
astromath300 nima
astromath300 moonrider
hnezamipoor mszargar
bonewars chapdast
bonewars opiums
bonewars trumangray
bonewars azizabadi_
bonewars efazati
bonewars tinyring
bonewars azure3bt
bonewars martianboy
bonewars 51naa
bonewars rezakazemirad
bonewars bilijacks
bonewars kheyzaran
bonewars jadi
injafourstar amirassan
injafourstar jadi
injafourstar mehdiahmadi
injafourstar _parsun_
injafourstar siavashh
injafourstar eliafen
injafourstar trumangray
injafourstar _alirezas
injafourstar veronicafmk
injafourstar amirspx
injafourstar ghalamzann
injafourstar roshanak1
injafourstar theanother
injafourstar marmarak81
injafourstar amirmehrani
injafourstar sharh
injafourstar _maprotiline
injafourstar nimanifest
injafourstar hadiyalin
injafourstar hadiyalin
injafourstar yekpanjare
injafourstar fomo2
injafourstar parinazx
injafourstar nooshink
injafourstar simaaym
injafourstar zzgraph
injafourstar parsafatehi
injafourstar nima
injafourstar minabanoo
injafourstar jaavid
injafourstar fatik
injafourstar opiums
injafourstar ehsandiary
injafourstar mhmazidi
injafourstar littlefarbod
injafourstar farin
injafourstar sajjad63
injafourstar xerror
injafourstar mehrdad
injafourstar milaad
ahmadarabsaeedi iqbahal
g_hoseyn nimeshab
g_hoseyn elsereturn
g_hoseyn opiums
g_hoseyn farshadsibil
g_hoseyn tiyooter
g_hoseyn 2ndmoon
g_hoseyn isaaeed
g_hoseyn blind_owl
gmoghtaderazadi nima
gmoghtaderazadi hadjloo
alijani_rada baaroon
alijani_rada nimolix
alijani_rada mohammadmojrian
alijani_rada asadsafari
alijani_rada shaho
alijani_rada soroushayoubi
alijani_rada mahdi
alijani_rada jranil
alijani_rada manigh
alijani_rada miladkdz
strasboorg tabibzadeh
strasboorg nimanifest
strasboorg amirorima
ali_niknam nima
christinegraf hagengraf
hadis nimanifest
hadis timisatarzadeh
hadis kuffmode
hadis peiman
hadis sallar
hadis mjnanakar
hadis opiums
hadis siavash
hadis islamizad
hadis _sheved_
hadis persianshadow
hadis mrkavousi
hadis manigh
hadis arashzd
hadis amirassan
hadis zzgraph
hadis miimshiin
hadis ladanooo
hadis mhmazidi
hadis jadi
hadis nima
ptoreini alirezacrow
ptoreini wikidrink
ptoreini amin_gholami
ptoreini shayanshalileh
ptoreini arashzd
ptoreini mahdi
ptoreini persianshadow
ptoreini ahadyekta
ptoreini poria_pd
ptoreini moghaddas_it
ptoreini nima
aminaharipour namvari
aminaharipour hallaji
aminaharipour behnamjz
aminaharipour amir_habibzadeh
rasa_cri pharzam
rasa_cri hallaji
real68er raulde
real68er martinweigert
real68er pfandtasse
real68er bso2000
real68er apphil
real68er wiktorschmidt
real68er cbschmidt
ashkanxx nimeshab
ashkanxx erfunn
ashkanxx parisaa_
ashkanxx jadi
ashkanxx oliafatemi
ashkanxx myvahid
ashkanxx nimanifest
ashkanxx siavashh
ashkanxx milaad
ashkanxx nimsede
ashkanxx hoomanrezvani
ashkanxx _nacm_
ashkanxx nima
ashkanxx majidakgh
ashkanxx maryayi
16nullzwo _teecee
16nullzwo blognus
16nullzwo hirnrinde
16nullzwo oliverg
16nullzwo thehartworker
16nullzwo kehrseite
16nullzwo martinweigert
meringer raulde
meringer schleeh
meringer lgraef
meringer _teecee
meringer kehrseite
meringer scheidtweilerpr
meringer marcellini
meringer cateatfish
murrayporcupine elijahmanor
murrayporcupine ramezanpour
murrayporcupine joseph_rasch
tokanchan alvinashcraft
blognus 16nullzwo
boedger nilsruestmann
boedger scheidtweilerpr
boedger oliverg
boedger cbschmidt
boedger gruppenbing
saamdotgh jozi
saamdotgh jadi
saamdotgh arash_radmand
aminnnnn_g milaad
3pehrbehroozi aliajafari
3pehrbehroozi fariborzn1
3pehrbehroozi codeisjoy
3pehrbehroozi kiarashamali
3pehrbehroozi farnood
3pehrbehroozi reshadman
3pehrbehroozi armi_f
3pehrbehroozi artlesshand
3pehrbehroozi cubny
3pehrbehroozi parisaarazavi
3pehrbehroozi moallemi
3pehrbehroozi pedrambehroozi
3pehrbehroozi abbas1367
3pehrbehroozi vahid22
3pehrbehroozi nima
pedrambehroozi 21aban
pedrambehroozi shayanshalileh
pedrambehroozi jadi
pedrambehroozi codeisjoy
pedrambehroozi miladkdz
pedrambehroozi donyarad
pedrambehroozi parisaarazavi
pedrambehroozi nimolix
pedrambehroozi aminbz
pedrambehroozi reshadman
pedrambehroozi fariborzn1
pedrambehroozi artlesshand
pedrambehroozi veronicafmk
pedrambehroozi cubny
pedrambehroozi siavashh
pedrambehroozi milaad
pedrambehroozi opiums
pedrambehroozi hamidpl
pedrambehroozi 3pehrbehroozi
pedrambehroozi aghsajjy
pedrambehroozi moallemi
pedrambehroozi parhumm
azaharizaman joelgascoigne
azaharizaman mohsen_akhavan
namnamir atakhalighi
namnamir snasihatkon
namnamir sadeghjam
namnamir amirrasha
namnamir mojtabamahmoodi
namnamir hallaji
namnamir siamakahadi
namnamir hadjloo
namnamir shayanshalileh
namnamir malayeri
namnamir tehran
namnamir hooshmandk
namnamir mahdi
namnamir alinzm
namnamir jadi
namnamir arashzd
namnamir webgard
namnamir nima
namnamir persianshadow
ebrnilou gigolajulian
taimazpro opiums
fulyaakgun arslandmr
fulyaakgun metehancakir
smtabatabaie spring_greenir
smtabatabaie artlesshand
smtabatabaie hoomanrezvani
smtabatabaie jadi
smtabatabaie shayanshalileh
smtabatabaie atakhalighi
smtabatabaie shatobery
smtabatabaie hadifarnoud
smtabatabaie theanother
smtabatabaie moallemi
smtabatabaie pedram_kh8
mehdi_same shatobery
mehdi_same s_usinger
mehdi_same mahdi
mehdi_same ayat_hosseini
mehdi_same atakhalighi
mehdi_same hadifarnoud
mehdi_same salehamini
mehdi_same ghanemzadeh
mehdi_same ennegar
mehdi_same majidalavizadeh
mehdi_same malayeri
mehdi_same shayanshalileh
mehdi_same soroushayoubi
toorkan shahinazin
toorkan naeimjafari
hajagha nima
hajagha ghanemzadeh
hajagha alimoniri
hajagha mohhzg
hajagha arashzd
saranganv radekvales
saranganv jongold
saranganv aaronmase
saranganv cameronwwilson
radekvales joelgascoigne
radekvales aaronmase
radekvales cameronwwilson
radekvales hadifarnoud
radekvales saranganv
aaronmase saranganv
aaronmase cameronwwilson
cameronwwilson aaronmase
cameronwwilson hadifarnoud
cameronwwilson radekvales
cameronwwilson saranganv
mmafi61 ali_hsh
kishmehr ireza_m
kishmehr omidvand
kishmehr hajahmadkazemi
haj_mamed mahssaa
haj_mamed ghanemzadeh
haj_mamed majidalavizadeh
haj_mamed hoseinit
haj_mamed nimeshab
haj_mamed ha8i8eh
haj_mamed 21aban
haj_mamed ayn_ghaf
haj_mamed mahdinasseri
haj_mamed shayanshalileh
haj_mamed navidbehrangi
haj_mamed 12_plus1
haj_mamed shatobery
haj_mamed amirrasha
haj_mamed masrour
haj_mamed nekofar
haj_mamed kermanpour
haj_mamed theanother
haj_mamed jadi
haj_mamed ammaghsa
haj_mamed xldrx
milaad_ nimeshab
milaad_ feriinoosh
milaad_ _parsun_
mehran_maza sia_mac
mehran_maza shayanshalileh
mehran_maza siavashh
mehran_maza shaahink
mehran_maza 21aban
mehran_maza manigh
mehran_maza hoomanrezvani
mehran_maza mahdi
mehran_maza nima
mehran_maza jadi
mehran_maza atakhalighi
mehran_maza euwars
mehran_maza arashzd
mehran_maza saeed_taheri
mehran_maza milaad
mehran_maza mehrdad
mehran_maza alixrezax
mehran_maza arianismmm
mehran_maza sallar
montazerirad atakhalighi
montazerirad ghanemzadeh
montazerirad shayanshalileh
montazerirad navidbehrangi
montazerirad davoodtr
montazerirad snasihatkon
montazerirad s_usinger
montazerirad opiums
montazerirad mahdimalaguena
montazerirad nimanifest
montazerirad injafourstar
montazerirad nima
va3zi sallar
va3zi ali_haddadkar
va3zi ali_haddadkar
va3zi hamedmohammadii
va3zi majidalavizadeh
va3zi theanother
poria_pd ptoreini
poria_pd nima
elymasss alirezacrow
elymasss nimadehghani
elymasss nima
2_e_ter rezanzm
2_e_ter rezamajidi_t
2_e_ter hamedsky2
2_e_ter porya_del
2_e_ter h_m4571
2_e_ter deadbymoonlight
mohsenix amirhosseinag
mohsenix deadbymoonlight
mohsenix elsereturn
mohsenix sallar
mohsenix jadi
mohsenix nima
mohsenix arashzd
hadifar_saeed alirezacrow
hadifar_saeed sallar
hadifar_saeed ari_mah
hadifar_saeed elsereturn
hadifar_saeed _arashasghari
hadifar_saeed shayyzz
hadifar_saeed nima
tumultuoes nima
behnameskan rahimiha
behnameskan krokor117
ketweazle jantheofel
ketweazle ha75
kchvb derkmarseille
kchvb albertpoghosyan
kchvb holgerd
kchvb blacktar
kchvb hirnrinde
kchvb katiunims
kchvb sascha_p
kchvb sigloch
kchvb _teecee
kchvb uhaefele
kchvb zauberfrau
kchvb kehrseite
kchvb peate
kchvb martinweigert
kchvb manuelkoelman
kchvb jantheofel
kchvb real68er
kchvb elijahmanor
kchvb pfandtasse
kchvb oliverg
d_weingartner mobiliser
d_weingartner renelisi
d_weingartner rachel_arn
d_weingartner czychi
d_weingartner btincq
d_weingartner danbar87
gruppenbing nilsruestmann
gruppenbing azrael74
gruppenbing boedger
gruppenbing matthiasgraef
gruppenbing trill_stephan
gruppenbing danbar87
martingrill oliverg
martingrill katrinmathis
martingrill parkplace_de
martingrill danbar87
martingrill ha75
martingrill spacedani
martingrill surfinthewaves
martingrill mbesch
martingrill _teecee
martingrill robert_we
martingrill jantheofel
rainboxx ellenberg
rainboxx stefanfeser
rainboxx danbar87
rainboxx dittes
rainboxx fkarlitschek
jspanger andreasspiegler
jspanger cbschmidt
jspanger thehartworker
jspanger dirk_s
jspanger trecks
stefanfeser feliks
stefanfeser ha75
stefanfeser ellenberg
stefanfeser elijahmanor
stefanfeser joergpaymill
stefanfeser rainboxx
ricferrer leupoki
ricferrer trecks
ricferrer sascha_p
ricferrer jonaslindemann
celinakunhardt blackdotsws
celinakunhardt dittes
celinakunhardt mbesch
celinakunhardt infodesignerin
celinakunhardt parkplace_de
celinakunhardt surfinthewaves
celinakunhardt jantheofel
celinakunhardt hensch
celinakunhardt jensratzel
frulx danbar87
bebberle el_wichtel
bebberle ellenberg
connormcewen katieneeds
fabiangebert danbar87
fabiangebert ricowyder
fabiangebert trecks
fabiangebert leupoki
justinclune danbar87
felixstaeritz boydroid
felixstaeritz s_usinger
felixstaeritz kamilbbs
felixstaeritz azrael74
felixstaeritz manuelkoelman
felixstaeritz frank_thelen
felixstaeritz blacktar
felixstaeritz puja108
felixstaeritz matthiasgraef
felixstaeritz lgraef
felixstaeritz tohrmann
anncathrin87 pbaumi
anncathrin87 martinweigert
anncathrin87 ellenberg
anncathrin87 danbar87
anncathrin87 jakuuub
johannes_hoppe raulde
andredotas joelgascoigne
andredotas joelgascoigne
andredotas danbar87
carolawuest sascha_p
carolawuest frank_thelen
carolawuest raulde
carolawuest erlebnischris
carolawuest sigloch
carolawuest hensch
carolawuest hirnrinde
carolawuest martingrill
carolawuest peate
carolawuest winchenbach
carolawuest katrinmathis
carolawuest uhaefele
carolawuest spacedani
carolawuest danbar87
carolawuest jantheofel
carolawuest zauberfrau
carolawuest robert_we
carolawuest blackdotsws
carolawuest oliverg
carolawuest ha75
carolawuest shiraabel
carolawuest infodesignerin
carolawuest berndlandwehr
carolawuest jensratzel
carolawuest surfinthewaves
carolawuest klubbing2000
carolawuest _teecee
carolawuest mbesch
carolawuest parkplace_de
davbrau tohrmann
davbrau farbodsaraf
davbrau ellenberg
davbrau danbar87
tommysqueak hopkinschris
tommysqueak danbar87
tommysqueak brantcooper
tommysqueak wendydevolder
tommysqueak unclebobmartin
creativdestruct ha75
creativdestruct parkplace_de
creativdestruct ellenberg
creativdestruct isss111
creativdestruct danbar87
creativdestruct feliks
creativdestruct dittes
dergutewille torstenjensen
zeatme joelgascoigne
zeatme ellenberg
zeatme danbar87
portalix tohrmann
portalix lgraef
portalix blacktar
portalix danbar87
portalix shiraabel
portalix bensufiani
portalix boydroid
portalix azrael74
portalix kwiat
portalix kamilbbs
portalix tugceergul
portalix rekatz
portalix manuelkoelman
danielnoz martinweigert
danielnoz danbar87
danielnoz frank_thelen
danielnoz andrewhyde
yeromee danbar87
yeromee ricowyder
yeromee andrewhyde
yeromee martinweigert
yeromee lgraef
yeromee s_usinger
yeromee frank_thelen
yeromee matthiasgraef
yeromee azrael74
yeromee manuelkoelman
yeromee kamilbbs
yeromee bensufiani
yeromee puja108
yeromee ellenberg
yeromee boydroid
yeromee benheisch
yeromee blacktar
yeromee tohrmann
yeromee kwiat
burningcrow danbar87
burningcrow konfusius
lance_com dirk_s
bjoernwschaefer derkmarseille
bjoernwschaefer josef
bjoernwschaefer smonicats
bjoernwschaefer martinweigert
bjoernwschaefer manuelkoelman
superbrose imorteza
superbrose jadi
superbrose rezamgh
superbrose sallar
superbrose rezamahmoudii
superbrose reza_ahmadi
superbrose amir_habibzadeh
superbrose farhad_hf
superbrose snasihatkon
superbrose shahrzaad
superbrose blacktar
superbrose efazati
superbrose jalalazimi
superbrose nimolix
superbrose mahdi
superbrose ghanemzadeh
superbrose hadifarnoud
superbrose poooyak
superbrose mmz6
superbrose manigh
superbrose yottanami
superbrose shatobery
superbrose davoodtr
superbrose shaahink
superbrose shayanshalileh
superbrose pooyaz
superbrose theanother
superbrose malayeri
superbrose danbar87
heinerwacks danbar87
heinerwacks katiunims
sigloch danbar87
sigloch mbesch
sigloch klubbing2000
sigloch feliks
sigloch _teecee
sigloch uhaefele
sigloch winchenbach
sigloch kehrseite
sigloch ha75
sigloch ellenberg
sigloch jantheofel
sigloch dittes
sigloch oliverg
sigloch hensch
kwiat joelgascoigne
kwiat brantcooper
kwiat tohrmann
kwiat martinweigert
kwiat frank_thelen
uhaefele feliks
uhaefele netzdolito
uhaefele ellenberg
uhaefele jantheofel
uhaefele oliverg
uhaefele sigloch
uhaefele hensch
konfusius ellenberg
konfusius berndlandwehr
konfusius matthiasludw
konfusius _teecee
konfusius kevinhoneycutt
konfusius blacktar
konfusius danbar87
konfusius burningcrow
gertfindel cleiva
gertfindel elbisnet
gertfindel rekatz
mastermelo dittes
mastermelo ellenberg
mastermelo danbar87
renelisi danbar87
benheisch martinweigert
benheisch frank_thelen
benheisch danbar87
benheisch azrael74
benheisch feliks
benheisch oliverg
benheisch joelgascoigne
benheisch dittes
benheisch tohrmann
benheisch bso2000
benheisch pfandtasse
benheisch manuelkoelman
feliks benheisch
feliks klubbing2000
feliks albertpusch
feliks ha75
feliks ellenberg
feliks danbar87
feliks sigloch
feliks jantheofel
feliks azrael74
feliks martinweigert
feliks dittes
katrinmathis ellenberg
katrinmathis jantheofel
katrinmathis ha75
katrinmathis danbar87
katrinmathis torstenjensen
katrinmathis benheisch
katrinmathis kehrseite
katrinmathis apphil
matthiasludw manuelkoelman
matthiasludw konfusius
matthiasludw ha75
matthiasludw ellenberg
matthiasludw danbar87
jensratzel ha75
jensratzel zauberfrau
jensratzel celinakunhardt
jensratzel fkarlitschek
jensratzel raulde
jensratzel robert_we
jensratzel blackdotsws
jensratzel hensch
jensratzel ellenberg
jensratzel danbar87
jensratzel parkplace_de
jensratzel trill_stephan
jensratzel carolawuest
jensratzel _teecee
jensratzel oliverg
jensratzel hirnrinde
jensratzel peate
jensratzel spacedani
jensratzel jantheofel
jensratzel surfinthewaves
jensratzel pixelcharm
jensratzel infodesignerin
jensratzel mbesch
m_mack ellenberg
m_mack dittes
m_mack malayeri
m_mack shayanshalileh
m_mack danbar87
rachel_arn danbar87
rachel_arn btincq
andrehotta andrewhyde
andrehotta aleximenez
andrehotta peignoir
andrehotta lajump
andrehotta waynebrettzky
pixelcharm netzdolito
pixelcharm danbar87
pixelcharm hensch
pixelcharm jensratzel
sebastian_nell danbar87
jonaslindemann danbar87
jonaslindemann leupoki
jonaslindemann ricferrer
daan_kinderfee connormcewen
daan_kinderfee katiunims
daan_kinderfee isss111
daan_kinderfee smonicats
daan_kinderfee danbar87
daan_kinderfee tohrmann
daan_kinderfee derkmarseille
daan_kinderfee blacktar
joergpaymill el_wichtel
joergpaymill joelgascoigne
joergpaymill shiraabel
joergpaymill albertpusch
joergpaymill jongold
joergpaymill lgraef
joergpaymill tohrmann
joergpaymill azrael74
joergpaymill stefanfeser
joergpaymill rainboxx
netzdolito kamilbbs
netzdolito pixelcharm
netzdolito hensch
netzdolito infodesignerin
netzdolito oana_co
netzdolito ha75
netzdolito sigloch
netzdolito ellenberg
netzdolito uhaefele
netzdolito klubbing2000
netzdolito danbar87
el_wichtel ha75
el_wichtel jantheofel
el_wichtel bebberle
el_wichtel danbar87
el_wichtel klubbing2000
leupoki torstenjensen
leupoki ricferrer
leupoki katrinmathis
leupoki erlebnischris
leupoki jonaslindemann
leupoki danbar87
parkplace_de hensch
parkplace_de martingrill
parkplace_de christinegraf
parkplace_de carolawuest
parkplace_de danbar87
parkplace_de creativdestruct
parkplace_de hagengraf
parkplace_de robert_we
parkplace_de katrinmathis
parkplace_de oliverg
parkplace_de ellenberg
parkplace_de infodesignerin
parkplace_de mbesch
parkplace_de spacedani
parkplace_de _teecee
parkplace_de jantheofel
parkplace_de ha75
parkplace_de peate
lao_tse hirnrinde
lao_tse raulde
lao_tse peate
lao_tse sascha_p
lao_tse trill_stephan
lao_tse oliverg
lao_tse kehrseite
squeamishh nedagolshan
alikamran maxvoltar
alikamran nima
alirazaqpour samanoqo
saed64 shayanshalileh
saed64 nbehin
saed64 mjnanakar
saed64 edrisi
blindmind1812 nima
blindmind1812 517design
blindmind1812 ara_ohanian
pilotjmt hooshmandk
pilotjmt ara_ohanian
pilotjmt nima
pilotjmt ardalan_lizard
pilotjmt webgard
yevayes ara_ohanian
yevayes 517design
mgolaghaee atakhalighi
mgolaghaee alinzm
aartash albertpoghosyan
aartash 517design
amir_dre _920627
amir_dre nima
mostafa1756 nima
thebijan2000 nima
nimakhankh adolfsturm
nimakhankh _arashasghari
nimakhankh moortezaa
nimakhankh shaahink
nimakhankh shatobery
nimakhankh hadjloo
nimakhankh asadsafari
nimakhankh malayeri
nimakhankh amiirlatifi
sheyda_za djborhan
sheyda_za shayyzz
ealbinu siavash
ealbinu maxvoltar
ealbinu elijahmanor
ealbinu frank_thelen
ealbinu adamsconsulting
asalfakheri mahdi
asalfakheri atakhalighi
malayeri8 mahyarz9
malayeri8 malayeri
waynebrettzky celiknimani
waynebrettzky andrewhyde
waynebrettzky malayeri
waynebrettzky andrehotta
waynebrettzky aleximenez
waynebrettzky lajump
hosseinmorr timisatarzadeh
hosseinmorr kuffmode
hosseinmorr alskvrda
hosseinmorr ssx
hosseinmorr _sheved_
hosseinmorr 21aban
hosseinmorr blind_owl
hosseinmorr miimshiin
hosseinmorr elsereturn
hosseinmorr siavash
hosseinmorr hadinik
hosseinmorr jadi
hosseinmorr milaad
hosseinmorr nima
hosseinmorr siavashh
hosseinmorr kheyzaran
alirezaaminzade nima
ninmahdavi nimeshab
saeed_taheri moallemi
saeed_taheri mahdi
saeed_taheri nargesd
saeed_taheri milaad
saeed_taheri mehrdad
saeed_taheri nimolix
saeed_taheri ghalamzann
saeed_taheri alirp88
saeed_taheri shaahink
saeed_taheri steipete
saeed_taheri baaroon
saeed_taheri ammaghsa
saeed_taheri sharh
saeed_taheri fatemehmaleki
saeed_taheri arianismmm
saeed_taheri alixrezax
saeed_taheri euwars
saeed_taheri hamidaz68
mashmashalah moghaddas_it
mashmashalah nima
mashmashalah tiyooter
rezataghizad shahrzaad
rezataghizad rezamahmoudii
rezataghizad smtabatabaie
rezataghizad maryayi
rezataghizad shatobery
rezataghizad hamid_karimii
rezataghizad nimania
rezataghizad lrzkhd
rezataghizad baaroon
rezataghizad poooyak
rezataghizad farnood
rezataghizad pharzam
rezataghizad shaahink
rezataghizad hadifarnoud
rezataghizad manigh
rezataghizad 21aban
rezataghizad jadi
rezataghizad mahdi
rezataghizad arashzd
rezataghizad hallaji
rezataghizad mohsen_barati
rezataghizad sallar
rezataghizad nima
rezataghizad vahidnameni
rezataghizad majidalavizadeh
rezataghizad mohsenlinux
rezataghizad malayeri
rezataghizad shayanshalileh
rezataghizad farzadian
amd1396 farzadian
goozhposht kuffmode
goozhposht _sheved_
tachurvan 2_e_ter
tachurvan jozi
tachurvan zxcmehran
tachurvan yeganeeeh
tachurvan fariddehgan
tachurvan hoseinit
tachurvan nezafat
tachurvan saeedrmsrms
tachurvan siamakka
tachurvan ham1di
tachurvan amir_habibzadeh
tachurvan nimakavosi
tachurvan mohammad6006
tachurvan sparkmood
tachurvan nesvaan
tachurvan jadi
amir_sajjadi anto_sacchetti
amir_sajjadi alihashem_tv
amir_sajjadi morteza6
somy_mi webgard
iranspam moallemi
iranspam nafise
iranspam mahdi
iranspam kuffmode
iranspam alskvrda
iranspam opiums
iranspam nima
milad_moafi tttoofan
milad_moafi pharzam
milad_moafi manigh
milad_moafi milaad
milad_moafi islamizad
milad_moafi mohebifar
milad_moafi _arashasghari
milad_moafi shayanshalileh
milad_moafi aminkhss
milad_moafi ha8i8eh
milad_moafi neda_zia
milad_moafi namvari
milad_moafi saman_soltani
milad_moafi arianismmm
milad_moafi moortezaa
milad_moafi moallemi
milad_moafi feriinoosh
milad_moafi milad5113
milad_moafi amiryousefi_
milad_moafi goodarzi121
milad_moafi mjnanakar
milad_moafi pilevar
milad_moafi jalalazimi
milad_moafi sia_mac
milad_moafi mhmdrzm
milad_moafi mohammadf255
milad_moafi farzadian
milad_moafi ali_ajoudanian
milad_moafi iahmadina
milad_moafi imorteza
milad_moafi reshadman
milad_moafi ehsandiary
milad_moafi nekofar
milad_moafi tranjbaran
4matt_rad adn1989
4matt_rad pharzam
4matt_rad cafe_art_tab
hmt_z sadraazimzadeh
farzad_fm siavashh
farzad_fm baaroon
farzad_fm moallemi
farzad_fm nima
kayraeylem metehancakir
arriokamran kuffmode
arriokamran moh3een
arriokamran behnamche
arriokamran 1irani
sepehr2624 21aban
sepehr2624 atakhalighi
sepehr2624 jadi
sepehr2624 nekofar
sarraf mohebifar
sarraf moallemi
sarraf erfunn
sarraf mahdi
sarraf davoodtr
sarraf tehran
sarraf hooshmandk
sarraf marytahmasb
sarraf efazati
sarraf shatobery
sarraf amirmehrani
sarraf mahdinasseri
sarraf amir_habibzadeh
sarraf majidalavizadeh
sarraf atakhalighi
sarraf manigh
sarraf sallar
sarraf siavashh
sarraf malayeri
sarraf arashzd
sarraf ghanemzadeh
sarraf shayanshalileh
sarraf alireza94
sarraf jadi
sarraf razieh_h
sarraf nima
hemangam junaidsayeed
hemangam nazihfares
hemangam vahidu
nazihfares vahidu
junaidsayeed hemangam
junaidsayeed nazihfares
junaidsayeed vahidu
sinakhanlou _maprotiline
sinakhanlou asadiiali
mahdifarshi hallaji
mahdifarshi kingsoha
mahdifarshi msasanr
drrezatavakoli atakhalighi
madebymagnolia maxvoltar
sjtabib raehanbobby
sjtabib siavash
alimoniri mazdakp
alimoniri elahakbari
alimoniri hajagha
maaaaax2020 nima
vannucker essfand
alireza_gh _maprotiline
alireza_gh s9dism
alireza_gh manigh
alireza_gh nima
alireza_gh amiralii
alireza_gh masmart_
alireza_gh milaad
alireza_gh saeedhbi
alireza_gh nimsede
alireza_gh mehrdad
alireza_gh graysnowflake
alireza_gh esfanj
alireza_gh moh3een
alireza_gh amirsaam
alireza_gh sallar
alireza_gh isaaeed
alireza_gh nargesd
alireza_gh milad5113
alireza_gh nooshink
alireza_gh aliajafari
alireza_gh amirassan
alireza_gh jozi
alireza_gh bahram32v
alireza_gh elsereturn
alireza_gh parasto0o0o
alireza_gh littlefarbod
alireza_gh lacrima91
mohsenebrahim16 fariborzn1
arslandmr samanfza
mortezanafei miimshiin
mortezanafei webgard
mortezanafei nima
far_anaraki nima
brh_ir davoodtr
brh_ir rana_schams
brh_ir injafourstar
brh_ir baaroon
brh_ir webgard
brh_ir amirdarafsheh
brh_ir nifasih
brh_ir nima
petergnehm melo_suzane
petergnehm parisaa_
rezammoradi hesamg
rezammoradi nimakarimi95
rezammoradi jabbari2013
carolbernardes ssx
parhamdb bamdad
parhamdb arashka
shayan_bemanian alireza_attari
shayan_bemanian hamedadizadeh
shayan_bemanian saeed_taheri
shayan_bemanian nima
shayan_bemanian alixrezax
shayan_bemanian sallar
shayan_bemanian arashzd
shayan_bemanian arianismmm
pardis_h nima
pardis_h saeedhbi
pardis_h adinehts
ferid_davud wilk3ns
ismailertugrul1 panteabayatfard
dinhoinho ssx
rezapci hamed_taj
reza_kalantari _nacm_
reza_kalantari ehsaniaa
reza_kalantari alifaridnian
violetcrow5 xldrx
aminariana theanother
aminariana reshadman
andresgial arminkhanjari93
chakaneh acheraghi
imfaraz pooyaroohi
imfaraz waqaskhaleeq
