# Supplementary material for: Link prediction in multiplex online social networks
Source: R Soc Open Sci. 2017 Feb 8;4(2):160863. doi: 10.1098/rsos.160863 (PMC5367313; doi:10.1098/rsos.160863)
Supplement: The ESM zip contains three files. The file fedges.txt are the edges that define the network, the file tedges.txt are the edges between the different layers of the network, while data in the file twitter_foursquare_mapper.dat provides the basic info of each node of the network, as stated in the first [file rsos160863supp1.zip › twitter_foursquare_mapper.dat]

ID	twitter_username	foursquare
1	100jaaad	34433440
2	10naz	47827637
3	123456789dalas	126126786
4	12_plus1	59279416
5	13mtb13	128868672
6	16nullzwo	169196
7	1hamid	25887485
8	1irani	52641486
9	1masochist	32601255
10	1mozaffar	119778611
11	21aban	1029707
12	2_e_ter	69680763
13	2hamed	36529591
14	2ndmoon	70940827
15	3mindware	18419894
16	3pehrbehroozi	87153609
17	3pidehh	74672064
18	3raah	42006659
19	4matt_rad	94897852
20	4youb	32805769
21	517design	10351800
22	51naa	77142289
23	5haghayegh	65889029
24	93_shahab	120242739
25	_920627	79071157
26	___ae7	134931522
27	__ft_	82993050
28	_alirezas	23662864
29	_arash_a	84527695
30	_arashasghari	27562689
31	_arezoofa	80162124
32	_cmajid	68713405
33	_dreamwhite	43188889
34	_khaste	131131985
35	_maprotiline	125530783
36	_mbadrian	88882130
37	_mmoayed	15957317
38	_mohammadz	24730412
39	_nacm_	87661562
40	_parsun_	58516766
41	_saru8	75390098
42	_sh_ei_da_	71587924
43	_sheved_	55249412
44	_sina_t	90866801
45	_talebi	82522769
46	_teecee	99637
47	a_aligoli	74317723
48	a_forestgirl	55408621
49	a_habibzadeh	90126224
50	a_haghighi72	85624192
51	a_msd_p	44747876
52	a_zare	77775176
53	aaaamiiiir	13706162
54	aabedarjmand	71588837
55	aakhavan	13462742
56	aakpro1	43318232
57	aaronmase	24115324
58	aartash	5363232
59	abbas1367	40362575
60	abbas_motalebi	38255065
61	abdullahalnshmy	64934853
62	abess1969	78995618
63	abjzb70	75379566
64	ablomof	4822374
65	abnus360	39122819
66	abotap	118650367
67	abteenim	40835369
68	achappey	4362693
69	acheraghi	6218003
70	achi_tino	63451307
71	adamsconsulting	75449266
72	adinehts	42867899
73	adn1989	69871617
74	adolfsturm	76521148
75	adrinsefta	3277223
76	afkarname	85888372
77	afshin_koupaei	125544239
78	afshinjad	56471153
79	afshinsalehi90	82189159
80	aghaaerfan	133020374
81	agharahman	61785983
82	aghazamani	40493921
83	aghsajjy	40625349
84	ahadyekta	7670380
85	ahari_alireza	64935473
86	ahmadalli	59413555
87	ahmadarabsaeedi	43961970
88	ahmadrezaerfani	73061007
89	ahmadrezaeslahi	135104395
90	ahmadrezalotfi	50381628
91	ahmadsb101	90236717
92	ahmet7dursun	57544304
93	aidins70	43665834
94	aitdds	81696646
95	ajdelgador	20981366
96	akh_mehrjoo	86194886
97	akharesheee	45957129
98	akinohosomichi	26365299
99	albertpoghosyan	140869
100	albertpusch	1097890
101	alexbrito	32460353
102	aleximenez	10399211
103	ali_ajoudanian	32788096
104	ali_haddadkar	92820330
105	ali_hsh	23951508
106	ali_mhoi	110062537
107	ali_niknam	87937247
108	ali_shahbandi	73426605
109	aliadineh	90083843
110	aliagha1371	139379323
111	aliajafari	42475884
112	aliakbari70	93094013
113	aliashoori	72344301
114	aliatnet	130694035
115	aliazizi1991	37234402
116	alibroujerdi	10617018
117	alich110	90396663
118	alidafeian	25300053
119	aliereza	439404
120	alifaridnian	12788612
121	alihashem_tv	19402259
122	aliichap	74542541
123	aliinba	42321254
124	aliireza_	70157978
125	alijani_rada	54473994
126	alikamran	134529
127	alilabibi	40476151
128	alimoniri	81843676
129	alinazari1987	34030209
130	alinzm	55491845
131	alipjx	85907235
132	alirazaqpour	90551995
133	alireza94	33598065
134	alireza_attari	77606967
135	alireza_gh	31718211
136	alireza_kashian	13966656
137	alireza_m313	82977960
138	alirezaaminzade	27822288
139	alirezacrow	47240261
140	alirezad89	47700484
141	alirezafarzin	65938593
142	alirezahajali	138010097
143	alirezakhavasi	82014864
144	alirezarabiei	38043847
145	alirp88	46817562
146	alirrreza	107245181
147	alisinanaghibi	46649704
148	alitalaghat	76953752
149	alixmohebali	11644928
150	alixrezax	35859196
151	alizzargarian	34813950
152	alone0girl	48308190
153	alskvrda	67614592
154	alvinashcraft	68487
155	amashatan	76328035
156	amd1396	78284953
157	ameybod	136301508
158	amid_z	59855926
159	amiirlatifi	18542092
160	amin590	47471404
161	amin_gholami	59020747
162	amin_seti	75294759
163	aminaharipour	129509616
164	aminariana	2432012
165	aminasoode	51141305
166	aminbz	52747843
167	aminhashemi88	35830373
168	amini1979	65121352
169	aminkhss	89215748
170	aminnnnn_g	53766153
171	amir0933	95481013
172	amir8829	51846829
173	amir_dre	88088714
174	amir_habibzadeh	70083318
175	amir_laali	71577127
176	amir_none	26305410
177	amir_sajjadi	72452737
178	amir_soley	93096186
179	amiralii	47141082
180	amiralionly	59626791
181	amiramini75	93152169
182	amirassan	73219568
183	amirb	38765094
184	amirch_	70200691
185	amirdaly	91456242
186	amirdarafsheh	24616084
187	amirdew	30045397
188	amirebrahimnia	3419557
189	amireshraqi	65119464
190	amirezz2	115179833
191	amirfoad	91848192
192	amirghavidel	83562363
193	amirhasssan	83267629
194	amirhosein_zlf	66909674
195	amirhosseinag	129919472
196	amirhosseinmir	34970207
197	amirhosseinrzd	56903932
198	amirhz93	56124573
199	amiri_neda	74030628
200	amiriano	25419412
201	amirmehrani	1983796
202	amironism	45581333
203	amirorima	28196427
204	amirrasha	55249266
205	amirreza_taheri	30478308
206	amirrezas	47436335
207	amirsaam	134736319
208	amirsadigh1	93096016
209	amirspx	891335
210	amiryousefi_	52281966
211	ammaghsa	17261288
212	ammr	2774657
213	amparshad	121662065
214	ampirshah	89362790
215	amplitudenet	26799210
216	amugarfield	64437964
217	anamis2020	26224904
218	anca_albu	1128567
219	andreasspiegler	2451499
220	andredotas	360671
221	andrehotta	19785630
222	andresgial	26248829
223	andrewhyde	14427
224	andriheidar	18391587
225	ani_abd	51951825
226	anjedani	69142391
227	ankur_grunge	81683348
228	anncathrin87	50928829
229	annette_rivier	42966658
230	anto_sacchetti	31879570
231	apajang	88433230
232	apastorof	32882539
233	apphil	19430
234	ara_ohanian	75374328
235	araashk	28815990
236	aradhaghi	44194869
237	arash_khajelou	63226147
238	arash_radmand	6914508
239	arashazh1	57460838
240	arashka	61281944
241	arashtn	73137287
242	arashzd	9249779
243	arazzavi	63154052
244	ardalan_lizard	52633128
245	ardavaan	37471283
246	ardeshirf	74459126
247	aref_shd	63419024
248	arefmirhosseini	47878528
249	aren_b	32488812
250	arezooc	113704582
251	ari_mah	47328732
252	aria_74	74489605
253	ariana_hadi	79646349
254	arianismmm	61051089
255	arianmoghbeli	47678286
256	arianshahverdi	35135351
257	ark4507	60476359
258	arman_arian	17637984
259	armi_f	60857617
260	arminfeatd	33426501
261	arminghm	118737696
262	arminkhanjari93	39995139
263	arminmstfv	55715158
264	arpourabedin	91171868
265	arriokamran	71169179
266	arslandmr	13739194
267	artlesshand	7522515
268	asadiiali	134896591
269	asadsafari	28735649
270	asalbshrt	29735983
271	asalfakheri	77895538
272	asefmehrjo	43693921
273	ashkan_g	30759271
274	ashkanborouj	70976639
275	ashkanxx	1828916
276	asmaka_	24653395
277	assalmrn	63846273
278	astromath300	77744800
279	atabakp	31376147
280	atakhalighi	40903605
281	atarjomeh	83546092
282	atefok	122492742
283	atiipatii	71050401
284	atmirr	15506742
285	avahedi	579597
286	ayan_tala	52565821
287	ayat_hosseini	72636270
288	ayda58006851	71466290
289	aydin_plus	10483495
290	aylinftmgumuser	34497099
291	ayn_ghaf	51248645
292	aysaana	13793131
293	azaharizaman	3455177
294	azin_afshar10	90810188
295	azizabadi_	73527350
296	azrael74	192139
297	azure3bt	19816568
298	b3hroozam	72648987
299	baaroon	71510960
300	babaali_amir	70473340
301	bahador87	30162846
302	bahadorn	1996084
303	bahar_m208	73879661
304	bahare_	61575731
305	bahmani	24316209
306	bahmansh	65783429
307	bahram32v	38673332
308	bahramb92	72011548
309	bamdad	36433986
310	bamdad62	27369095
311	baraary	23263451
312	baran564	72059374
313	baran_bahary	71566791
314	barbod_mahmood	82765462
315	barzg	17314656
316	batuhanustun	35502970
317	bbehnamfar	4754459
318	bcorrieri	159657
319	bebberle	281879
320	behdad222	77600259
321	behdad_k	79557830
322	behdad_ka	64233204
323	behgolkn	15456013
324	behnam86	83230455
325	behnamche	55171281
326	behnameskan	88062978
327	behnamjz	38246110
328	behnamkashani	42734537
329	behnodet	82557285
330	behzadbeh	56354218
331	behzadnia7	86836203
332	behzadniksirat	77308765
333	benheisch	9117209
334	bensufiani	7095620
335	bepiiiiiiii	137698429
336	berndlandwehr	6443560
337	betags13	72556930
338	beyzinsanlari	64033381
339	bhamidpour	95636627
340	bigdeli_behzad	89810575
341	bigmide	58227683
342	bijijoker	39473762
343	bilijacks	87700639
344	bjoernwschaefer	22102240
345	blackdotsws	64434203
346	blacktar	3286
347	blind_owl	91163104
348	blindmind1812	72484404
349	blognus	3038419
350	bnfsheghf	91469478
351	boedger	21075765
352	bomviva_ss	99459782
353	bonewars	131918331
354	boog_doog	28176605
355	boojimmd	44231177
356	boozary	76313495
357	boydroid	2226845
358	brantcooper	170224
359	break_loop	26069007
360	brh_ir	139342598
361	bso2000	91912
362	btabibian	68403945
363	btincq	7406691
364	bubble_broken	57286791
365	burcu_gnl	65981371
366	burningcrow	34818903
367	cafe_art_tab	89305342
368	caltagator	60678283
369	cameronwwilson	10365448
370	carlossmoreira1	63341988
371	carolawuest	22902296
372	carolbernardes	28887494
373	cateatfish	350490
374	cbschmidt	4680596
375	celiknimani	10132877
376	celinakunhardt	127798896
377	chakaneh	82950032
378	chalist	54165158
379	chamnaz	25257128
380	chapdast	71969457
381	chitgaran	45692071
382	christinegraf	317411
383	ciiex	42891219
384	clasense4	2906919
385	cleiva	290370
386	cmyk42	35227806
387	codeisjoy	34996658
388	codepros	45252564
389	connormcewen	65890496
390	cototion	51776669
391	creativdestruct	14901255
392	cubny	6390191
393	czychi	22686327
394	d_weingartner	85568679
395	daan_kinderfee	14326042
396	dalghak	25288911
397	damonist_org	71457246
398	damoon_k	26090062
399	danbar87	57281610
400	danielnoz	37913753
401	danyal1373	78914351
402	danyaly	34648260
403	daood_frmesk392	57499665
404	dara_ft	130826966
405	daroltarjomeh	24705546
406	darrehzereshki	61420502
407	dastnevis	19648725
408	davbrau	94898301
409	daversa_g	18242214
410	davodm	5436459
411	davoodtr	20345935
412	dbexinr	44926927
413	deadbymoonlight	67078009
414	dearkaveh	7169718
415	dechen_karma	58001016
416	delbarebidel	26163683
417	dellakh	140200009
418	dergutewille	13966219
419	derka65	113237347
420	derkmarseille	13563796
421	dibatehrani	20508632
422	dikidewanto	3222708
423	dila_licious	9350254
424	dinhoinho	2260731
425	dirk_s	127413
426	dittes	151195
427	dizzydaisy	18344969
428	djborhan	14819230
429	djgizemcinar	18661801
430	dkalantari	11919041
431	donyarad	63624370
432	doroshagha	134982170
433	doshmanfana	18696410
434	drei54	4420040
435	drferferi	94287442
436	drrezatavakoli	67112899
437	drshojaee777	71179094
438	ds_worm	126358510
439	e0142017be424dd	89125275
440	e_imami	657655
441	ealbinu	7375222
442	ebreham	85407508
443	ebrnilou	120793412
444	ecleopard	103571756
445	edison16222	60160764
446	edrisi	15765920
447	eeqsun	67774998
448	efazati	46120309
449	ehsan1634	69827203
450	ehsan22101365	68598537
451	ehsan_soodmand	29786745
452	ehsandiary	3436251
453	ehsandotnet	8121522
454	ehsaniaa	5194788
455	ehsanix	63219582
456	ehsanpulse	5981224
457	ehsanro	69172329
458	ekkans	498796
459	el_wichtel	40362035
460	elahakbari	77334756
461	elbisnet	9229452
462	elham_zr	124894897
463	elhamhb	53950432
464	eli___h	120845978
465	elia_zand	51646507
466	eliafen	39317681
467	elijahmanor	22261524
468	ellenberg	248680
469	elllegreen	66865540
470	elnaaz_s	24966719
471	elnazkalantari	29335147
472	elrazez	11236131
473	elsereturn	20834228
474	elyarsolouk	28987591
475	elymasss	58942979
476	emadmyd	82708847
477	emjeya	24616945
478	emtized	9308689
479	ennegar	47864965
480	ercxar	29662829
481	erfunn	29779422
482	erlebnischris	184686
483	ertekab	43613723
484	esfanj	25409551
485	eskandari	3146127
486	esmram	105241048
487	essfand	80958923
488	euwars	24972543
489	evancence1	86229450
490	exavir	58139759
491	exclusion_queen	129459418
492	extrememodify	26811692
493	fabiangebert	24682664
494	faghaemi	87930383
495	fandoq	34155762
496	far_anaraki	107659300
497	faranakbakhship	55868206
498	faraz_sabahi	129730844
499	farazelahian	31995158
500	farbod3f	24724774
501	farbodghiasi	127120150
502	farbodsaraf	36407085
503	farhad_hf	49342997
504	farhadex	16632469
505	farhoodtabrizi	132470726
506	farhour	52506129
507	fariborzn1	62619629
508	fariddehgan	90568849
509	faridsaniee	68054981
510	farin	4581028
511	farnood	19102340
512	farnoosh12195	84499604
513	farshad360	36599008
514	farshad7011	4849696
515	farshada219	102798453
516	farshadatis	5549590
517	farshadsibil	61962306
518	farshadtx	44994667
519	farzad_fm	23891143
520	farzadask201	35673112
521	farzadfarazmand	48376067
522	farzadian	36662853
523	farzadme	40962519
524	farzadpro	123917832
525	farzanehabi	77307447
526	fatemehmaleki	58210235
527	fatik	86319262
528	fattahididar	58588062
529	feliks	108808
530	felixstaeritz	26227908
531	ferid_davud	22600147
532	feriinoosh	91505685
533	fero0o0o	7134045
534	finchiiiiyasmin	64429599
535	fkarlitschek	211195
536	floydian13	84757363
537	foadnh	131178788
538	fomo2	48782267
539	frank_thelen	1939131
540	franklinjavier	8540738
541	freemaysam	2512505
542	frothytune	66789442
543	frulx	2651233
544	ftmoooo	70861623
545	fulyaakgun	54496863
546	g_hoseyn	80799307
547	gamzelinurr	95824771
548	geeknux	30368054
549	geekogenius	26812904
550	geekonomics	50252
551	gertfindel	7141223
552	ghaderasadi	58020904
553	ghahremani_soh	8800766
554	ghalamzann	16754108
555	ghanemzadeh	74879940
556	gharibvand	132756494
557	gigolajulian	59482457
558	gilanpour	87103551
559	gitex_24	66035965
560	gleezzie	27736829
561	glenatavoosi	37375984
562	gmoghtaderazadi	71877056
563	golnarhaghighi	49203273
564	golnazzarinbakh	71435491
565	goodarzi121	26212837
566	goozhposht	42368422
567	graysnowflake	105473710
568	great_pear	77947102
569	gregorsuch	2378586
570	gruppenbing	42279892
571	h4m3d_93	83168002
572	h_fakhr	130623841
573	h_m4571	53201261
574	h_saradar	102030056
575	ha75	228170
576	ha8i8eh	78091096
577	ha_fa54	54012357
578	habib62	42797119
579	hadifar_saeed	71688228
580	hadifarnoud	10450712
581	hadinik	50273042
582	hadis	125715290
583	hadiyalin	19773862
584	hadizmn	38907487
585	hadjloo	15443715
586	hagengraf	292062
587	haghdadi110	40017717
588	haj_mamed	42201135
589	hajagha	130965077
590	hajahmadkazemi	48891923
591	hajimahdi	30514328
592	hallaji	18926601
593	ham1di	96478022
594	hamed771	39884011
595	hamed_rb	43269944
596	hamed_taj	78651775
597	hamedadizadeh	18534040
598	hamedbd	74543592
599	hamedkohan	32547534
600	hamedmohammadii	127946204
601	hamednz	24402997
602	hamedpc2002	45641504
603	hamedpourgh	41593558
604	hamedsky2	137844366
605	hamedtool	64878914
606	hamedyzdn	41021126
607	hamid_karimii	32655977
608	hamid_rzn	52489904
609	hamid_salimian	48229295
610	hamidaz68	70297826
611	hamiddm	29732771
612	hamidehabibi	93695791
613	hamidfzm	98338217
614	hamidpl	26317793
615	hamidrezazadeh	72326994
616	hamidshavarean	51518630
617	hamidtalking	86562805
618	hamidthegreat	52838227
619	haniyehh	67804525
620	hasanfaraji	91313232
621	hashare1991	81414622
622	hashemdot	39919087
623	hashtagi_me	70139026
624	havalarpeksicak	43413029
625	hazioon	42209518
626	hbahadorzadeh	59256270
627	heinerwacks	33985490
628	hekmatof	59554870
629	hemangam	1660697
630	hensch	4120011
631	hertkof	39748550
632	hesamg	34031725
633	hesamtanhai	121791249
634	hessam_nadr	117031826
635	hhashemiolia	76976130
636	hirnrinde	410238
637	hkazazi	62399327
638	hmemarzadegan	61504340
639	hmt_z	88337582
640	hnezamipoor	74706976
641	hnili	103017732
642	ho33einrahmati	130779479
643	ho3ein95	75191438
644	hodao_o_	83618060
645	holgerd	88915
646	hoomanlp	93587060
647	hoomanrezvani	94799549
648	hoomant	53615759
649	hooshmandk	30357296
650	hopkinschris	1194697
651	horotat	82146785
652	hoseiin	28619450
653	hoseinit	93731249
654	hoseinmontazer	74066237
655	hoseinsheikh	62775408
656	hossein_dehnavi	27465452
657	hossein_hm	96523859
658	hossein_raziee	114272635
659	hosseinkhavari	66613645
660	hosseinlotfi	42608191
661	hosseinmorr	82170030
662	hosseinpirkh	86605462
663	hosseinr75	38561274
664	houtanrasouli	35339365
665	howiec	187142
666	howshani	49355666
667	i1900sn	33287108
668	i3argi	70194127
669	iahmadina	85032743
670	ialborz	46095641
671	iammohammadd	77175618
672	iamsoroosh	5165641
673	ibrahim_jabbari	29961294
674	icango2	26663618
675	iglontine	92325556
676	iham3d	30275611
677	iirdpx	54841671
678	ikiarash	128272414
679	ilaasenuy	89790124
680	iliahvaz	101625932
681	imfaraz	17454515
682	imorteza	70864879
683	imrane	141745
684	inadram	23631555
685	infodesignerin	3662248
686	injafourstar	50726453
687	inn3rsight	44114383
688	iqbahal	47836884
689	ira3oul	128548291
690	irancoffeeshop	85104946
691	iranspam	75107282
692	iranzaad	88005044
693	ireza_m	27624547
694	irezasharifi	74481171
695	isaaeed	37611022
696	isabellamarcos	56557586
697	isampeace	26735180
698	isfahanmall	119905782
699	islamizad	18593117
700	ismailertugrul1	28040249
701	isss111	11071237
702	jaavid	24162733
703	jabbari2013	135015498
704	jackccrawford	4919375
705	jadi	3859063
706	jaiiali	54950983
707	jakuuub	24336
708	jalal_aryan	2077105
709	jalalafshar	112334423
710	jalalazimi	73053767
711	jantheofel	42422882
712	javadahmadzadeh	36028235
713	javadolmamalek	29754481
714	javadoo	137009994
715	javadsimin	99610098
716	jazire	17898250
717	jcsw123	59117843
718	jeerfent	50414976
719	jensratzel	42798709
720	jezghale	95271881
721	jimbooooo	34147644
722	jimmyheller	18372312
723	jmosawy	93331038
724	joelgascoigne	57377
725	joergpaymill	47074294
726	johannes_hoppe	34065535
727	jonaslindemann	6709894
728	jongold	282134
729	josef	212658
730	joseph_rasch	2653081
731	jozi	7897978
732	jranil	35805404
733	jspanger	84744
734	junaidsayeed	41163453
735	jure	52201
736	justinclune	50915946
737	k0311_mohammad	82824118
738	kamilbbs	11002998
739	kamyarinfinity	88904607
740	kamyarnavidan	139522251
741	karizmatikamir	34237172
742	kashkull	38908040
743	katieneeds	25206801
744	katiunims	6062272
745	katrinmathis	2973640
746	kayquobad	57828435
747	kayraeylem	49271087
748	kazemi_soroush	59741058
749	kchvb	1058439
750	kehrseite	24447
751	kennethwhite	5213097
752	kermanpour	247270
753	keshipour	135801615
754	ketweazle	36608864
755	kevinhoneycutt	940473
756	keyshid_a	64006721
757	khalighi	28264889
758	khano0omi	127831563
759	kharfly	79372310
760	khatayeelar	84488674
761	khengolak	33701603
762	khesayed	17495155
763	kheyzaran	56724525
764	khorramdel	35547493
765	kia_a_a	53683656
766	kiarash5431	121526378
767	kiarashamali	78185293
768	kiarashf	54647658
769	kiarokhfatemi1	96762354
770	kiasaeed	122888213
771	kiavash	30911101
772	kingsoha	45650138
773	kishmehr	42058499
774	kiyanir	25328322
775	kiyarash13	44932317
776	kkiann	42831930
777	kkkuwq8i	28902461
778	kleonef	36104303
779	klubbing2000	388633
780	kmazraee	67164641
781	komeil_kamal	49497552
782	konfusius	34819533
783	kord_mitra	59476092
784	kpakfar	72415435
785	krokor117	96080830
786	kuffmode	80472895
787	kvmmn	58128337
788	kwiat	569599
789	l0dyte	67601842
790	l2eza	15308795
791	lacrima91	91379081
792	ladanooo	84301419
793	lajump	135467
794	lance_com	2865429
795	lao_tse	8454089
796	leapmind	53789833
797	leiiili	66224869
798	leonardo_luzzi	31312981
799	leupoki	3063066
800	lgraef	12047972
801	liberal1988	54199355
802	light4night	59917555
803	lilalways	9308429
804	liquigels	64678660
805	littlefarbod	40948713
806	llutall	94577883
807	lnetanel	411315
808	lrzkhd	70554002
809	lvlozhgan	87985656
810	lvntbkdmr	70653761
811	m1373d	134218955
812	m4hm4d	83235006
813	m4nsii	63992542
814	m_alisan	51769104
815	m_khodabandeh	50987025
816	m_mack	55922575
817	m_mirjafari	35168646
818	m_robberta01	68628634
819	m_sadegh_sh	40118386
820	maaaaax2020	55631375
821	machismou	133129116
822	madebymagnolia	15305549
823	mahdi	520283
824	mahdico	48882385
825	mahdifarshi	69951637
826	mahdiiikj	127617918
827	mahdimalaguena	76244561
828	mahdinasseri	67573354
829	mahdirad07	90024305
830	mahdisufian	45623368
831	mahmoodg84	82448930
832	mahmoodrezafar	18947069
833	mahmooood	83236783
834	mahmoudiano	99523759
835	mahnooshjamshid	94684123
836	mahsa	76716998
837	mahssaa	53711727
838	mahsssssa	53130089
839	mahyanmb	82307639
840	mahyaralby	79994740
841	mahyarrashidi	32335754
842	mahyarz9	16782209
843	mailis4u	606771
844	mairyland	23715215
845	majid_sharifi	38721850
846	majidakgh	54805396
847	majidalavizadeh	42067447
848	majidmoradian	87016274
849	majidnoordoost	47079762
850	malayeri	6380402
851	malayeri8	6593516
852	malimzed	122822738
853	mamadicer	88573120
854	manibj	37519357
855	manigh	32150585
856	manoochehr	43494009
857	manuelkoelman	8583009
858	marcellini	7233379
859	mariassilva369	77882857
860	marmarak81	45765044
861	marsa_62	63461885
862	martianboy	775070
863	martingrill	85975066
864	martintalvari	29241424
865	martinweigert	19833
866	maryam136ab	72482210
867	maryamansari_	59899497
868	maryayi	33019497
869	maryjavana	38420327
870	marytahmasb	65942155
871	mashmashalah	140248293
872	masih32	52795349
873	masihyeganeh	34822573
874	masmart_	580395
875	masoudalipour	31842068
876	masoudborbor	37460603
877	masoudkaboli	68306729
878	masoudonvani	79414075
879	masoudrabie	101255857
880	masoudx	74485679
881	masrour	75223939
882	massiha	51012049
883	massiha60iha	47022882
884	mastermelo	16745056
885	matejm	12883795
886	matin_mlk	75323937
887	matinjahantark	13022333
888	matintorkkanfar	49431185
889	matthiasgraef	43196739
890	matthiasludw	7230452
891	maxvoltar	1057238
892	mazarei	83272387
893	mazdakp	93733440
894	maziarbm	46398296
895	mbesch	21583661
896	mbparizi	24971748
897	mc_moozmar	41002180
898	mdarianian	31986661
899	mdavoud	45254121
900	medhved	41916177
901	meemsafari	64484366
902	megunz	27270929
903	mehd1i	13819612
904	mehdi_same	58033971
905	mehdiahmadi	11978184
906	mehdimohseni	69266678
907	mehdisharif	579874
908	mehdivk	4741648
909	mehdy314	127102517
910	mehran1010	48227224
911	mehran_maza	87013489
912	mehrdad	5803211
913	mehrdad_2000	63233612
914	mehrdad_agg	33883588
915	mehrkara	129898537
916	mehrnaz1371	95239631
917	mehryar7406	12241447
918	meisam31	9597050
919	meisamch	17260789
920	melissachabok	43410323
921	melo_suzane	124699532
922	memohi	48480247
923	menitso	37117377
924	meringer	5033243
925	metehancakir	4808063
926	meysamdm	86715933
927	mezmariz	33402368
928	mgholikhan	73559661
929	mgolaghaee	57961371
930	mhd_buzrjmhri	43887541
931	mhgh40	71281585
932	mhhshk	86539034
933	mhmanouchehry	71262013
934	mhmazidi	118651
935	mhmdrzm	12906047
936	mhrnb	41991829
937	miantitr	75193345
938	michaelasmar	66093545
939	michelealburque	72768177
940	micheleorzan	21701631
941	mielmim	36076892
942	miimshiin	51017606
943	milaad	12512438
944	milaad_	40582926
945	milad	42194257
946	milad5113	24707398
947	milad_moafi	135951834
948	miladbruce	71970295
949	miladkdz	5466249
950	miladopiez	28034128
951	miladrey	49510668
952	miladsafarzadeh	41055731
953	milicitel	78651662
954	minabanoo	29110637
955	mirjafari5	34744933
956	mirsalehii	135582130
957	misagh	59520722
958	misamplus	54918604
959	misuratafree87	86260305
960	mj1370	48794027
961	mjnanakar	30176075
962	mjsbidar	51992876
963	mk20211	130457610
964	mkargar	61780655
965	mkhp70	106922146
966	mmafi61	79207977
967	mmasoudshahi	8515478
968	mmhahmadi	48232445
969	mmhanimm	44976575
970	mmo1983	25606846
971	mmoallemi	54103649
972	mmz6	62934024
973	mnajafi1993	80796255
974	mnamazi	24514712
975	mnoorshid	51818504
976	moallemi	24380615
977	mobcer	34663082
978	mobiliser	80980
979	mobtaker61	23873965
980	moe_rafiee	65894876
981	mofaghih	30274347
982	mofiid	68792508
983	moghaddas_it	29178914
984	moh3een	38229726
985	mohamaddorari	70248935
986	mohamadjavadakr	80015039
987	mohamadrussi	77501802
988	mohammad6006	101189286
989	mohammadf255	125196000
990	mohammadmojrian	60485006
991	mohammadpf	20528781
992	mohanbelani	7515537
993	mohebifar	135424277
994	mohhzg	30406112
995	mohsen_akhavan	60065364
996	mohsen_barati	51806806
997	mohsenebrahim16	73989685
998	mohsenemi	6693464
999	mohsenin	7522688
1000	mohsenix	42059248
1001	mohsenlinux	25186955
1002	mohsenrf	72586463
1003	mojtababazdan	118491501
1004	mojtabaghanidel	35313823
1005	mojtabamahmoodi	71844073
1006	moniirre	96768806
1007	monsieurkasra	71648540
1008	montazerirad	40909236
1009	mooj685	74820874
1010	moonrider	28160687
1011	moortezaa	37992322
1012	morghlim	65924086
1013	morrteza804	113799400
1014	mort3za	5446243
1015	morteza6	59895868
1016	mortezanafei	52145763
1017	mosbeba	62240565
1018	moshtaghi	134068588
1019	mostafa1756	70489178
1020	mostafa_pgs	49200657
1021	mostafaalotfi	99385421
1022	mostafahessami	73573934
1023	motamed70	38703840
1024	mozhgoun	135664042
1025	mr_azhdare	46566511
1026	mr_golch	59555411
1027	mr_kiaw	47422468
1028	mrbraouf	53532312
1029	mrdaghestani	38664544
1030	mrdanaei	73373532
1031	mrhorse	813813
1032	mrkavousi	82217452
1033	mrn945	89907946
1034	mrpuzzley	86847381
1035	mrshm	30932716
1036	mrzrhz	47191155
1037	msasanr	67915207
1038	mshagerdi	6476633
1039	mshirdelaty	130507899
1040	mst4fa	10229061
1041	mszargar	50281670
1042	mtashackori	65062840
1043	mteymoori	75991120
1044	muhammadnaderi	15483093
1045	murrayporcupine	12531192
1046	musicjet	69775522
1047	myles_yorke	59886303
1048	myvahid	25285215
1049	naeimjafari	43306862
1050	nafise	57666003
1051	najandz	59511993
1052	namnamir	25116768
1053	namvari	31867481
1054	nanazi	32824053
1055	nargesd	28637518
1056	nargesesf	88061829
1057	narsic_	32888641
1058	nasimb2_	66500026
1059	nasimoou	72579084
1060	nasrolbandari	74504967
1061	navid701	84122844
1062	navid_emami	41124452
1063	navidbehrangi	84782221
1064	navidpakian	119652703
1065	nazihfares	14694811
1066	nbehin	96031788
1067	neda_zia	51730632
1068	nedagolshan	67531579
1069	neemasakhtemani	50881012
1070	negooni	53381839
1071	nekofar	124779109
1072	nesvaan	84640382
1073	netmaster1368	59332440
1074	netzdolito	65676114
1075	newseijiro	110441478
1076	neyemordab	44208301
1077	nezafat	81028963
1078	nickrooz	42952110
1079	nifasih	18219522
1080	nikiazizi63	110429604
1081	niliniloo	55731328
1082	nilinona7395	135552446
1083	niloofar_b	87664725
1084	niloufarbr	112691756
1085	nilsruestmann	1556506
1086	nima	26894695
1087	nima643	41344221
1088	nima_ab	49676471
1089	nimadehghani	68403647
1090	nimaema20	117328011
1091	nimafurughei	120058802
1092	nimakarimi95	133961314
1093	nimakavosi	97898664
1094	nimakhankh	127703485
1095	nimania	131371003
1096	nimanifest	10968402
1097	nimeshab	73970363
1098	nimolix	28915873
1099	nimsede	64226765
1100	ninmahdavi	44640489
1101	nojavan	24168639
1102	nonbahrami	54896251
1103	noo0nii	54117191
1104	nooshink	24617698
1105	notron021	93524776
1106	noubahar	136871606
1107	nyactor	27525442
1108	nzpanah	55257096
1109	oana_co	1197844
1110	obdachlos	31043184
1111	odises	24579664
1112	ogheyanos	55696520
1113	oliafatemi	121575699
1114	olicilo	63783043
1115	oliverg	37749
1116	omid7011	52639865
1117	omid_keshtkar	24861464
1118	omidamraei	47959229
1119	omidazami	129978725
1120	omidgharib	75069868
1121	omidhq	79215393
1122	omidmollaabasi	133180310
1123	omidsafari	46984172
1124	omidscheybani	12494375
1125	omidsx	66500322
1126	omidvand	129823671
1127	omidzamanii	101766805
1128	omigon	3762934
1129	opiums	31947182
1130	orkma	59188746
1131	ozirice	77088277
1132	ozkook	83533532
1133	panteabayatfard	13347358
1134	pantheach	114841382
1135	paoloboccardi	138229
1136	papazh	88438704
1137	paras2_m	34446569
1138	parasto0o0o	70094257
1139	parastoo_nzmd	124866660
1140	pardis_h	65496956
1141	parhamdb	10708083
1142	parhumm	25555758
1143	parinazx	30782684
1144	parisaa_	72738403
1145	parisaarazavi	75717736
1146	parkanet	53852486
1147	parkplace_de	6868708
1148	parsa_amini74	63972320
1149	parsafatehi	11035539
1150	parthadhia	34371089
1151	parvizchitsaz	26350394
1152	pashanekoo	56068376
1153	payam_8	104480147
1154	payamf1	24658808
1155	payamspot	2373663
1156	pbaumi	34129548
1157	peate	113384
1158	pedram_kh8	52145466
1159	pedrambehroozi	138578523
1160	peezhiz	41911482
1161	pega_min	37807442
1162	peignoir	469855
1163	peiman	29525996
1164	persianjk	50111420
1165	persianshadow	77597914
1166	pesarebalegh	75569076
1167	petergnehm	138925178
1168	petertrapasso	17499470
1169	peyman1372	34060984
1170	peyman3d	110633178
1171	peymandz	76872647
1172	peymankh	31902518
1173	peymansector	32026791
1174	pezhman_r	40805186
1175	pfandtasse	57542571
1176	pharzam	28604311
1177	philipdenys	7463095
1178	piirmard	129037002
1179	pilevar	18585489
1180	pilotjmt	138903437
1181	pirooti	138982409
1182	pixelcharm	46435519
1183	plnn_c	12005651
1184	pnfrzn	96585024
1185	po_uya	50727349
1186	poooyak	26462729
1187	pooriafarhad	82002447
1188	pooya1366	60249535
1189	pooya_	40226270
1190	pooyaj	29549139
1191	pooyaroohi	77074491
1192	pooyaz	39745403
1193	poozkhand	31492167
1194	poria_pd	38657016
1195	port8082	76059194
1196	portalix	1009570
1197	porya_del	63258325
1198	pourebadi	36323343
1199	pouriakaf	117378791
1200	pouriya_n	53590897
1201	pourrahimi	26238603
1202	pqp_lariissa	54638155
1203	pridurok	7138648
1204	ptoreini	67274988
1205	puja108	107074
1206	qazal_mvn	100618099
1207	qiusk_ir	48737598
1208	r_abtahi	74366086
1209	raaha	37476213
1210	rabeah	69140472
1211	rachel_arn	17636251
1212	radekvales	7936827
1213	raehanbobby	56499888
1214	rafifar	19316248
1215	rahabm	243520
1216	rahimiha	27668864
1217	rainboxx	151678
1218	rambodsh	35538354
1219	ramezanpour	1952560
1220	raminbarati360	129731821
1221	raminqs	69524731
1222	ramona1370	46456671
1223	rana_schams	72315008
1224	raoros	43488394
1225	rasa_cri	76812226
1226	rasez	66594383
1227	raulde	1542039
1228	raymondkh	73655638
1229	razaghpour	93595648
1230	razieh_h	74973084
1231	rbaghban	24840760
1232	rcarrasquillo19	27887972
1233	rdh1367	69379949
1234	real68er	131224
1235	rekatz	10896960
1236	remaerdasiehs	81397887
1237	renelisi	55402892
1238	resam_mcv	72150324
1239	reshadman	82344066
1240	reyhaaaaaaan	46776855
1241	reyhunak	77417832
1242	rez0oli	61590013
1243	reza_ahmadi	86127191
1244	reza_ansari	53177558
1245	reza_kalantari	57937668
1246	reza_parsa	30373552
1247	rezaabiat	51683187
1248	rezaee_nima	90132471
1249	rezakamalifard	37671927
1250	rezakazazi	62734219
1251	rezakazemirad	87049583
1252	rezakhedry	65172714
1253	rezamahmoudii	79918074
1254	rezamajidi_t	134380214
1255	rezamgh	1125796
1256	rezammoradi	135398778
1257	rezanzm	51593664
1258	rezapci	27010762
1259	rezasoroori	71873402
1260	rezataghizad	45460466
1261	rgllm	16514111
1262	ricferrer	495913
1263	ricowyder	458086
1264	robert_we	27933935
1265	robertotimbeta2	71487011
1266	roieki	172648
1267	rominaaghandeh	53566478
1268	ron_weasleyvera	58691992
1269	roohsavar	33404683
1270	roozbehrzv	6550541
1271	rorouji	33846609
1272	roshanak1	71481143
1273	roshanavand	41252464
1274	rouhi	27286776
1275	rpires	4266499
1276	rsamizadeh	53529504
1277	rzpersian	57887795
1278	s3p1deh	132983920
1279	s3tin	52649395
1280	s9dism	39623618
1281	s_usinger	35642336
1282	sa_soltan	5160828
1283	saaabaaa	93089077
1284	saamdotgh	11098574
1285	sabamehrm	127366803
1286	saber13812002	46014239
1287	saberioon	3275384
1288	saboorian	16921805
1289	sadeghjam	41279264
1290	sadraazimzadeh	48752649
1291	saed64	65651904
1292	saeed_fard	89092804
1293	saeed_taheri	51066412
1294	saeeddm	79394826
1295	saeedfada	52676744
1296	saeedhbi	42761491
1297	saeedrmsrms	135122356
1298	saeidnia66	70725164
1299	saeiiideh	32055220
1300	safarimr	56768658
1301	safasalehi	57192448
1302	sahlabadiamirre	135052949
1303	sajadghiasvand	38786736
1304	sajjad63	135664442
1305	sajjad_meshki	95748250
1306	salardo	38703310
1307	salarnayerhoda	85268629
1308	salehamini	65665886
1309	sallar	17386000
1310	salmanta	42316510
1311	samaghoba	65460388
1312	saman2xs	40610520
1313	saman_salari	68671004
1314	saman_soltani	27506328
1315	samanfza	28828956
1316	samanoqo	947222
1317	san3tm	120498760
1318	santamaria222	75010317
1319	santoor_ostad	24783967
1320	sarabomzi	86417039
1321	sarahbradshaw92	62909180
1322	saranganv	10401424
1323	sarraf	51059271
1324	sasan_99	68606161
1325	sasan_j	17838123
1326	sasanba	92647244
1327	sascha_p	340129
1328	sattariam	92334038
1329	savizseyedi	72209909
1330	sayman_gsm	51917599
1331	scaryhell	36426983
1332	scheidtweilerpr	35733498
1333	schleeh	1673640
1334	sd_bntb	74718992
1335	sdnaghdi	54163803
1336	sdrslm	70789254
1337	sebastian_nell	7086612
1338	seekasra	66466320
1339	sepehr2624	100712629
1340	sepehr_sar	28303618
1341	sepehrda	96636361
1342	sepidehsaied	128711155
1343	serpent_4	8541825
1344	setare60	59001529
1345	seyedahmadpour	69603146
1346	sfarajollahi	122901115
1347	sh1shokooh	64212988
1348	shaaaaaadi	73312271
1349	shaahin_namdar	60527112
1350	shaahink	21071010
1351	shabgardd	66556675
1352	shabnameshame	137743283
1353	shadisharifi	65155284
1354	shahabprgr	126955314
1355	shahin2202	59860756
1356	shahinazin	37226738
1357	shaho	20669493
1358	shahrammrl	33072789
1359	shahravesh	79600099
1360	shahriarss	68890706
1361	shahrzaad	39299702
1362	shahrzadsharaf	75397603
1363	shahzade2raggge	72459038
1364	shahzadesc	96309767
1365	shambasi	41953020
1366	sharh	14638116
1367	shatobery	83783477
1368	shayan_bemanian	124372031
1369	shayanshalileh	42050605
1370	shayanshateri7	73988035
1371	shayyzz	59110754
1372	sheidabanoo	128353343
1373	sheidajahangiri	110220755
1374	sheikheshahr	25482941
1375	shervinmashayek	90617358
1376	sheyda_za	89164179
1377	shezed4	49912439
1378	shimamvs	45915906
1379	shiraabel	51207
1380	shjahanshah	50176049
1381	shohreht	80781290
1382	shokoofeh	71692526
1383	shokouhi_nina	85063822
1384	shtir	11887888
1385	sia7ashh	72236446
1386	sia_mac	44750286
1387	siah_o_sefid	124021881
1388	siamakahadi	18203401
1389	siamakgholamali	123513855
1390	siamakka	91504757
1391	siavash	11716590
1392	siavashh	17180792
1393	siavoosh	33615408
1394	sigloch	1552324
1395	simaaym	97076697
1396	sina_mo	33543847
1397	sina_moosavi	27485199
1398	sinadotnet	41301551
1399	sinaevil	37904329
1400	sinakeshtkar	55155289
1401	sinakhanlou	53042461
1402	sinarz97	92163575
1403	sirmasih	13880546
1404	sjtabib	82292113
1405	skaw	14101
1406	smhmayboudi	73649374
1407	smonicats	7083736
1408	smtabatabaie	11998802
1409	snasihatkon	57075250
1410	soben713	113416192
1411	sogand_gh	70475957
1412	sogol_2000	81571418
1413	soh3il	1609085
1414	sohale	1181986
1415	soheileslami	28975993
1416	sohrabr	63171015
1417	solangegaleano	49291131
1418	soltanihub	65752024
1419	somy_mi	62702506
1420	soo_lady	81705805
1421	sooroor88	69268609
1422	soroushayoubi	615511
1423	soroushtab	44596455
1424	spacedani	2209859
1425	sparkmood	129014101
1426	spokrosales	81211711
1427	spring_greenir	75800788
1428	sqmt	85373274
1429	squeamishh	76348834
1430	ssokh	65036574
1431	sssaharrr	2764315
1432	ssx	908651
1433	staff_999199	16632665
1434	stefanfeser	1010022
1435	steipete	75896554
1436	strasboorg	42474045
1437	sunazi	83689019
1438	superbrose	479211
1439	surfinthewaves	15943120
1440	svahdati71	36232196
1441	sz4b0lcs	77099518
1442	tabibzadeh	14152589
1443	tachurvan	92415744
1444	taha_armis	33913263
1445	taher	17859860
1446	taheri_mohamad	80986046
1447	tahshan	37652985
1448	tahzibianfard	137109111
1449	taimazpro	24528975
1450	tehran	12615589
1451	theanother	56452413
1452	thebijan2000	73923222
1453	thehartworker	319886
1454	themaysaz	117625821
1455	thepedram	47342114
1456	thraybarca	67496226
1457	tiaovx	75655305
1458	timisatarzadeh	49104853
1459	tina_k_soltani	47815721
1460	tinyring	64821447
1461	tirdad2520	46652698
1462	tirdadkia	54924712
1463	titii90m	56832783
1464	tiyooter	102447420
1465	tl2espassel2	28769729
1466	tohrmann	3967991
1467	tokanchan	62134802
1468	toktam85	56721008
1469	tomlitchfield	3314452
1470	tommylandz	6485586
1471	tommysqueak	3136073
1472	toorkan	63815438
1473	torstenjensen	9498055
1474	tpainmi87	50663520
1475	tranjbaran	67027941
1476	trecks	2687412
1477	tremen_dous	78614803
1478	trill_stephan	12704174
1479	trumangray	114565263
1480	trunghieu_nth	22216511
1481	tttoofan	76807185
1482	tugceergul	34603038
1483	tumultuoes	39496899
1484	uhaefele	13377532
1485	uidmehdi	75526547
1486	ulascamsari	16523315
1487	umideath	2606279
1488	unclebobmartin	35841157
1489	v0vvin	50635959
1490	va3zi	74375560
1491	vah1dm	85811367
1492	vahid22	30337335
1493	vahid82h	45868847
1494	vahiddelaram	75512783
1495	vahidnameni	42470657
1496	vahidrz	23650075
1497	vahidsolar	6396828
1498	vahidu	33496981
1499	vahidvv	79922285
1500	valternit	62318158
1501	valternit1	47538832
1502	vamirreza	128394084
1503	vannucker	107843952
1504	vatansiz88	31212778
1505	vchakoshy	48226125
1506	veronicafmk	122999947
1507	victor564655654	86290434
1508	violetcrow5	52616327
1509	violettaaa91	116223852
1510	virafman	69867049
1511	vladaweb	10084571
1512	volghan	6436323
1513	vtofighi	5973488
1514	waqaskhaleeq	3945936
1515	waynebrettzky	73729862
1516	webgard	794204
1517	wendydevolder	5560077
1518	wikidrink	81002140
1519	wiktorschmidt	15990
1520	wilk3ns	14302254
1521	winchenbach	467768
1522	woutlaban	943747
1523	wpotash	11614367
1524	xarax	2685923
1525	xbox3000	286757
1526	xerror	35585196
1527	xishma	97061978
1528	xldrx	50970873
1529	xmangamma	65495932
1530	xormaloo	82631537
1531	xtremeagle	75194294
1532	yacism	90656823
1533	yalzadeh	27745372
1534	yara162	53655115
1535	yasamanmini	38241603
1536	yasget	23511975
1537	yashar406	130441005
1538	yaskhanloo	79470977
1539	ybazli	125131761
1540	yeganeeeh	135063604
1541	yekenevis	77770714
1542	yekpanjare	52454549
1543	yeromee	41165403
1544	yevayes	27406496
1545	yildiz__ufuk	45723007
1546	yilmazatamer	39960517
1547	yottanami	83032739
1548	yousefpour	86868085
1549	yyasharr	42379082
1550	zaare94	57080465
1551	zakhar_	36623492
1552	zamanmhz	95757122
1553	zarrinpanah	75765163
1554	zauberfrau	4716625
1555	zeatme	79554694
1556	zeinabjam	81353533
1557	zeus_dreams	51184216
1558	zeynepakiek1	81472280
1559	zhiwan	1214592
1560	zoubish	36777677
1561	zr_z	27119964
1562	zubinkhavarian	3105637
1563	zxcmehran	67794120
1564	zzgraph	87517107
