# Supplementary material for: Link prediction in multiplex online social networks
Source: R Soc Open Sci. 2017 Feb 8;4(2):160863. doi: 10.1098/rsos.160863 (PMC5367313; doi:10.1098/rsos.160863)
Supplement: The ESM zip contains three files. The file fedges.txt are the edges that define the network, the file tedges.txt are the edges between the different layers of the network, while data in the file twitter_foursquare_mapper.dat provides the basic info of each node of the network, as stated in the first [file rsos160863supp1.zip › fedges.txt]

113012111 125499048
113012111 52123856
113012111 73482414
113012111 28339472
113012111 136079904
113012111 89127071
113012111 16393820
113012111 135454423
113012111 91036770
113012111 74384769
113012111 136075789
113012111 94092701
113012111 87782164
113012111 66372376
113012111 128031837
113012111 65442693
113012111 135736758
113012111 109002809
113012111 88904607
113012111 91415985
113012111 88971515
113012111 91082621
113012111 79557830
113012111 91151744
113012111 129357839
113012111 120482046
113012111 121578810
113012111 79732142
113012111 82316921
113012111 94658251
113012111 48628331
113012111 90951170
113012111 35806308
113012111 94702756
113012111 87229234
113012111 62132043
113012111 101693398
113012111 113416192
113012111 93704496
125499048 92556942
125499048 52123856
125499048 28339472
125499048 73482414
125499048 91300047
125499048 88096194
125499048 63198638
125499048 130715806
125499048 89310913
125499048 16393820
125499048 113012111
125499048 88911459
125499048 131012340
125499048 94092701
125499048 57357007
125499048 87782164
125499048 74353093
125499048 90415538
125499048 126544729
125499048 117817216
125499048 79470977
125499048 128031837
125499048 132633638
125499048 65442693
125499048 87229351
125499048 131042010
125499048 135736758
125499048 61575731
125499048 88904607
125499048 87650775
125499048 115070331
125499048 92820146
125499048 81419722
125499048 88971515
125499048 83413838
125499048 93433591
125499048 126731451
125499048 82560704
125499048 79557830
125499048 91151744
125499048 134144545
125499048 91096074
125499048 129357839
125499048 62998023
125499048 15506742
125499048 121578810
125499048 91520502
125499048 79732142
125499048 82316921
125499048 83505299
125499048 75705722
125499048 94658251
125499048 90951170
125499048 35806308
125499048 94702756
125499048 87229234
125499048 49676471
125499048 101693398
125499048 74668780
125499048 96480178
125499048 69142391
125499048 93426002
125499048 130715575
125499048 93704496
125499048 74317937
52123856 87263319
52123856 125499048
52123856 86715243
52123856 52399647
52123856 54839414
52123856 59564719
52123856 85881378
52123856 64538120
52123856 75126303
52123856 130715806
52123856 113012111
52123856 65660446
52123856 77639998
52123856 74370573
52123856 94092701
52123856 70027403
52123856 47675301
52123856 88284088
52123856 70630833
52123856 81517588
52123856 66372376
52123856 75986637
52123856 128031837
52123856 34781704
52123856 47436335
52123856 65442693
52123856 33389594
52123856 135736758
52123856 61575731
52123856 56777077
52123856 92647244
52123856 69862434
52123856 81397887
52123856 77217419
52123856 88904607
52123856 88971515
52123856 81951355
52123856 93433591
52123856 91082621
52123856 28447018
52123856 91426899
52123856 87994418
52123856 88384531
52123856 86971598
52123856 34817366
52123856 129357839
52123856 74874485
52123856 77761828
52123856 79732142
52123856 82316921
52123856 75705722
52123856 94658251
52123856 87662842
52123856 90951170
52123856 35806308
52123856 94702756
52123856 55833067
52123856 87229234
52123856 72707379
52123856 75379566
52123856 101693398
52123856 14093822
52123856 93704496
73482414 125499048
73482414 28339472
73482414 16393820
73482414 113012111
73482414 135454423
73482414 94092701
73482414 128031837
73482414 65442693
73482414 135736758
73482414 88904607
73482414 88971515
73482414 91082621
73482414 132736498
73482414 34446569
73482414 87793722
73482414 113435908
73482414 120482046
73482414 84122844
73482414 79732142
73482414 94658251
73482414 90951170
73482414 101264897
73482414 35806308
73482414 101693398
73482414 113416192
28339472 87263319
28339472 125499048
28339472 84086436
28339472 52399647
28339472 73482414
28339472 89127071
28339472 16393820
28339472 113012111
28339472 20834228
28339472 94092701
28339472 66372376
28339472 65442693
28339472 15329260
28339472 91371746
28339472 36940561
28339472 88904607
28339472 88971515
28339472 91082621
28339472 79557830
28339472 91151744
28339472 122369212
28339472 129357839
28339472 120482046
28339472 121578810
28339472 79732142
28339472 94658251
28339472 90951170
28339472 35806308
28339472 87229234
28339472 62132043
28339472 78650341
28339472 101693398
28339472 113416192
136079904 80194452
136079904 113012111
136079904 135454423
136079904 85811367
136079904 136075789
136079904 94092701
136079904 135467543
136079904 84264815
136079904 135736758
136079904 79557830
136079904 127107975
136079904 90951170
136079904 35806308
136079904 69227144
89127071 28339472
89127071 16393820
89127071 113012111
89127071 91036770
89127071 71819540
89127071 94092701
89127071 87782164
89127071 66372376
89127071 128031837
89127071 65442693
89127071 88904607
89127071 91082621
89127071 79557830
89127071 91151744
89127071 82316921
89127071 94658251
89127071 90951170
89127071 78914351
89127071 94702756
89127071 101693398
89127071 113416192
89127071 93704496
16393820 87263319
16393820 125499048
16393820 28339472
16393820 73482414
16393820 82110856
16393820 89127071
16393820 113012111
16393820 135454423
16393820 74384769
16393820 103083221
16393820 94092701
16393820 70027403
16393820 66372376
16393820 128031837
16393820 47436335
16393820 65442693
16393820 135736758
16393820 70550066
16393820 109002809
16393820 88904607
16393820 69368059
16393820 91415985
16393820 88971515
16393820 91082621
16393820 82125310
16393820 88384531
16393820 129014101
16393820 91151744
16393820 122369212
16393820 120482046
16393820 79732142
16393820 82316921
16393820 68546373
16393820 94658251
16393820 83443727
16393820 90951170
16393820 35806308
16393820 133665182
16393820 94702756
16393820 62132043
16393820 87229234
16393820 127425377
16393820 101693398
16393820 113416192
16393820 69860869
16393820 76863923
135454423 73482414
135454423 136079904
135454423 130715806
135454423 16393820
135454423 113012111
135454423 91036770
135454423 136075789
135454423 94092701
135454423 128031837
135454423 132633638
135454423 65442693
135454423 87229351
135454423 135736758
135454423 109002809
135454423 88904607
135454423 88971515
135454423 79557830
135454423 91151744
135454423 129357839
135454423 137972009
135454423 79732142
135454423 82316921
135454423 94658251
135454423 90951170
135454423 35806308
135454423 94702756
135454423 62132043
135454423 87229234
135454423 101693398
91036770 89127071
91036770 113012111
91036770 135454423
91036770 94092701
91036770 128031837
91036770 87229351
91036770 135736758
91036770 91415985
91036770 88971515
91036770 79557830
91036770 91151744
91036770 129357839
91036770 79732142
91036770 82316921
91036770 94658251
91036770 90951170
91036770 35806308
91036770 94702756
91036770 87229234
91036770 101693398
91036770 113416192
91036770 93426002
91036770 93704496
74384769 79220325
74384769 16393820
74384769 113012111
74384769 81422843
74384769 88904607
74384769 88971515
74384769 130727940
74384769 87793722
74384769 69741861
74384769 90951170
74384769 35806308
74384769 62132043
136075789 127833640
136075789 136079904
136075789 107590905
136075789 130715806
136075789 113012111
136075789 135454423
136075789 94092701
136075789 107693857
136075789 59413555
136075789 107591060
136075789 65442693
136075789 79557830
136075789 129898490
136075789 90951170
94092701 125499048
94092701 52123856
94092701 28339472
94092701 73482414
94092701 136079904
94092701 89127071
94092701 16393820
94092701 113012111
94092701 135454423
94092701 91036770
94092701 136075789
94092701 90415538
94092701 128031837
94092701 65442693
94092701 87229351
94092701 135736758
94092701 109002809
94092701 88904607
94092701 91415985
94092701 88971515
94092701 129354919
94092701 91082621
94092701 79557830
94092701 91151744
94092701 122369212
94092701 129357839
94092701 120482046
94092701 79732142
94092701 82316921
94092701 94658251
94092701 90951170
94092701 35806308
94092701 94702756
94092701 87229234
94092701 62132043
94092701 101693398
94092701 113416192
94092701 93704496
87782164 125499048
87782164 93731249
87782164 89105288
87782164 46308263
87782164 43576443
87782164 122978421
87782164 62399327
87782164 125920660
87782164 89127071
87782164 113012111
87782164 88911459
87782164 81010654
87782164 74002448
87782164 103083221
87782164 90918639
87782164 71281585
87782164 81662623
87782164 77254854
87782164 79470977
87782164 94333326
87782164 72326994
87782164 76458855
87782164 91171868
87782164 135122356
87782164 81531882
87782164 85137001
87782164 88904607
87782164 48480247
87782164 91415985
87782164 127102517
87782164 32888641
87782164 80185382
87782164 134809910
87782164 89215748
87782164 98338217
87782164 62734219
87782164 92325556
87782164 77600259
87782164 84155723
87782164 126285638
87782164 56722124
87782164 85599310
87782164 78615455
87782164 89108502
87782164 85594223
87782164 75223939
87782164 79732142
87782164 82316921
87782164 68214360
87782164 74879940
87782164 90951170
87782164 129936206
87782164 78914351
87782164 55203020
87782164 94702756
87782164 90939596
87782164 122753570
87782164 75526547
87782164 37671927
87782164 124736113
87782164 66224383
87782164 90800204
66372376 92556942
66372376 52123856
66372376 28339472
66372376 89127071
66372376 16393820
66372376 113012111
66372376 84339502
66372376 85029498
66372376 31483259
66372376 18684033
66372376 72009679
66372376 79557830
66372376 91151744
66372376 57833802
66372376 55365366
66372376 94658251
66372376 73628293
66372376 48628331
66372376 90951170
66372376 35806308
66372376 94702756
66372376 113416192
66372376 55195850
128031837 125499048
128031837 52123856
128031837 73482414
128031837 130715806
128031837 89127071
128031837 16393820
128031837 113012111
128031837 135454423
128031837 91036770
128031837 94092701
128031837 136317820
128031837 65442693
128031837 87229351
128031837 33389594
128031837 135736758
128031837 61575731
128031837 108998661
128031837 88904607
128031837 91415985
128031837 88971515
128031837 91151744
128031837 122369212
128031837 129357839
128031837 121578810
128031837 79732142
128031837 94658251
128031837 90951170
128031837 35806308
128031837 100685958
128031837 94702756
128031837 87229234
128031837 101693398
128031837 130715575
128031837 74317937
65442693 125499048
65442693 136289338
65442693 86715243
65442693 52123856
65442693 32601255
65442693 28339472
65442693 73482414
65442693 122105744
65442693 130715806
65442693 89127071
65442693 16393820
65442693 113012111
65442693 135454423
65442693 88911459
65442693 77639998
65442693 136075789
65442693 94092701
65442693 138300516
65442693 31935092
65442693 136317820
65442693 35170004
65442693 128031837
65442693 135736758
65442693 61575731
65442693 88904607
65442693 88971515
65442693 91082621
65442693 134483750
65442693 88384531
65442693 91151744
65442693 129357839
65442693 74874485
65442693 121578810
65442693 79732142
65442693 82316921
65442693 74353827
65442693 94658251
65442693 134640581
65442693 66906885
65442693 63341647
65442693 90951170
65442693 35806308
65442693 78914351
65442693 94702756
65442693 72707379
65442693 101693398
65442693 113416192
65442693 93704496
65442693 74317937
135736758 125499048
135736758 52123856
135736758 73482414
135736758 136079904
135736758 130715806
135736758 16393820
135736758 113012111
135736758 135454423
135736758 88911459
135736758 91036770
135736758 94092701
135736758 128031837
135736758 65442693
135736758 109002809
135736758 88904607
135736758 91415985
135736758 88971515
135736758 79557830
135736758 91151744
135736758 122369212
135736758 129357839
135736758 120482046
135736758 79732142
135736758 82316921
135736758 94658251
135736758 90951170
135736758 35806308
135736758 94702756
135736758 87229234
135736758 62132043
135736758 101693398
109002809 16393820
109002809 113012111
109002809 135454423
109002809 94092701
109002809 135736758
109002809 115070331
109002809 65037362
109002809 120482046
109002809 79732142
109002809 90951170
109002809 62132043
109002809 101693398
109002809 93426002
88904607 68054188
88904607 125499048
88904607 86715243
88904607 52123856
88904607 73482414
88904607 28339472
88904607 59860756
88904607 89127071
88904607 16393820
88904607 113012111
88904607 135454423
88904607 88911459
88904607 74384769
88904607 94092701
88904607 138300516
88904607 95738997
88904607 88284088
88904607 87782164
88904607 84445040
88904607 35170004
88904607 128031837
88904607 65442693
88904607 91371746
88904607 135736758
88904607 131254614
88904607 61575731
88904607 91415985
88904607 88971515
88904607 91082621
88904607 88453436
88904607 130457610
88904607 79557830
88904607 130554238
88904607 91151744
88904607 129357839
88904607 84122844
88904607 132529666
88904607 121578810
88904607 90775577
88904607 80354315
88904607 79732142
88904607 82316921
88904607 74353827
88904607 94658251
88904607 17314656
88904607 87952587
88904607 90951170
88904607 35806308
88904607 69764882
88904607 94702756
88904607 87229234
88904607 62132043
88904607 72707379
88904607 89128016
88904607 101693398
88904607 113416192
88904607 93704496
88904607 74317937
91415985 87263319
91415985 54839414
91415985 16393820
91415985 113012111
91415985 91036770
91415985 77639998
91415985 94092701
91415985 59626423
91415985 87782164
91415985 128031837
91415985 88367210
91415985 135736758
91415985 61575731
91415985 81397887
91415985 88904607
91415985 71565211
91415985 88971515
91415985 121578810
91415985 79732142
91415985 82316921
91415985 60473138
91415985 94658251
91415985 90951170
91415985 35806308
91415985 107014260
91415985 78914351
91415985 69764882
91415985 72707379
91415985 63669800
91415985 79455132
91415985 93704496
91415985 74317937
88971515 125499048
88971515 52123856
88971515 28339472
88971515 73482414
88971515 123333315
88971515 130715806
88971515 16393820
88971515 113012111
88971515 135454423
88971515 91036770
88971515 74384769
88971515 94092701
88971515 59626423
88971515 128031837
88971515 65442693
88971515 87229351
88971515 135736758
88971515 61575731
88971515 108998661
88971515 88904607
88971515 71565211
88971515 91415985
88971515 79557830
88971515 88384531
88971515 94572429
88971515 91151744
88971515 122369212
88971515 129357839
88971515 121578810
88971515 79732142
88971515 82316921
88971515 94658251
88971515 90951170
88971515 94239726
88971515 35806308
88971515 94702756
88971515 87229234
88971515 62132043
88971515 128412002
88971515 73336015
88971515 101693398
88971515 93704496
88971515 74317937
91082621 52123856
91082621 28339472
91082621 73482414
91082621 89127071
91082621 16393820
91082621 113012111
91082621 94092701
91082621 65442693
91082621 61575731
91082621 88904607
91082621 75062457
91082621 35806308
91082621 87229234
91082621 101693398
91082621 93704496
79557830 125499048
79557830 88514894
79557830 28339472
79557830 136079904
79557830 130715806
79557830 89127071
79557830 113012111
79557830 135454423
79557830 91036770
79557830 88850777
79557830 136075789
79557830 94092701
79557830 61154103
79557830 66372376
79557830 72009679
79557830 82146785
79557830 135736758
79557830 90086139
79557830 94985982
79557830 88904607
79557830 88971515
79557830 77604953
79557830 129357839
79557830 82316921
79557830 90951170
79557830 35806308
79557830 94702756
79557830 101693398
79557830 105460382
91151744 125499048
91151744 126259354
91151744 92556942
91151744 28339472
91151744 130715806
91151744 89127071
91151744 16393820
91151744 113012111
91151744 135454423
91151744 88911459
91151744 91036770
91151744 125644164
91151744 94092701
91151744 54443429
91151744 126253608
91151744 84445040
91151744 85862080
91151744 139544748
91151744 66372376
91151744 128031837
91151744 65442693
91151744 71264372
91151744 87229351
91151744 135736758
91151744 61575731
91151744 88904607
91151744 88971515
91151744 117585466
91151744 126665555
91151744 136028164
91151744 127184067
91151744 129357839
91151744 91520502
91151744 139545140
91151744 79732142
91151744 82316921
91151744 138391598
91151744 94658251
91151744 90951170
91151744 35806308
91151744 125046131
91151744 57863186
91151744 94702756
91151744 92985273
91151744 87229234
91151744 101693398
91151744 113416192
91151744 93426002
91151744 93704496
91151744 74317937
129357839 125499048
129357839 92556942
129357839 54839414
129357839 88088706
129357839 127837458
129357839 52123856
129357839 28339472
129357839 91168181
129357839 92672666
129357839 130715806
129357839 113012111
129357839 135454423
129357839 91036770
129357839 94092701
129357839 78694344
129357839 104189742
129357839 90415538
129357839 71323111
129357839 104812839
129357839 128031837
129357839 107591060
129357839 65442693
129357839 33389594
129357839 135736758
129357839 85623157
129357839 61575731
129357839 122395833
129357839 88904607
129357839 88971515
129357839 99798565
129357839 81822352
129357839 107560869
129357839 79557830
129357839 91151744
129357839 96141741
129357839 137972009
129357839 91520502
129357839 82316921
129357839 94658251
129357839 134640581
129357839 90951170
129357839 94702756
129357839 83030308
129357839 96480178
129357839 130715575
120482046 73482414
120482046 28339472
120482046 16393820
120482046 113012111
120482046 94092701
120482046 131113041
120482046 135736758
120482046 109002809
120482046 126731451
120482046 65037362
120482046 131510192
120482046 86327803
120482046 79732142
120482046 90951170
120482046 62132043
120482046 101693398
120482046 83422888
121578810 68054188
121578810 125499048
121578810 76926726
121578810 123234937
121578810 128551010
121578810 28339472
121578810 95889947
121578810 109617044
121578810 119012760
121578810 122105744
121578810 62399327
121578810 113012111
121578810 133364955
121578810 1983796
121578810 72636270
121578810 31819736
121578810 135804454
121578810 136266546
121578810 122107142
121578810 132036297
121578810 128031837
121578810 86868085
121578810 127351514
121578810 65442693
121578810 91371746
121578810 125795504
121578810 106108409
121578810 125001791
121578810 122064716
121578810 61575731
121578810 49709475
121578810 88904607
121578810 136863107
121578810 93695791
121578810 91415985
121578810 124371120
121578810 88971515
121578810 134483750
121578810 126526575
121578810 119187347
121578810 56683863
121578810 88295437
121578810 130615648
121578810 128938546
121578810 80354315
121578810 79732142
121578810 90083843
121578810 120128597
121578810 74879940
121578810 39745403
121578810 53780975
121578810 128379762
121578810 101693398
121578810 18947069
121578810 87757903
121578810 93426002
121578810 129090729
79732142 87263319
79732142 125499048
79732142 92556942
79732142 52123856
79732142 28339472
79732142 73482414
79732142 83536723
79732142 128495244
79732142 64538120
79732142 130715806
79732142 89253690
79732142 16393820
79732142 113012111
79732142 70436031
79732142 135454423
79732142 88911459
79732142 91036770
79732142 124723606
79732142 65660446
79732142 94092701
79732142 65898908
79732142 70027403
79732142 91005995
79732142 108469283
79732142 114772877
79732142 74987044
79732142 88284088
79732142 87782164
79732142 123097784
79732142 90415538
79732142 95965794
79732142 128031837
79732142 88723466
79732142 34781704
79732142 65442693
79732142 90622117
79732142 135343423
79732142 90583878
79732142 135736758
79732142 61575731
79732142 109002809
79732142 126663868
79732142 82762075
79732142 88904607
79732142 71565211
79732142 91415985
79732142 88971515
79732142 75846317
79732142 93433591
79732142 68018853
79732142 28447018
79732142 88453436
79732142 62734219
79732142 82560704
79732142 91426899
79732142 108464150
79732142 88167248
79732142 91151744
79732142 109035727
79732142 65650372
79732142 76327975
79732142 120482046
79732142 89135240
79732142 132529666
79732142 121578810
79732142 90775577
79732142 82316921
79732142 94658251
79732142 83443727
79732142 90951170
79732142 35806308
79732142 78914351
79732142 85416769
79732142 94702756
79732142 72707379
79732142 74668780
79732142 69860869
79732142 69792365
79732142 93704496
79732142 74317937
79732142 83584877
82316921 125499048
82316921 116697335
82316921 52123856
82316921 82460587
82316921 130715806
82316921 125920660
82316921 112748388
82316921 89253690
82316921 89127071
82316921 16393820
82316921 113012111
82316921 135454423
82316921 88911459
82316921 91036770
82316921 88850777
82316921 103083221
82316921 82656366
82316921 94092701
82316921 87782164
82316921 121709541
82316921 114982859
82316921 77924466
82316921 84113134
82316921 85821474
82316921 60208464
82316921 65442693
82316921 135736758
82316921 113831656
82316921 130277768
82316921 82977960
82316921 80669236
82316921 94985982
82316921 61575731
82316921 137596789
82316921 82922154
82316921 85137001
82316921 82762075
82316921 88904607
82316921 91415985
82316921 88971515
82316921 67606966
82316921 77353398
82316921 61474442
82316921 81822352
82316921 108434609
82316921 129110970
82316921 79557830
82316921 89938261
82316921 139389962
82316921 65565676
82316921 91151744
82316921 128715771
82316921 129357839
82316921 91520502
82316921 79732142
82316921 90059456
82316921 94658251
82316921 45845449
82316921 90951170
82316921 78914351
82316921 94702756
82316921 65124676
82316921 64027124
82316921 122753570
82316921 83030308
82316921 91174570
82316921 74317937
82316921 105460382
82316921 88240567
82316921 65935233
94658251 125499048
94658251 92556942
94658251 52123856
94658251 73482414
94658251 28339472
94658251 91168181
94658251 130715806
94658251 89127071
94658251 16393820
94658251 113012111
94658251 135454423
94658251 88911459
94658251 91036770
94658251 71819540
94658251 94092701
94658251 66372376
94658251 128031837
94658251 65442693
94658251 135736758
94658251 61575731
94658251 108998661
94658251 88904607
94658251 91415985
94658251 88971515
94658251 91151744
94658251 129357839
94658251 91520502
94658251 79732142
94658251 82316921
94658251 90951170
94658251 35806308
94658251 94702756
94658251 87229234
94658251 101693398
94658251 113416192
94658251 96480178
94658251 93426002
94658251 130715575
94658251 93704496
94658251 74317937
48628331 79646349
48628331 24514712
48628331 59872942
48628331 83458651
48628331 46308263
48628331 30871847
48628331 64394675
48628331 48218114
48628331 72527682
48628331 88306579
48628331 18585489
48628331 91131515
48628331 58495124
48628331 62399327
48628331 129919472
48628331 59087088
48628331 99552168
48628331 73848845
48628331 113012111
48628331 91529204
48628331 42805476
48628331 69360252
48628331 27506328
48628331 15786296
48628331 82360576
48628331 11716590
48628331 65526230
48628331 126668752
48628331 28735649
48628331 91457233
48628331 73634191
48628331 127978241
48628331 70960846
48628331 76521148
48628331 51836779
48628331 66372376
48628331 87930383
48628331 58640525
48628331 77415628
48628331 78633589
48628331 87969944
48628331 107245181
48628331 7897978
48628331 42734537
48628331 49709475
48628331 66488894
48628331 62363295
48628331 50176049
48628331 28447018
48628331 73708504
48628331 129014101
48628331 85599310
48628331 63226147
48628331 84436491
48628331 94799549
48628331 18372312
48628331 105305942
48628331 61298667
48628331 26462729
48628331 57833802
48628331 80255751
48628331 54799668
48628331 103358333
48628331 75686539
48628331 72703901
48628331 35806308
48628331 25328322
48628331 57403332
48628331 36232196
48628331 130020742
48628331 66224383
48628331 97814521
90951170 125499048
90951170 107782791
90951170 52123856
90951170 73482414
90951170 28339472
90951170 136079904
90951170 89127071
90951170 16393820
90951170 113012111
90951170 135454423
90951170 88911459
90951170 91036770
90951170 74384769
90951170 103083221
90951170 136075789
90951170 67772875
90951170 94092701
90951170 87782164
90951170 66372376
90951170 128031837
90951170 65442693
90951170 135736758
90951170 61575731
90951170 109002809
90951170 58139759
90951170 88904607
90951170 91415985
90951170 88971515
90951170 79557830
90951170 87364876
90951170 91151744
90951170 122369212
90951170 129357839
90951170 120482046
90951170 79732142
90951170 82316921
90951170 94658251
90951170 35806308
90951170 86065973
90951170 94702756
90951170 62132043
90951170 87229234
90951170 101693398
90951170 113416192
90951170 93426002
90951170 93704496
35806308 87263319
35806308 68054188
35806308 125499048
35806308 92556942
35806308 54839414
35806308 42427563
35806308 52123856
35806308 28339472
35806308 73482414
35806308 136079904
35806308 56438075
35806308 59860756
35806308 1125796
35806308 16393820
35806308 113012111
35806308 135454423
35806308 88911459
35806308 91036770
35806308 77639998
35806308 74384769
35806308 67772875
35806308 94092701
35806308 138300516
35806308 52304827
35806308 84445040
35806308 35170004
35806308 66372376
35806308 128031837
35806308 65442693
35806308 91371746
35806308 127816348
35806308 135736758
35806308 61575731
35806308 88904607
35806308 91415985
35806308 88971515
35806308 91082621
35806308 28447018
35806308 79557830
35806308 88384531
35806308 91151744
35806308 51846829
35806308 74874485
35806308 79732142
35806308 60473138
35806308 74353827
35806308 94658251
35806308 48628331
35806308 87952587
35806308 90951170
35806308 94702756
35806308 62132043
35806308 72707379
35806308 78650341
35806308 101693398
35806308 113416192
35806308 69142391
35806308 93704496
94702756 125499048
94702756 52123856
94702756 89127071
94702756 16393820
94702756 113012111
94702756 135454423
94702756 91036770
94702756 94092701
94702756 87782164
94702756 66372376
94702756 128031837
94702756 65442693
94702756 87229351
94702756 135736758
94702756 61575731
94702756 88904607
94702756 88971515
94702756 79557830
94702756 91151744
94702756 129357839
94702756 79732142
94702756 82316921
94702756 94658251
94702756 90951170
94702756 35806308
94702756 62132043
94702756 87229234
94702756 101693398
94702756 113416192
94702756 93426002
94702756 93704496
94702756 74317937
87229234 87263319
87229234 125499048
87229234 101734677
87229234 83427496
87229234 86715243
87229234 53233541
87229234 52123856
87229234 28339472
87229234 130715806
87229234 91725289
87229234 16393820
87229234 113012111
87229234 135454423
87229234 114553332
87229234 91036770
87229234 65660446
87229234 74704054
87229234 94092701
87229234 87297331
87229234 126730998
87229234 68341848
87229234 81517588
87229234 92826360
87229234 128031837
87229234 34781704
87229234 87229351
87229234 135736758
87229234 92647244
87229234 88904607
87229234 88971515
87229234 59855926
87229234 93433591
87229234 84732511
87229234 91082621
87229234 86971598
87229234 126665555
87229234 62098776
87229234 91151744
87229234 112889833
87229234 94658251
87229234 75686539
87229234 90951170
87229234 127304899
87229234 133665182
87229234 94702756
87229234 72707379
87229234 125380415
87229234 91688485
87229234 101693398
87229234 89168477
87229234 93704496
62132043 18487200
62132043 138254133
62132043 28339472
62132043 70090608
62132043 64696165
62132043 63469367
62132043 131112497
62132043 18585489
62132043 66554016
62132043 133341757
62132043 16393820
62132043 113012111
62132043 135454423
62132043 74384769
62132043 94092701
62132043 64808912
62132043 68070356
62132043 88006457
62132043 84426890
62132043 90415538
62132043 91975654
62132043 58154907
62132043 104805571
62132043 85246292
62132043 23813255
62132043 60658187
62132043 42111260
62132043 135736758
62132043 109002809
62132043 88904607
62132043 115070331
62132043 88971515
62132043 53711727
62132043 36152257
62132043 96768806
62132043 65037362
62132043 130727940
62132043 43037038
62132043 28447018
62132043 136842469
62132043 81007409
62132043 62135099
62132043 70357234
62132043 19316248
62132043 84992043
62132043 59256270
62132043 39864209
62132043 120482046
62132043 90951170
62132043 35806308
62132043 34688865
62132043 94409016
62132043 94702756
62132043 47917494
62132043 101693398
62132043 93426002
101693398 125499048
101693398 52123856
101693398 28339472
101693398 73482414
101693398 89127071
101693398 16393820
101693398 113012111
101693398 135454423
101693398 91036770
101693398 94092701
101693398 128031837
101693398 65442693
101693398 135736758
101693398 109002809
101693398 88904607
101693398 88971515
101693398 91082621
101693398 79557830
101693398 91151744
101693398 122369212
101693398 120482046
101693398 121578810
101693398 94658251
101693398 90951170
101693398 35806308
101693398 53509707
101693398 94702756
101693398 87229234
101693398 62132043
101693398 113416192
101693398 93426002
101693398 93704496
113416192 73482414
113416192 28339472
113416192 89127071
113416192 16393820
113416192 113012111
113416192 91036770
113416192 94092701
113416192 66372376
113416192 65442693
113416192 88904607
113416192 91151744
113416192 94658251
113416192 90951170
113416192 35806308
113416192 94702756
113416192 101693398
93704496 68054188
93704496 125499048
93704496 52123856
93704496 89127071
93704496 113012111
93704496 88911459
93704496 91036770
93704496 94092701
93704496 65442693
93704496 87229351
93704496 61575731
93704496 69862434
93704496 88904607
93704496 71565211
93704496 91415985
93704496 88971515
93704496 91082621
93704496 91151744
93704496 79732142
93704496 94658251
93704496 90951170
93704496 35806308
93704496 94702756
93704496 87229234
93704496 101693398
92556942 95933127
92556942 125499048
92556942 86715243
92556942 88088706
92556942 91168181
92556942 92672666
92556942 33391225
92556942 58937888
92556942 78694344
92556942 88022791
92556942 90415538
92556942 58154907
92556942 104812839
92556942 87467208
92556942 62096594
92556942 66372376
92556942 83196380
92556942 131042010
92556942 87650775
92556942 107560869
92556942 55419613
92556942 93741954
92556942 91151744
92556942 129357839
92556942 89135240
92556942 88263510
92556942 88383982
92556942 79732142
92556942 94658251
92556942 35806308
92556942 125380415
92556942 69227144
91300047 125499048
91300047 116697335
91300047 101734677
91300047 133930716
91300047 84893736
91300047 125410247
91300047 133607732
91300047 75836177
91300047 64538120
91300047 91168181
91300047 77708228
91300047 92672666
91300047 75126303
91300047 125245242
91300047 130715806
91300047 89310913
91300047 121732384
91300047 83368443
91300047 91082304
91300047 133833619
91300047 124831209
91300047 47675301
91300047 106907457
91300047 57357007
91300047 88022791
91300047 96014764
91300047 74353093
91300047 90415538
91300047 58154907
91300047 79470977
91300047 87467208
91300047 129661922
91300047 62096594
91300047 81504341
91300047 86871319
91300047 122660791
91300047 86605462
91300047 128583579
91300047 65399523
91300047 131042010
91300047 79128715
91300047 33389594
91300047 61575731
91300047 122395833
91300047 94611506
91300047 77217419
91300047 130644026
91300047 87650775
91300047 54980667
91300047 135725204
91300047 93433591
91300047 68620300
91300047 82560704
91300047 64982676
91300047 128768475
91300047 94836164
91300047 126952828
91300047 91096074
91300047 88331915
91300047 120775668
91300047 104999074
91300047 62998023
91300047 128482415
91300047 125157483
91300047 137972009
91300047 77900178
91300047 85319596
91300047 83505299
91300047 75705722
91300047 130520087
91300047 75079170
91300047 130568879
91300047 121102201
91300047 69213257
91300047 80056414
91300047 73471273
91300047 132465599
91300047 95150009
91300047 125380415
91300047 88745926
91300047 9645339
91300047 139998691
91300047 120335290
91300047 135319444
91300047 75310146
91300047 135582004
91300047 127242089
91300047 81998718
91300047 130715575
91300047 69603146
91300047 74317937
91300047 96549966
88096194 95827452
88096194 125499048
88096194 126807989
88096194 86715243
88096194 84893736
88096194 85881378
88096194 89310913
88096194 111159899
88096194 87091229
88096194 92596237
88096194 129493927
88096194 42805476
88096194 135921278
88096194 81845355
88096194 54519900
88096194 124653647
88096194 94452266
88096194 81702243
88096194 83196380
88096194 119754852
88096194 82661374
88096194 104193169
88096194 110201132
88096194 138105629
88096194 85805665
88096194 61575731
88096194 89982179
88096194 87600132
88096194 109565997
88096194 120146635
88096194 92820146
88096194 68620300
88096194 119225408
88096194 125596816
88096194 82560704
88096194 82855684
88096194 84436491
88096194 70482165
88096194 104254368
88096194 89428832
88096194 91081398
88096194 108278659
88096194 80056414
88096194 87447474
88096194 83285166
88096194 108459852
88096194 74668780
88096194 78498280
88096194 121599217
88096194 69603146
88096194 55195850
88096194 68620361
63198638 90559698
63198638 125499048
63198638 77853671
63198638 92607786
63198638 59899497
63198638 62809768
63198638 73021955
63198638 83533532
63198638 91168181
63198638 58735576
63198638 81819179
63198638 136764619
63198638 44631598
63198638 83143254
63198638 83770585
63198638 83478087
63198638 61225318
63198638 53274772
63198638 134382425
63198638 71387797
63198638 73828620
63198638 58865062
63198638 84321548
63198638 60207273
63198638 44065631
63198638 71703967
63198638 25288911
63198638 53615759
63198638 36629179
63198638 81722371
63198638 90742684
63198638 93146346
63198638 138957030
63198638 94488468
63198638 91419911
63198638 35005598
63198638 93311738
63198638 72059374
63198638 81419722
63198638 82405991
63198638 71350921
63198638 112959275
63198638 68077345
63198638 94836164
63198638 136539465
63198638 48132131
63198638 83832082
63198638 62998023
63198638 91516932
63198638 85836911
63198638 51088650
63198638 67913698
63198638 62808583
63198638 85075581
63198638 64902424
63198638 74672064
63198638 132547190
63198638 83877222
63198638 85892583
63198638 84955934
63198638 86283777
63198638 85669876
63198638 54468272
63198638 82005228
63198638 69603146
63198638 61226312
130715806 134290543
130715806 125499048
130715806 133930716
130715806 88088706
130715806 52123856
130715806 85881378
130715806 133607732
130715806 136753440
130715806 91168181
130715806 105422875
130715806 58735576
130715806 92672666
130715806 91300047
130715806 91082304
130715806 135454423
130715806 124831209
130715806 136075789
130715806 129108776
130715806 109790661
130715806 139252750
130715806 90591258
130715806 104812839
130715806 87467208
130715806 62096594
130715806 128031837
130715806 126595286
130715806 65442693
130715806 131042010
130715806 130871284
130715806 135736758
130715806 61575731
130715806 137596789
130715806 122395833
130715806 87650775
130715806 88971515
130715806 135725204
130715806 81822352
130715806 131644205
130715806 79557830
130715806 133926924
130715806 126952828
130715806 91151744
130715806 125614692
130715806 137060107
130715806 129357839
130715806 125157483
130715806 122781131
130715806 79732142
130715806 82316921
130715806 136139045
130715806 94658251
130715806 134640581
130715806 121102201
130715806 87229234
130715806 88745926
130715806 132555602
130715806 83030308
130715806 131140549
130715806 81998718
130715806 130715575
89310913 95933127
89310913 125499048
89310913 90139026
89310913 126807989
89310913 107812133
89310913 52401289
89310913 87730869
89310913 85881378
89310913 45665508
89310913 110008860
89310913 72715722
89310913 87146207
89310913 91168181
89310913 79539070
89310913 91300047
89310913 88096194
89310913 85677725
89310913 89253690
89310913 65656051
89310913 78196532
89310913 87091229
89310913 82081621
89310913 102329203
89310913 91729162
89310913 81845355
89310913 78287623
89310913 65966678
89310913 129872565
89310913 47675301
89310913 57357007
89310913 124826607
89310913 97282672
89310913 112551838
89310913 103260592
89310913 98458498
89310913 52847154
89310913 67606323
89310913 59418898
89310913 90415538
89310913 127187204
89310913 106401038
89310913 63905708
89310913 111128884
89310913 124034715
89310913 81702243
89310913 63976367
89310913 85522538
89310913 68371504
89310913 119754852
89310913 51992580
89310913 83033138
89310913 85805665
89310913 33389594
89310913 24196655
89310913 89982179
89310913 122395833
89310913 87600132
89310913 86916992
89310913 87650775
89310913 101427798
89310913 92820146
89310913 90284605
89310913 66274676
89310913 81822352
89310913 40813206
89310913 82256443
89310913 75846317
89310913 68018853
89310913 68620300
89310913 82560704
89310913 100618099
89310913 96321529
89310913 86971598
89310913 86025618
89310913 139018561
89310913 82855684
89310913 36110779
89310913 54719453
89310913 62733553
89310913 129364916
89310913 95983511
89310913 62998023
89310913 104651372
89310913 82253531
89310913 67804462
89310913 81806108
89310913 58014872
89310913 83505299
89310913 55562684
89310913 108278659
89310913 74188907
89310913 38084007
89310913 69213257
89310913 135069417
89310913 80056414
89310913 83144049
89310913 73471273
89310913 88745926
89310913 74668780
89310913 83030308
89310913 78498280
89310913 99713587
89310913 125104543
89310913 135582004
89310913 83957890
89310913 96480178
89310913 69142391
89310913 91746326
89310913 68620361
88911459 125499048
88911459 87782164
88911459 65442693
88911459 135736758
88911459 88904607
88911459 91151744
88911459 39864209
88911459 79732142
88911459 82316921
88911459 94658251
88911459 90951170
88911459 35806308
88911459 90123172
88911459 69142391
88911459 93704496
88911459 74317937
131012340 84736145
131012340 125499048
131012340 25409786
131012340 126929689
131012340 127814274
131012340 126283732
131012340 22651457
131012340 91654758
131012340 90444281
131012340 138717599
131012340 127177931
131012340 138879290
131012340 136963333
131012340 131651080
131012340 121389602
131012340 120685053
131012340 130869438
131012340 16200555
131012340 117291096
131012340 107149007
57357007 125499048
57357007 54839414
57357007 65935275
57357007 75527913
57357007 56224583
57357007 80234091
57357007 96564756
57357007 91300047
57357007 52920346
57357007 72017239
57357007 35982888
57357007 82110856
57357007 89310913
57357007 61296118
57357007 83143254
57357007 122551265
57357007 63247260
57357007 61010311
57357007 53274772
57357007 47471404
57357007 47675301
57357007 26377216
57357007 79017843
57357007 44065631
57357007 73637603
57357007 88312366
57357007 70630833
57357007 81722371
57357007 128583579
57357007 57920155
57357007 69761997
57357007 44088352
57357007 33389594
57357007 61575731
57357007 92820146
57357007 96379315
57357007 73936098
57357007 72139905
57357007 11919041
57357007 86535525
57357007 56197116
57357007 48794454
57357007 62998023
57357007 70585388
57357007 67804462
57357007 77761828
57357007 75705722
57357007 29551490
57357007 68601692
57357007 70883870
57357007 65793862
57357007 69213257
57357007 77544791
57357007 59644073
57357007 11035539
57357007 53158804
57357007 68403647
57357007 44864855
57357007 86346321
57357007 70025240
57357007 95170575
57357007 21949409
57357007 55195850
57357007 76863923
57357007 70306545
57357007 103638621
74353093 125499048
74353093 125410247
74353093 85881378
74353093 91300047
74353093 82913262
74353093 58056547
74353093 78287623
74353093 43145439
74353093 77142289
74353093 90415538
74353093 81702243
74353093 92766538
74353093 71640566
74353093 83033138
74353093 124866660
74353093 82612804
74353093 92820146
74353093 130338883
74353093 80588914
74353093 70084245
74353093 58359665
74353093 78481818
74353093 77320279
74353093 74671168
74353093 102904634
74353093 83505299
74353093 74353827
74353093 56669434
74353093 69213257
74353093 92690072
74353093 68108798
74353093 58374839
74353093 88745926
74353093 138604086
74353093 52402274
90415538 95933127
90415538 125499048
90415538 92556942
90415538 101734677
90415538 86715243
90415538 93089077
90415538 84893736
90415538 73877688
90415538 123475376
90415538 76114494
90415538 85881378
90415538 92672666
90415538 91300047
90415538 75126303
90415538 89310913
90415538 65660446
90415538 102329203
90415538 78287623
90415538 78046359
90415538 94092701
90415538 90553194
90415538 70027403
90415538 47675301
90415538 97282672
90415538 73445005
90415538 31870274
90415538 96014764
90415538 74353093
90415538 70630833
90415538 62096594
90415538 120158543
90415538 81702243
90415538 34781704
90415538 128583579
90415538 131042010
90415538 127816348
90415538 56895886
90415538 61575731
90415538 71072155
90415538 87650775
90415538 92820146
90415538 81822352
90415538 68620300
90415538 90492236
90415538 28447018
90415538 107560869
90415538 62734219
90415538 82560704
90415538 85495942
90415538 94836164
90415538 77320279
90415538 130558396
90415538 129357839
90415538 89135240
90415538 132573641
90415538 79732142
90415538 85319596
90415538 83505299
90415538 75705722
90415538 69213257
90415538 115497564
90415538 84086525
90415538 62132043
90415538 88745926
90415538 75379566
90415538 89168477
90415538 96480178
90415538 80312254
126544729 125499048
126544729 128233796
126544729 126259354
126544729 120049288
126544729 125509573
126544729 124675018
126544729 125644164
126544729 125008119
126544729 126253608
126544729 123015802
126544729 77924466
126544729 139807713
126544729 124938763
126544729 129691091
126544729 126278119
126544729 126560339
126544729 137578482
126544729 125046131
126544729 126778938
126544729 137002500
117817216 136303859
117817216 128500122
117817216 134178225
117817216 125499048
117817216 85062124
117817216 93543274
117817216 110520633
117817216 120755025
117817216 138653185
117817216 128471893
117817216 102063192
117817216 130840572
117817216 98095947
117817216 104808183
117817216 110672984
117817216 134644811
117817216 128531441
117817216 92978640
117817216 129015253
117817216 115700628
117817216 137522445
117817216 110667245
117817216 130216146
117817216 130239280
117817216 134312049
117817216 121159629
117817216 125053235
117817216 88921822
117817216 93230260
117817216 134841884
117817216 104802284
117817216 101352632
117817216 130649463
117817216 67772875
117817216 101517884
117817216 129857855
117817216 96561287
117817216 134083889
117817216 137731565
117817216 137050969
117817216 106907046
117817216 114613606
117817216 103164107
117817216 130692375
117817216 128301779
117817216 135082156
117817216 127741067
117817216 112123708
117817216 89255929
117817216 127557185
117817216 130518848
117817216 134371304
117817216 128360949
117817216 117782797
117817216 79806525
117817216 129158084
117817216 123305582
117817216 96530294
117817216 84996952
117817216 105489613
117817216 116938400
117817216 126807410
117817216 35784676
117817216 136581180
117817216 123274443
117817216 89370089
117817216 89116628
117817216 119421601
117817216 120248564
117817216 129327130
117817216 91519112
117817216 129733701
117817216 139345400
117817216 35135351
117817216 129788740
117817216 120673396
117817216 126609151
117817216 136835012
117817216 108688704
117817216 91946392
117817216 110585269
117817216 104528929
117817216 136034466
117817216 128174424
117817216 122178407
117817216 128680694
117817216 124523252
117817216 123590606
117817216 37495674
117817216 99774550
117817216 107605865
117817216 126680502
117817216 91226749
117817216 136190647
117817216 130692524
117817216 96531902
117817216 131728794
117817216 124971200
117817216 105443081
117817216 124178639
117817216 126759363
117817216 89474894
117817216 111526232
117817216 120836889
117817216 88060294
117817216 93004082
117817216 112396026
117817216 135015653
117817216 129420338
117817216 128303882
117817216 127552329
117817216 108491799
117817216 126948169
117817216 128328505
117817216 128813508
117817216 94492551
117817216 129237096
117817216 121522285
117817216 49676471
117817216 125756723
117817216 135174511
117817216 121713030
117817216 120887530
117817216 70983105
117817216 129353297
117817216 126867091
117817216 127490196
117817216 131245069
117817216 127070736
117817216 136460566
117817216 133657436
117817216 120821562
117817216 126615621
117817216 93364833
117817216 129769342
117817216 130803992
117817216 127006899
117817216 136218850
79470977 125499048
79470977 79220325
79470977 89209172
79470977 85881378
79470977 87146207
79470977 91300047
79470977 63715390
79470977 89253690
79470977 102329203
79470977 103083221
79470977 86351994
79470977 122400871
79470977 107455832
79470977 87782164
79470977 55159084
79470977 81421615
79470977 47436335
79470977 98146508
79470977 81422843
79470977 72820969
79470977 78914351
79470977 83144049
79470977 83030308
79470977 124736113
132633638 135454423
132633638 125499048
87229351 125499048
87229351 83427496
87229351 127811011
87229351 82645945
87229351 135454423
87229351 114553332
87229351 91036770
87229351 94092701
87229351 105865542
87229351 126730998
87229351 92826360
87229351 128031837
87229351 61575731
87229351 88971515
87229351 84732511
87229351 126665555
87229351 91151744
87229351 120425336
87229351 123449962
87229351 121741066
87229351 135189981
87229351 74188907
87229351 75686539
87229351 73471273
87229351 127304899
87229351 94702756
87229351 87229234
87229351 91688485
87229351 93704496
87229351 74317937
131042010 125499048
131042010 92556942
131042010 104181836
131042010 92607786
131042010 133930716
131042010 88088706
131042010 84893736
131042010 133607732
131042010 91168181
131042010 92672666
131042010 91300047
131042010 130715806
131042010 121732384
131042010 124831209
131042010 58937888
131042010 109790661
131042010 134119882
131042010 84145436
131042010 90415538
131042010 62096594
131042010 122660791
131042010 126595286
131042010 84264815
131042010 120069507
131042010 92647244
131042010 94611506
131042010 87650775
131042010 92820146
131042010 88458500
131042010 135725204
131042010 126952828
131042010 88331915
131042010 85319596
131042010 121102201
131042010 80056414
131042010 125380415
131042010 132555602
131042010 81998718
131042010 69142391
131042010 130715575
61575731 125499048
61575731 86715243
61575731 64733238
61575731 52123856
61575731 85881378
61575731 64538120
61575731 91300047
61575731 88096194
61575731 75126303
61575731 34792517
61575731 130715806
61575731 83143254
61575731 65660446
61575731 77639998
61575731 49843446
61575731 71343319
61575731 75478728
61575731 47675301
61575731 57357007
61575731 88284088
61575731 68947819
61575731 90415538
61575731 70157978
61575731 89224827
61575731 84445040
61575731 70630833
61575731 74722715
61575731 37569154
61575731 81517588
61575731 75986637
61575731 128031837
61575731 88111693
61575731 34781704
61575731 128583579
61575731 72662649
61575731 65442693
61575731 87229351
61575731 33389594
61575731 69862434
61575731 77217419
61575731 81397887
61575731 88904607
61575731 87650775
61575731 71565211
61575731 91415985
61575731 88971515
61575731 81951355
61575731 81822352
61575731 92532621
61575731 91082621
61575731 28447018
61575731 62734219
61575731 89077642
61575731 87994418
61575731 58085943
61575731 88384531
61575731 91151744
61575731 129357839
61575731 56197116
61575731 74874485
61575731 121578810
61575731 77761828
61575731 87744798
61575731 79732142
61575731 82316921
61575731 75705722
61575731 94658251
61575731 83443727
61575731 87662842
61575731 65793862
61575731 69213257
61575731 90951170
61575731 35806308
61575731 53158804
61575731 69764882
61575731 87043107
61575731 94702756
61575731 69930934
61575731 70504076
61575731 72707379
61575731 75379566
61575731 83030308
61575731 85102378
61575731 69860869
61575731 93704496
61575731 74317937
61575731 83422888
87650775 83983979
87650775 95933127
87650775 95827452
87650775 91916558
87650775 87263319
87650775 125499048
87650775 92556942
87650775 101734677
87650775 122547298
87650775 71153726
87650775 92607786
87650775 86715243
87650775 54839414
87650775 133930716
87650775 53233541
87650775 88088706
87650775 84893736
87650775 73877688
87650775 24971748
87650775 125410247
87650775 85881378
87650775 133607732
87650775 91168181
87650775 92672666
87650775 91300047
87650775 107872446
87650775 130715806
87650775 89310913
87650775 100544844
87650775 124831209
87650775 65660446
87650775 74704054
87650775 78287623
87650775 58937888
87650775 135244941
87650775 70027403
87650775 83052725
87650775 136078117
87650775 109790661
87650775 88022791
87650775 98458498
87650775 90415538
87650775 89224827
87650775 58154907
87650775 137248432
87650775 81059578
87650775 89252043
87650775 87467208
87650775 62096594
87650775 81517588
87650775 33242276
87650775 120158543
87650775 92672475
87650775 83196380
87650775 126595286
87650775 92067425
87650775 86605462
87650775 131042010
87650775 84264815
87650775 33389594
87650775 120069507
87650775 56895886
87650775 61575731
87650775 122395833
87650775 92647244
87650775 94611506
87650775 92590673
87650775 92820146
87650775 88458500
87650775 135725204
87650775 82907985
87650775 28447018
87650775 70563641
87650775 87994418
87650775 86971598
87650775 64982676
87650775 94836164
87650775 117322019
87650775 126952828
87650775 127184067
87650775 88331915
87650775 89135240
87650775 125157483
87650775 124394758
87650775 77761828
87650775 91777683
87650775 89428832
87650775 85319596
87650775 75705722
87650775 55562684
87650775 124183689
87650775 121102201
87650775 56748411
87650775 85047558
87650775 88745926
87650775 75379566
87650775 132555602
87650775 74668780
87650775 96480178
87650775 81998718
87650775 69142391
87650775 130715575
87650775 41918523
87650775 80312254
115070331 125499048
115070331 85423025
115070331 117428173
115070331 64808912
115070331 88006457
115070331 70027403
115070331 96014764
115070331 63305181
115070331 109002809
115070331 54980667
115070331 55419613
115070331 105308220
115070331 84992043
115070331 39864209
115070331 104999074
115070331 62132043
115070331 83422888
92820146 90707127
92820146 95933127
92820146 125499048
92820146 107812133
92820146 48882385
92820146 69090320
92820146 130168636
92820146 85402897
92820146 77815975
92820146 5472951
92820146 42427567
92820146 83536723
92820146 66404240
92820146 85881378
92820146 128495244
92820146 45665508
92820146 55084512
92820146 75836177
92820146 72715722
92820146 68792508
92820146 87146207
92820146 91168181
92820146 122207124
92820146 79539070
92820146 90863438
92820146 88096194
92820146 124924715
92820146 74965186
92820146 89310913
92820146 89253690
92820146 109022129
92820146 96049415
92820146 65660446
92820146 102329203
92820146 135921278
92820146 64058246
92820146 81017889
92820146 135244941
92820146 47675301
92820146 57357007
92820146 124826607
92820146 97282672
92820146 112551838
92820146 135620839
92820146 50313206
92820146 64982983
92820146 104189742
92820146 52847154
92820146 74353093
92820146 72936161
92820146 90415538
92820146 63297818
92820146 137248432
92820146 89252043
92820146 106401038
92820146 63905708
92820146 129661922
92820146 90660666
92820146 131204175
92820146 136597995
92820146 111128884
92820146 122660791
92820146 81702243
92820146 63976367
92820146 127632875
92820146 88723466
92820146 85522538
92820146 119754852
92820146 32488812
92820146 65399523
92820146 137508511
92820146 131042010
92820146 82522769
92820146 44088352
92820146 138105629
92820146 87659063
92820146 85805665
92820146 33389594
92820146 85623157
92820146 130277768
92820146 69332774
92820146 74731317
92820146 24196655
92820146 89982179
92820146 87600132
92820146 86991648
92820146 93152169
92820146 86916992
92820146 85342408
92820146 44055909
92820146 87650775
92820146 49652861
92820146 90284605
92820146 81822352
92820146 40813206
92820146 75846317
92820146 68018853
92820146 131320116
92820146 68620300
92820146 129817950
92820146 77997648
92820146 83939030
92820146 107560869
92820146 82560704
92820146 100618099
92820146 95844552
92820146 96321529
92820146 86025618
92820146 86971598
92820146 50744624
92820146 125283626
92820146 139018561
92820146 72649334
92820146 82855684
92820146 77963696
92820146 77320279
92820146 36110779
92820146 98614043
92820146 119956126
92820146 17637984
92820146 62733553
92820146 129364916
92820146 109035727
92820146 85416630
92820146 95983511
92820146 17892737
92820146 138463600
92820146 48794454
92820146 62998023
92820146 59226503
92820146 89135240
92820146 104651372
92820146 108036854
92820146 136780947
92820146 81806108
92820146 132529666
92820146 91081398
92820146 83505299
92820146 55562684
92820146 62668495
92820146 74188907
92820146 126651712
92820146 69213257
92820146 77503279
92820146 80056414
92820146 68403647
92820146 34688865
92820146 66826042
92820146 133105084
92820146 88097870
92820146 65707200
92820146 88745926
92820146 80092346
92820146 127901706
92820146 70435071
92820146 76872647
92820146 83030308
92820146 74668780
92820146 78498280
92820146 99713587
92820146 125104543
92820146 94674906
92820146 83957890
92820146 72086777
92820146 96480178
92820146 69142391
92820146 60083694
92820146 136389465
92820146 68620361
92820146 67052830
92820146 95663228
81419722 125499048
81419722 59899497
81419722 91120857
81419722 63205736
81419722 63198638
81419722 66953902
81419722 81822238
81419722 78809901
81419722 123097784
81419722 70630833
81419722 83836018
81419722 131342653
81419722 78685559
81419722 82148218
81419722 62998023
81419722 88187644
81419722 45915906
81419722 85713604
81419722 77761828
81419722 75705722
81419722 29551490
81419722 49676471
81419722 95170575
81419722 55195850
81419722 65935233
83413838 127897525
83413838 79646349
83413838 128159262
83413838 125499048
83413838 139012549
83413838 138593307
83413838 86506535
83413838 132756494
83413838 86026445
83413838 84499604
83413838 87080387
83413838 82481851
83413838 111140577
83413838 70052596
83413838 50044079
83413838 89105288
83413838 83568953
83413838 138528130
83413838 135075906
83413838 72758026
83413838 135482477
83413838 24548321
83413838 124028985
83413838 93942070
83413838 111331636
83413838 31043184
83413838 30871847
83413838 110768622
83413838 134528493
83413838 88433230
83413838 85602590
83413838 110062537
83413838 127776213
83413838 102031701
83413838 95035281
83413838 112262591
83413838 126358510
83413838 82171104
83413838 63803361
83413838 9308429
83413838 136424193
83413838 128561992
83413838 80500568
83413838 39473762
83413838 91529204
83413838 122396878
83413838 52489904
83413838 28669221
83413838 81472661
83413838 55696520
83413838 97898664
83413838 123314280
83413838 80162124
83413838 33881369
83413838 85813518
83413838 84275826
83413838 88507069
83413838 134736319
83413838 100548388
83413838 88565293
83413838 124778188
83413838 116566526
83413838 126245240
83413838 48543214
83413838 54473131
83413838 137409801
83413838 108704815
83413838 54519900
83413838 107807343
83413838 127831563
83413838 92997601
83413838 34813950
83413838 25409551
83413838 127718509
83413838 91457233
83413838 37611022
83413838 119471549
83413838 135367520
83413838 50709837
83413838 134225510
83413838 116495601
83413838 137287256
83413838 101625932
83413838 93078918
83413838 99523759
83413838 17180792
83413838 95481013
83413838 134046829
83413838 138054977
83413838 128229540
83413838 36703390
83413838 33402368
83413838 119912715
83413838 46566511
83413838 109537886
83413838 121781172
83413838 92437670
83413838 79414008
83413838 127621346
83413838 124908831
83413838 129010836
83413838 40362575
83413838 68829854
83413838 132153147
83413838 87930383
83413838 71638347
83413838 139321939
83413838 89468256
83413838 65399523
83413838 51481978
83413838 41591172
83413838 120536975
83413838 101051894
83413838 137592995
83413838 48335038
83413838 139666426
83413838 86914645
83413838 73970363
83413838 72459350
83413838 43257999
83413838 42734537
83413838 133294822
83413838 89739394
83413838 61923612
83413838 138962717
83413838 48795271
83413838 53532312
83413838 62470609
83413838 91504757
83413838 139343725
83413838 88220973
83413838 81964268
83413838 79898804
83413838 44596455
83413838 32240407
83413838 31947182
83413838 9269932
83413838 124751873
83413838 134857727
83413838 131925329
83413838 42761491
83413838 133129116
83413838 86539034
83413838 105671949
83413838 61952801
83413838 82344066
83413838 36272859
83413838 60696658
83413838 88677837
83413838 72649334
83413838 31376147
83413838 44976575
83413838 28436360
83413838 95030405
83413838 51806806
83413838 63233612
83413838 85182696
83413838 66401062
83413838 64878914
83413838 5981224
83413838 94514900
83413838 64226765
83413838 133294056
83413838 17637984
83413838 108704080
83413838 120777720
83413838 70024338
83413838 90938373
83413838 43032848
83413838 71303125
83413838 101123763
83413838 42475884
83413838 68444806
83413838 55731328
83413838 48320734
83413838 129228236
83413838 131161062
83413838 131371003
83413838 31889720
83413838 90366889
83413838 481704
83413838 63280839
83413838 91313232
83413838 131147029
83413838 79372310
83413838 24266932
83413838 66877059
83413838 70648760
83413838 61780655
83413838 47538832
83413838 68538082
83413838 64601267
83413838 139477363
83413838 29551490
83413838 131131985
83413838 93338868
83413838 82082007
83413838 38908040
83413838 129368795
83413838 68841924
83413838 96836176
83413838 25606846
83413838 73454172
83413838 74066237
83413838 80213095
83413838 69181184
83413838 86900390
83413838 89011744
83413838 90791898
83413838 23479422
83413838 131956881
83413838 35227806
83413838 94409016
83413838 79545693
83413838 46688740
83413838 138982409
83413838 128590544
83413838 99057032
83413838 103003766
83413838 53487735
83413838 99639153
83413838 76872647
83413838 74317723
83413838 87784477
83413838 75449700
83413838 129674419
83413838 76819778
83413838 77500281
83413838 53114411
83413838 122539862
83413838 91456242
83413838 119957645
83413838 84782221
83413838 69603146
83413838 105425004
83413838 131155944
83413838 128798542
83413838 88206958
83413838 45957129
83413838 65833883
83413838 62744959
83413838 52424160
93433591 87263319
93433591 125499048
93433591 45712034
93433591 93678751
93433591 101734677
93433591 86715243
93433591 54839414
93433591 70475957
93433591 53233541
93433591 52123856
93433591 84893736
93433591 86458299
93433591 65473107
93433591 75836177
93433591 91168181
93433591 122207124
93433591 92672666
93433591 91300047
93433591 64693693
93433591 68833329
93433591 65660446
93433591 74704054
93433591 73171889
93433591 48299425
93433591 122135456
93433591 74987044
93433591 90717838
93433591 85820908
93433591 67614592
93433591 86871319
93433591 27566299
93433591 93481235
93433591 132496657
93433591 82146785
93433591 34781704
93433591 86605462
93433591 75364373
93433591 33389594
93433591 63426106
93433591 92647244
93433591 81822352
93433591 83382971
93433591 68018853
93433591 119225408
93433591 87994418
93433591 86971598
93433591 115256263
93433591 62098776
93433591 119956126
93433591 93397017
93433591 34817366
93433591 86276552
93433591 91096074
93433591 107299445
93433591 82967055
93433591 89135240
93433591 135223923
93433591 91520502
93433591 79732142
93433591 91096246
93433591 41951775
93433591 91081398
93433591 75705722
93433591 29897531
93433591 87229234
93433591 80092346
93433591 75379566
93433591 132555602
93433591 74668780
93433591 95454691
93433591 91964968
93433591 87655783
93433591 96480178
93433591 70306545
93433591 83584877
93433591 69462210
126731451 83422888
126731451 126733474
126731451 120482046
126731451 125499048
82560704 127132561
82560704 95933127
82560704 85644242
82560704 125499048
82560704 82481851
82560704 45712034
82560704 130640311
82560704 107812133
82560704 69090320
82560704 74609691
82560704 42427567
82560704 83536723
82560704 124028985
82560704 102333275
82560704 125017745
82560704 96001768
82560704 96035176
82560704 128495244
82560704 45665508
82560704 110008860
82560704 55084512
82560704 111826273
82560704 75836177
82560704 137542541
82560704 87146207
82560704 105640702
82560704 91168181
82560704 79539070
82560704 91300047
82560704 88096194
82560704 115230752
82560704 120627739
82560704 89310913
82560704 108284681
82560704 39473762
82560704 87091229
82560704 129493927
82560704 70086365
82560704 135921278
82560704 87194744
82560704 89342519
82560704 79833787
82560704 81845355
82560704 88102868
82560704 64058246
82560704 47831704
82560704 81017889
82560704 65898908
82560704 118702525
82560704 54519900
82560704 70027403
82560704 51248645
82560704 120676509
82560704 126968030
82560704 124826607
82560704 94452266
82560704 97282672
82560704 107455832
82560704 86407521
82560704 132395230
82560704 69313647
82560704 52684455
82560704 64319721
82560704 84231436
82560704 90415538
82560704 63297818
82560704 93001291
82560704 66257070
82560704 65790698
82560704 55159084
82560704 124908831
82560704 102038643
82560704 100169479
82560704 95484015
82560704 122660791
82560704 124045297
82560704 68829854
82560704 88723466
82560704 123841181
82560704 119754852
82560704 124693519
82560704 82661374
82560704 89468256
82560704 65399523
82560704 104193169
82560704 78045167
82560704 82739891
82560704 73615297
82560704 101051894
82560704 138105629
82560704 42111260
82560704 62007649
82560704 85623157
82560704 130277768
82560704 24196655
82560704 89982179
82560704 87600132
82560704 65684830
82560704 76401893
82560704 53792199
82560704 12932609
82560704 92820146
82560704 126982715
82560704 84477203
82560704 118094901
82560704 81822352
82560704 95951973
82560704 109704039
82560704 68018853
82560704 68620300
82560704 129817950
82560704 119225408
82560704 33846609
82560704 80193912
82560704 125430791
82560704 100618099
82560704 96321529
82560704 137245515
82560704 50744624
82560704 94495724
82560704 72649334
82560704 2218434
82560704 77320279
82560704 105482291
82560704 36110779
82560704 120729284
82560704 30379818
82560704 109035727
82560704 87826090
82560704 95983511
82560704 76327975
82560704 17892737
82560704 138463600
82560704 89135240
82560704 102468589
82560704 121796906
82560704 108036854
82560704 81806108
82560704 132529666
82560704 15506742
82560704 104254368
82560704 79732142
82560704 91081398
82560704 64601267
82560704 29551490
82560704 96548996
82560704 44926927
82560704 108278659
82560704 70883870
82560704 126031010
82560704 107155161
82560704 94684123
82560704 38908040
82560704 126651712
82560704 135069417
82560704 80056414
82560704 83144049
82560704 87447474
82560704 91772412
82560704 78219362
82560704 93329894
82560704 85416769
82560704 34688865
82560704 4247530
82560704 84239064
82560704 84838751
82560704 83285166
82560704 108459852
82560704 138604086
82560704 132555602
82560704 76872647
82560704 74668780
82560704 83030308
82560704 94138162
82560704 57810830
82560704 109200339
82560704 95999650
82560704 94674906
82560704 30310880
82560704 83957890
82560704 96480178
82560704 69142391
82560704 69603146
82560704 60083694
82560704 68620361
82560704 67052830
82560704 79577935
82560704 94617110
134144545 83747880
134144545 125499048
134144545 124963923
134144545 80916745
134144545 30871847
134144545 81185374
134144545 131767744
134144545 93857742
134144545 137035987
91096074 95827452
91096074 125499048
91096074 82481851
91096074 54839414
91096074 84893736
91096074 76114494
91096074 96564756
91096074 91300047
91096074 51612624
91096074 127372615
91096074 85813518
91096074 44065631
91096074 58154907
91096074 116061087
91096074 82146785
91096074 4737782
91096074 66909674
91096074 93433591
91096074 77323146
91096074 100618099
91096074 96321529
91096074 99437227
91096074 17637984
91096074 73589089
91096074 84963353
91096074 122999259
91096074 123345945
91096074 62998023
91096074 121796906
91096074 75705722
91096074 29551490
91096074 88097870
91096074 75379566
91096074 74668780
91096074 69603146
91096074 95361474
62998023 69601013
62998023 125499048
62998023 83902972
62998023 54839414
62998023 59899497
62998023 91120857
62998023 74609691
62998023 84893736
62998023 87057661
62998023 59063881
62998023 71377676
62998023 79333160
62998023 75484740
62998023 86105454
62998023 70761763
62998023 64538120
62998023 96564756
62998023 91300047
62998023 63198638
62998023 89310913
62998023 69775522
62998023 52953624
62998023 55715158
62998023 53274772
62998023 20834228
62998023 65408100
62998023 48299425
62998023 47675301
62998023 57357007
62998023 86606989
62998023 71610422
62998023 78809901
62998023 64982983
62998023 87441383
62998023 88312366
62998023 77254854
62998023 91163104
62998023 70630833
62998023 119912715
62998023 36629179
62998023 81722371
62998023 51195964
62998023 75986637
62998023 123782428
62998023 70194127
62998023 70824697
62998023 80816235
62998023 78685559
62998023 67594839
62998023 87677314
62998023 35005598
62998023 33389594
62998023 56578158
62998023 86110565
62998023 125544239
62998023 4737782
62998023 88107094
62998023 35011972
62998023 53080524
62998023 82217452
62998023 7134045
62998023 92820146
62998023 81419722
62998023 70351476
62998023 65807855
62998023 82549198
62998023 65571231
62998023 18159067
62998023 63783043
62998023 64803442
62998023 96775915
62998023 129014101
62998023 91096074
62998023 76532183
62998023 64821447
62998023 84129651
62998023 126662872
62998023 59673063
62998023 75705722
62998023 17314656
62998023 75079170
62998023 69213257
62998023 81013774
62998023 74672064
62998023 75124393
62998023 81768898
62998023 70094257
62998023 68108798
62998023 70737870
62998023 49676471
62998023 72072651
62998023 14093822
62998023 88176299
62998023 37671927
62998023 84354295
62998023 51740529
62998023 70025240
62998023 95170575
62998023 86306455
62998023 65105187
62998023 69603146
62998023 55195850
62998023 75986312
15506742 45002808
15506742 79280001
15506742 32655977
15506742 76416826
15506742 61554570
15506742 56471153
15506742 125499048
15506742 65187889
15506742 84801932
15506742 86506535
15506742 18200399
15506742 50592156
15506742 94584457
15506742 42067447
15506742 5436459
15506742 73318964
15506742 37334731
15506742 130080708
15506742 101734677
15506742 33613654
15506742 51076146
15506742 58020904
15506742 133584288
15506742 89952359
15506742 81560942
15506742 27485199
15506742 104982075
15506742 73117624
15506742 50044079
15506742 28071287
15506742 70475957
15506742 89592927
15506742 53233541
15506742 42940846
15506742 74609691
15506742 33913263
15506742 52147789
15506742 80803368
15506742 32601255
15506742 46205350
15506742 102333275
15506742 4355887
15506742 77249118
15506742 60612157
15506742 29735983
15506742 27350986
15506742 81896965
15506742 17386000
15506742 85881378
15506742 20669493
15506742 59659791
15506742 125489641
15506742 83854569
15506742 45665508
15506742 71969457
15506742 70761763
15506742 87443217
15506742 78645626
15506742 30278343
15506742 93589057
15506742 80819282
15506742 59901685
15506742 59896503
15506742 60476359
15506742 80560909
15506742 15407752
15506742 59001529
15506742 35830373
15506742 137420285
15506742 577763
15506742 53125945
15506742 71374747
15506742 56085667
15506742 64693693
15506742 7670380
15506742 67591507
15506742 2534274
15506742 20345935
15506742 79106797
15506742 15275346
15506742 86548379
15506742 37375984
15506742 31773714
15506742 64600987
15506742 111200778
15506742 24849425
15506742 62399327
15506742 126824157
15506742 54319453
15506742 12906047
15506742 128878360
15506742 122479107
15506742 9308429
15506742 65566897
15506742 25850199
15506742 62104572
15506742 2923613
15506742 70251401
15506742 52240379
15506742 128733331
15506742 23760377
15506742 37234402
15506742 19648725
15506742 73848845
15506742 37318500
15506742 36599008
15506742 84932590
15506742 119308315
15506742 41252464
15506742 137558823
15506742 31897290
15506742 25122959
15506742 41153712
15506742 47878164
15506742 63247260
15506742 129493927
15506742 80017887
15506742 17335838
15506742 89220294
15506742 59597412
15506742 37904329
15506742 1983796
15506742 28669221
15506742 37719940
15506742 15786296
15506742 85910051
15506742 60838705
15506742 85343263
15506742 67594392
15506742 42219103
15506742 89342519
15506742 121992244
15506742 3436251
15506742 11716590
15506742 38255065
15506742 81414622
15506742 57312154
15506742 82656366
15506742 24707398
15506742 101986504
15506742 11073779
15506742 59782330
15506742 61785983
15506742 52943521
15506742 73171889
15506742 16632469
15506742 87831620
15506742 65898908
15506742 57999962
15506742 7956116
15506742 105247752
15506742 54473131
15506742 48272238
15506742 39122819
15506742 42501438
15506742 28735649
15506742 42316510
15506742 84985820
15506742 44750286
15506742 29754481
15506742 78694344
15506742 125716725
15506742 51248645
15506742 67573354
15506742 70403993
15506742 53961484
15506742 21498672
15506742 69574167
15506742 49409146
15506742 56206948
15506742 90617358
15506742 70374234
15506742 70036201
15506742 58146067
15506742 30300714
15506742 55299594
15506742 63038457
15506742 9308689
15506742 15459939
15506742 66122673
15506742 135620839
15506742 76457733
15506742 107809615
15506742 61069405
15506742 50313206
15506742 132395230
15506742 64982983
15506742 120337360
15506742 122489387
15506742 2764315
15506742 71588837
15506742 37009597
15506742 24724774
15506742 28619450
15506742 72936161
15506742 30373552
15506742 66580619
15506742 63171015
15506742 16497510
15506742 75705686
15506742 84374193
15506742 118651
15506742 63297818
15506742 17180792
15506742 75369478
15506742 51458138
15506742 58154907
15506742 108161527
15506742 28976144
15506742 90024305
15506742 51017606
15506742 35453145
15506742 33402368
15506742 13022333
15506742 46566511
15506742 51836779
15506742 25632390
15506742 127632730
15506742 52795349
15506742 25057253
15506742 49181755
15506742 26390735
15506742 50941094
15506742 10257906
15506742 47195234
15506742 88972630
15506742 93557292
15506742 580395
15506742 32150585
15506742 11614160
15506742 286757
15506742 76056891
15506742 79467686
15506742 15443715
15506742 122660791
15506742 93927236
15506742 60634408
15506742 68829854
15506742 87508362
15506742 79918074
15506742 39914991
15506742 96309767
15506742 34021986
15506742 55578349
15506742 91222019
15506742 34781704
15506742 133453369
15506742 82328964
15506742 128132330
15506742 50010285
15506742 127351514
15506742 60658187
15506742 73245681
15506742 41344221
15506742 25285215
15506742 10818676
15506742 88266607
15506742 24594254
15506742 82522769
15506742 44088352
15506742 105165171
15506742 101051894
15506742 87659063
15506742 42605458
15506742 61969948
15506742 7522515
15506742 61498857
15506742 79128715
15506742 57020309
15506742 55751639
15506742 125717260
15506742 60065364
15506742 24653395
15506742 39756574
15506742 87118868
15506742 851366
15506742 75994891
15506742 85923261
15506742 72468873
15506742 34576826
15506742 37770275
15506742 35119163
15506742 81632828
15506742 27562689
15506742 92647244
15506742 65036574
15506742 104561345
15506742 75227743
15506742 109565997
15506742 20179010
15506742 127936747
15506742 33316390
15506742 73394237
15506742 7897978
15506742 82762075
15506742 4934621
15506742 74543592
15506742 49709475
15506742 3146127
15506742 120474275
15506742 78665138
15506742 57597576
15506742 81965146
15506742 93961265
15506742 118384267
15506742 12932609
15506742 139137737
15506742 30406112
15506742 53532312
15506742 44172827
15506742 123083674
15506742 56732454
15506742 58935819
15506742 77770714
15506742 43021229
15506742 130888786
15506742 10450712
15506742 118094901
15506742 74261982
15506742 70764439
15506742 110747895
15506742 75294569
15506742 32888641
15506742 87712911
15506742 70957381
15506742 78685593
15506742 47780597
15506742 78422196
15506742 61223963
15506742 27624547
15506742 87276482
15506742 33621738
15506742 75846317
15506742 119672240
15506742 68018853
15506742 31947182
15506742 1136526
15506742 129817950
15506742 77323146
15506742 80247870
15506742 53880945
15506742 131998248
15506742 33846609
15506742 73129484
15506742 13880546
15506742 134211452
15506742 18605445
15506742 107383434
15506742 13411994
15506742 82560704
15506742 3333986
15506742 16687172
15506742 17317757
15506742 36154481
15506742 23224194
15506742 6719682
15506742 110426477
15506742 82543337
15506742 82344066
15506742 36272859
15506742 38210554
15506742 131063899
15506742 139018561
15506742 72649334
15506742 83342899
15506742 12768219
15506742 30368054
15506742 26316357
15506742 30098828
15506742 28436360
15506742 49780900
15506742 80168623
15506742 72821828
15506742 51806806
15506742 34446569
15506742 87162433
15506742 129014101
15506742 52957279
15506742 119956126
15506742 67898053
15506742 73589089
15506742 27668864
15506742 47114420
15506742 57281610
15506742 138753892
15506742 79977143
15506742 79012762
15506742 79146065
15506742 48099449
15506742 43032848
15506742 25170694
15506742 75477108
15506742 54832042
15506742 67656086
15506742 25347688
15506742 42475884
15506742 138463600
15506742 55731328
15506742 18372312
15506742 23173875
15506742 48320734
15506742 60362275
15506742 89135240
15506742 40271843
15506742 130359067
15506742 57359374
15506742 33072789
15506742 42812597
15506742 19822228
15506742 96017833
15506742 26462729
15506742 21071010
15506742 137889242
15506742 18593117
15506742 77001043
15506742 68611874
15506742 14152589
15506742 67446533
15506742 88211047
15506742 61470611
15506742 81924467
15506742 13706162
15506742 129280274
15506742 82069679
15506742 55365366
15506742 17828402
15506742 68538082
15506742 127914424
15506742 64601267
15506742 74817403
15506742 126515765
15506742 25080694
15506742 29145518
15506742 30176075
15506742 64447181
15506742 79922285
15506742 42132698
15506742 54799668
15506742 13315034
15506742 70883870
15506742 41543641
15506742 73850652
15506742 39745403
15506742 75374328
15506742 2834150
15506742 25555758
15506742 29198420
15506742 129375362
15506742 54923493
15506742 8660792
15506742 81625141
15506742 128379762
15506742 31209269
15506742 34785443
15506742 27468038
15506742 80056414
15506742 34791313
15506742 25328322
15506742 97762106
15506742 42207392
15506742 11035539
15506742 77606967
15506742 36032641
15506742 81849835
15506742 23479422
15506742 49046349
15506742 34688865
15506742 88209812
15506742 57863186
15506742 65085356
15506742 121669917
15506742 29848999
15506742 17528471
15506742 94581553
15506742 82010092
15506742 102010687
15506742 49982827
15506742 6380402
15506742 37007975
15506742 136932030
15506742 40962519
15506742 70435071
15506742 32670420
15506742 89580939
15506742 45993587
15506742 24781275
15506742 4599928
15506742 9249779
15506742 124374153
15506742 74668780
15506742 32788096
15506742 48373533
15506742 13462742
15506742 57810830
15506742 2395337
15506742 12512438
15506742 55064465
15506742 58855892
15506742 95999650
15506742 72042560
15506742 137512488
15506742 56008192
15506742 82012191
15506742 69142391
15506742 12667683
15506742 33438210
15506742 29178914
15506742 66254066
15506742 135535240
15506742 84782221
15506742 44760395
15506742 10320818
15506742 66566837
15506742 30179207
15506742 60083694
15506742 48052466
15506742 95361474
15506742 67161689
15506742 95663228
15506742 32700952
15506742 112580483
15506742 100121445
15506742 91606239
15506742 44557479
15506742 54777658
15506742 88240567
15506742 23511975
91520502 44784788
91520502 125499048
91520502 82481851
91520502 93678751
91520502 70475957
91520502 127837458
91520502 107590905
91520502 79539070
91520502 64693693
91520502 137340659
91520502 63715390
91520502 39291152
91520502 130510395
91520502 98019882
91520502 124826607
91520502 112551838
91520502 75671019
91520502 97042887
91520502 58809786
91520502 107693857
91520502 134172216
91520502 127553539
91520502 111128884
91520502 84113134
91520502 60634408
91520502 70689893
91520502 107591060
91520502 82661374
91520502 93532571
91520502 87659063
91520502 85623157
91520502 89982179
91520502 109565997
91520502 65569200
91520502 99798565
91520502 93433591
91520502 68018853
91520502 80472895
91520502 86971598
91520502 82543337
91520502 23281054
91520502 91151744
91520502 129357839
91520502 96141741
91520502 124255041
91520502 109261728
91520502 86296787
91520502 91361989
91520502 82316921
91520502 94658251
91520502 132065483
91520502 122572950
91520502 128448924
91520502 95402697
91520502 120146716
91520502 89058918
91520502 34688865
91520502 79377493
91520502 122753570
91520502 138604086
91520502 70435071
91520502 139388534
91520502 74668780
91520502 99713587
91520502 96480178
91520502 130715575
83505299 125499048
83505299 86715243
83505299 84893736
83505299 85881378
83505299 87078588
83505299 68278490
83505299 56124573
83505299 91300047
83505299 86808690
83505299 89310913
83505299 130598110
83505299 78196532
83505299 119308315
83505299 81845355
83505299 136448751
83505299 78287623
83505299 47675301
83505299 69313647
83505299 74353093
83505299 90415538
83505299 72901426
83505299 81702243
83505299 63976367
83505299 83033138
83505299 100250358
83505299 84712331
83505299 132526409
83505299 65036574
83505299 81807580
83505299 92820146
83505299 36265894
83505299 13411994
83505299 63624370
83505299 124291681
83505299 62477515
83505299 17637984
83505299 127710797
83505299 81806108
83505299 29897531
83505299 38084007
83505299 69603146
75705722 87263319
75705722 125499048
75705722 86715243
75705722 54839414
75705722 52123856
75705722 84893736
75705722 85881378
75705722 75522836
75705722 64538120
75705722 91300047
75705722 75126303
75705722 88484076
75705722 65660446
75705722 77142289
75705722 47675301
75705722 57357007
75705722 65245909
75705722 90415538
75705722 88312366
75705722 70630833
75705722 99607201
75705722 75986637
75705722 128583579
75705722 79128715
75705722 33389594
75705722 75994891
75705722 61575731
75705722 56777077
75705722 69862434
75705722 77217419
75705722 87650775
75705722 81419722
75705722 81951355
75705722 93433591
75705722 91426899
75705722 128768475
75705722 91096074
75705722 62998023
75705722 128482415
75705722 77761828
75705722 85319596
75705722 68601692
75705722 69213257
75705722 69930934
75705722 75789294
75705722 95150009
75705722 88097870
75705722 95263133
75705722 49676471
75705722 83584877
49676471 91916558
49676471 125499048
49676471 79220325
49676471 71153726
49676471 87435829
49676471 73910810
49676471 28604311
49676471 24971748
49676471 17386000
49676471 38758004
49676471 101189286
49676471 70440767
49676471 76121167
49676471 36133219
49676471 78598259
49676471 61296118
49676471 72832922
49676471 85811367
49676471 34940945
49676471 58770757
49676471 31867481
49676471 74704054
49676471 74370573
49676471 55040900
49676471 65526230
49676471 83210560
49676471 85768567
49676471 70083318
49676471 58154907
49676471 127741067
49676471 117817216
49676471 51836779
49676471 81517588
49676471 97061978
49676471 72326994
49676471 91697102
49676471 43318232
49676471 50987025
49676471 124350691
49676471 60065364
49676471 33496981
49676471 61227882
49676471 73095169
49676471 20821766
49676471 78298521
49676471 23650075
49676471 49889935
49676471 90236717
49676471 42734537
49676471 90568849
49676471 81419722
49676471 30406112
49676471 86073371
49676471 54980667
49676471 59855926
49676471 71936682
49676471 49215540
49676471 74218815
49676471 11679879
49676471 134896591
49676471 28447018
49676471 87629129
49676471 52072208
49676471 53674784
49676471 30098828
49676471 131728794
49676471 94799549
49676471 85416630
49676471 30120628
49676471 56197116
49676471 129564901
49676471 18926601
49676471 62998023
49676471 77501802
49676471 124779109
49676471 75377943
49676471 80364589
49676471 75594196
49676471 84122844
49676471 46817562
49676471 91339569
49676471 52506129
49676471 62228177
49676471 90083843
49676471 52850222
49676471 75705722
49676471 94215962
49676471 82450954
49676471 40903605
49676471 90033111
49676471 72217266
49676471 78707833
49676471 63871609
49676471 1952560
49676471 137698429
49676471 79031538
49676471 75379566
49676471 42588591
49676471 48459569
49676471 49453065
49676471 90831348
49676471 97814521
49676471 74474822
49676471 19052552
49676471 52829772
49676471 80920445
74668780 79280001
74668780 116422869
74668780 95933127
74668780 130794792
74668780 87263319
74668780 61554570
74668780 86585809
74668780 125499048
74668780 75294759
74668780 86506535
74668780 57864234
74668780 78616550
74668780 82481851
74668780 88141632
74668780 93678751
74668780 28975993
74668780 130080708
74668780 101734677
74668780 91386816
74668780 69517589
74668780 48882385
74668780 54839414
74668780 28071287
74668780 138333498
74668780 120751963
74668780 82033585
74668780 69090320
74668780 53233541
74668780 91120857
74668780 77815975
74668780 123862433
74668780 73877688
74668780 124028985
74668780 102333275
74668780 105257769
74668780 125909167
74668780 85881378
74668780 125489641
74668780 128495244
74668780 93682977
74668780 45665508
74668780 110008860
74668780 55084512
74668780 75836177
74668780 91168181
74668780 105640702
74668780 122207124
74668780 103348759
74668780 79539070
74668780 59001529
74668780 110062537
74668780 71374747
74668780 81405531
74668780 88096194
74668780 67591507
74668780 31773714
74668780 74965186
74668780 68833329
74668780 128878360
74668780 89310913
74668780 62104572
74668780 78183923
74668780 94655863
74668780 105655676
74668780 10090804
74668780 111159899
74668780 127876502
74668780 37234402
74668780 136124534
74668780 39291152
74668780 110258491
74668780 119308315
74668780 87091229
74668780 53183477
74668780 63247260
74668780 129493927
74668780 109835917
74668780 37904329
74668780 55696520
74668780 65660446
74668780 102329203
74668780 85910051
74668780 127695499
74668780 85343263
74668780 95996806
74668780 135921278
74668780 74704054
74668780 89342519
74668780 121992244
74668780 81845355
74668780 85813518
74668780 122073648
74668780 101986504
74668780 65966678
74668780 73171889
74668780 58937888
74668780 99770615
74668780 135244941
74668780 54473131
74668780 66242784
74668780 125716725
74668780 51248645
74668780 136078117
74668780 28163421
74668780 78728819
74668780 127718509
74668780 124826607
74668780 99390632
74668780 73008775
74668780 119471549
74668780 82036996
74668780 132395230
74668780 69313647
74668780 52684455
74668780 64319721
74668780 122489387
74668780 37009597
74668780 71491315
74668780 82091515
74668780 123097784
74668780 78091090
74668780 72191302
74668780 94852203
74668780 124725631
74668780 85820908
74668780 134224975
74668780 63297818
74668780 58154907
74668780 72901426
74668780 90024305
74668780 46566511
74668780 65790698
74668780 59334796
74668780 123713030
74668780 56449134
74668780 83003688
74668780 51518630
74668780 86871319
74668780 88972630
74668780 85399570
74668780 92367080
74668780 67807877
74668780 32150585
74668780 11614160
74668780 111128884
74668780 84113134
74668780 122660791
74668780 90254228
74668780 124045297
74668780 126474960
74668780 68829854
74668780 75986637
74668780 82146785
74668780 126595286
74668780 79765828
74668780 119754852
74668780 34781704
74668780 32488812
74668780 89468256
74668780 73245681
74668780 65399523
74668780 57920155
74668780 82522769
74668780 83033138
74668780 73615297
74668780 138105629
74668780 87659063
74668780 62007649
74668780 85805665
74668780 75301179
74668780 89198572
74668780 113831656
74668780 77053121
74668780 92543117
74668780 84712331
74668780 77493042
74668780 118284408
74668780 24196655
74668780 89982179
74668780 87600132
74668780 66560325
74668780 92647244
74668780 109565997
74668780 65684830
74668780 72459350
74668780 73394237
74668780 79881489
74668780 79465526
74668780 129118619
74668780 133470563
74668780 53792199
74668780 65569200
74668780 87650775
74668780 129610518
74668780 81965146
74668780 118384267
74668780 12932609
74668780 86869501
74668780 92820146
74668780 133263861
74668780 53532312
74668780 47703169
74668780 115288731
74668780 56732454
74668780 75294569
74668780 63062114
74668780 81822352
74668780 79898804
74668780 83382971
74668780 93433591
74668780 68018853
74668780 81848835
74668780 68620300
74668780 129817950
74668780 96115856
74668780 77323146
74668780 139199770
74668780 33846609
74668780 86258073
74668780 45074204
74668780 134211452
74668780 28447018
74668780 36265894
74668780 107383434
74668780 82560704
74668780 100618099
74668780 96321529
74668780 83168002
74668780 85495942
74668780 86971598
74668780 82543337
74668780 50744624
74668780 125283626
74668780 72649334
74668780 6979050
74668780 54896251
74668780 26812904
74668780 74080131
74668780 77320279
74668780 95767632
74668780 85054740
74668780 86156241
74668780 67898053
74668780 55353256
74668780 109035727
74668780 85416630
74668780 84963353
74668780 79012762
74668780 91096074
74668780 67656086
74668780 138463600
74668780 123229412
74668780 56197116
74668780 89135240
74668780 125927599
74668780 52378857
74668780 133281170
74668780 96017833
74668780 64697090
74668780 77001043
74668780 81806108
74668780 15506742
74668780 75799899
74668780 91520502
74668780 89851218
74668780 70648760
74668780 79732142
74668780 91081398
74668780 138299469
74668780 68538082
74668780 127914424
74668780 64601267
74668780 56673809
74668780 74817403
74668780 29551490
74668780 92814524
74668780 44926927
74668780 86469839
74668780 122572950
74668780 129375362
74668780 38908040
74668780 81624148
74668780 126651712
74668780 96836176
74668780 54837447
74668780 128379762
74668780 139034822
74668780 135069417
74668780 80056414
74668780 97762106
74668780 89419774
74668780 11035539
74668780 139876502
74668780 36032641
74668780 81849835
74668780 34688865
74668780 4247530
74668780 57863186
74668780 65085356
74668780 83285166
74668780 121669917
74668780 70128711
74668780 86518540
74668780 79600099
74668780 33401280
74668780 88097870
74668780 133126425
74668780 80092346
74668780 139653970
74668780 89976758
74668780 132555602
74668780 37007975
74668780 83965223
74668780 83030308
74668780 62008537
74668780 85389942
74668780 75310146
74668780 80056919
74668780 137512488
74668780 94674906
74668780 76819778
74668780 86870700
74668780 69792365
74668780 129091832
74668780 120252313
74668780 69142391
74668780 56928878
74668780 69603146
74668780 60083694
74668780 68620361
74668780 48052466
74668780 67161689
74668780 67052830
74668780 83710170
74668780 81667490
74668780 70306545
74668780 84859561
74668780 100121445
74668780 94749038
74668780 62744959
74668780 94990952
96480178 125499048
96480178 101734677
96480178 104181836
96480178 86755303
96480178 53233541
96480178 57328085
96480178 85881378
96480178 59659791
96480178 75836177
96480178 72715722
96480178 91168181
96480178 58735576
96480178 92672666
96480178 79776945
96480178 89310913
96480178 65660446
96480178 48806611
96480178 88022791
96480178 84132227
96480178 97282672
96480178 96014764
96480178 90415538
96480178 137248432
96480178 87467208
96480178 71570360
96480178 81504341
96480178 86871319
96480178 104929157
96480178 132496657
96480178 126595286
96480178 68371504
96480178 87383619
96480178 100309123
96480178 86605462
96480178 93532571
96480178 99447273
96480178 87659063
96480178 33389594
96480178 122395833
96480178 94611506
96480178 65684830
96480178 30768082
96480178 87650775
96480178 92820146
96480178 40813206
96480178 93433591
96480178 68018853
96480178 68620300
96480178 84491851
96480178 82560704
96480178 63200105
96480178 105749012
96480178 86025618
96480178 86971598
96480178 87808131
96480178 94836164
96480178 50344930
96480178 127758884
96480178 129364916
96480178 129357839
96480178 89135240
96480178 104651372
96480178 77900178
96480178 91520502
96480178 28262335
96480178 85319596
96480178 94658251
96480178 132465599
96480178 125380415
96480178 88745926
96480178 132555602
96480178 57810830
96480178 83957890
96480178 81998718
96480178 68620361
96480178 96549966
96480178 138315410
96480178 69462210
69142391 120970003
69142391 33426501
69142391 75886098
69142391 45002808
69142391 79646349
69142391 116422869
69142391 120548167
69142391 103581407
69142391 12802654
69142391 61554570
69142391 56471153
69142391 77537082
69142391 40518838
69142391 125499048
69142391 51284848
69142391 38695030
69142391 102584250
69142391 45278404
69142391 138593307
69142391 30661614
69142391 62619629
69142391 86506535
69142391 109716770
69142391 67594696
69142391 54525900
69142391 18200399
69142391 75884505
69142391 29214842
69142391 86026445
69142391 84499604
69142391 42067447
69142391 82481851
69142391 87026893
69142391 28975993
69142391 85815825
69142391 58504754
69142391 55861476
69142391 33613654
69142391 33248207
69142391 61872674
69142391 58020904
69142391 46591238
69142391 42076591
69142391 105826655
69142391 46906641
69142391 98069234
69142391 92607786
69142391 114597738
69142391 24616084
69142391 62583977
69142391 85050026
69142391 71117648
69142391 72738403
69142391 73117624
69142391 28071287
69142391 85461499
69142391 86661273
69142391 56378462
69142391 91120857
69142391 42427563
69142391 83568953
69142391 115886257
69142391 41322963
69142391 128800863
69142391 32601255
69142391 69614027
69142391 71654682
69142391 55965406
69142391 81435701
69142391 24548321
69142391 70658420
69142391 84301419
69142391 4355887
69142391 29874948
69142391 46308263
69142391 29735983
69142391 63021535
69142391 27350986
69142391 30991316
69142391 81896965
69142391 4822374
69142391 43529587
69142391 86105454
69142391 79002339
69142391 47172437
69142391 59356166
69142391 79910125
69142391 93682977
69142391 83092128
69142391 126063880
69142391 52673121
69142391 89609780
69142391 45665508
69142391 71969457
69142391 55084512
69142391 125798157
69142391 30278343
69142391 54334219
69142391 68792508
69142391 80819282
69142391 83083318
69142391 80194452
69142391 88882130
69142391 82573157
69142391 50399474
69142391 72615323
69142391 59896503
69142391 24658808
69142391 15407752
69142391 37807442
69142391 69266678
69142391 59001529
69142391 44208301
69142391 38758004
69142391 41021126
69142391 38664544
69142391 82448930
69142391 47170782
69142391 123792166
69142391 54781267
69142391 47700484
69142391 42347752
69142391 86431097
69142391 41124452
69142391 64693693
69142391 82715917
69142391 87014736
69142391 94047897
69142391 20345935
69142391 79106797
69142391 62311619
69142391 18585489
69142391 81850713
69142391 37375984
69142391 74954863
69142391 31773714
69142391 69514918
69142391 16921805
69142391 62399327
69142391 106989216
69142391 54319453
69142391 85174770
69142391 42201927
69142391 59892826
69142391 12906047
69142391 21783391
69142391 89310913
69142391 2923613
69142391 74887501
69142391 72970131
69142391 65705429
69142391 70251401
69142391 12006522
69142391 62382126
69142391 109022129
69142391 57501909
69142391 19648725
69142391 37234402
69142391 37318500
69142391 36599008
69142391 84932590
69142391 96923337
69142391 61051089
69142391 39291152
69142391 9331841
69142391 80652459
69142391 39473762
69142391 83272387
69142391 81696646
69142391 88911459
69142391 41953020
69142391 119308315
69142391 88747880
69142391 31897290
69142391 86194886
69142391 25122959
69142391 41153712
69142391 87529201
69142391 47878164
69142391 87194804
69142391 63247260
69142391 49200667
69142391 80017887
69142391 81720217
69142391 65098761
69142391 37904329
69142391 107925354
69142391 28196427
69142391 1983796
69142391 102716726
69142391 28669221
69142391 43216439
69142391 58341097
69142391 38660783
69142391 37719940
69142391 27506328
69142391 91122280
69142391 40533297
69142391 82817960
69142391 58770757
69142391 128922107
69142391 60838705
69142391 78621146
69142391 77798409
69142391 27622833
69142391 81343635
69142391 62369084
69142391 63621667
69142391 39877756
69142391 67594392
69142391 42219103
69142391 89342519
69142391 71546813
69142391 56049713
69142391 62206169
69142391 34663082
69142391 55026008
69142391 38187846
69142391 135767649
69142391 86041372
69142391 41518322
69142391 57312154
69142391 30045397
69142391 24707398
69142391 74922749
69142391 87518764
69142391 8800766
69142391 41002180
69142391 57999962
69142391 37012070
69142391 39299702
69142391 71921737
69142391 28694498
69142391 88471053
69142391 30313918
69142391 76921854
69142391 68400536
69142391 36833538
69142391 103422482
69142391 87292956
69142391 89611780
69142391 73828620
69142391 109264555
69142391 37992322
69142391 54473131
69142391 48272238
69142391 90537132
69142391 40524551
69142391 42501438
69142391 28735649
69142391 88006457
69142391 84985820
69142391 54519900
69142391 29754481
69142391 51248645
69142391 3593798
69142391 70403993
69142391 25409551
69142391 77881820
69142391 36323343
69142391 31935092
69142391 69574167
69142391 56206948
69142391 17260789
69142391 38459948
69142391 75709920
69142391 26163683
69142391 126536830
69142391 86570497
69142391 30300714
69142391 54443429
69142391 73008775
69142391 76807185
69142391 24677128
69142391 63038457
69142391 112634098
69142391 65691902
69142391 72211065
69142391 78651775
69142391 39811315
69142391 103211839
69142391 79593907
69142391 64200173
69142391 82715934
69142391 61069405
69142391 81721288
69142391 71589020
69142391 50313206
69142391 43321578
69142391 90591258
69142391 46642991
69142391 64319721
69142391 80868669
69142391 57898444
69142391 83236783
69142391 71588837
69142391 37009597
69142391 24724774
69142391 86020242
69142391 76521148
69142391 84145436
69142391 29439964
69142391 123097784
69142391 66580619
69142391 29811570
69142391 41301551
69142391 39571753
69142391 79762200
69142391 50970873
69142391 70083318
69142391 39877629
69142391 118651
69142391 35052319
69142391 84374193
69142391 63297818
69142391 39995139
69142391 84692121
69142391 53525033
69142391 75369478
69142391 58025125
69142391 58154907
69142391 108161527
69142391 13966656
69142391 51017606
69142391 75327105
69142391 66577468
69142391 35453145
69142391 76959217
69142391 13022333
69142391 36703390
69142391 33402368
69142391 117612730
69142391 89536259
69142391 51836779
69142391 87467208
69142391 41424351
69142391 93911600
69142391 25057253
69142391 98055151
69142391 49181755
69142391 26390735
69142391 55863643
69142391 36082178
69142391 55728324
69142391 86078916
69142391 57372904
69142391 36487336
69142391 58572772
69142391 65924086
69142391 73492471
69142391 79472356
69142391 10257906
69142391 47022882
69142391 1144528
69142391 16933088
69142391 46583582
69142391 67096490
69142391 40362575
69142391 72326994
69142391 74674657
69142391 67807877
69142391 580395
69142391 32150585
69142391 36574756
69142391 64126880
69142391 5418733
69142391 11614160
69142391 286757
69142391 33242276
69142391 2747617
69142391 65156492
69142391 79828619
69142391 76056891
69142391 19117317
69142391 54579811
69142391 92919944
69142391 48737548
69142391 95302907
69142391 24209063
69142391 79483988
69142391 21362799
69142391 60634408
69142391 69331083
69142391 72992159
69142391 34021986
69142391 90137793
69142391 126595286
69142391 96345771
69142391 93406447
69142391 85246292
69142391 46649704
69142391 127916985
69142391 82328964
69142391 87930383
69142391 78786467
69142391 8517494
69142391 36725848
69142391 6752888
69142391 39910554
69142391 247270
69142391 32488812
69142391 128869220
69142391 90561142
69142391 73245681
69142391 99472655
69142391 65399523
69142391 91609316
69142391 79423260
69142391 55500773
69142391 82777003
69142391 45765044
69142391 80755205
69142391 51481978
69142391 93963186
69142391 16782209
69142391 131042010
69142391 62756711
69142391 84264815
69142391 83049457
69142391 44088352
69142391 26212837
69142391 5194788
69142391 57836171
69142391 19175667
69142391 58655802
69142391 101051894
69142391 82530035
69142391 42111260
69142391 1029707
69142391 42605458
69142391 82780891
69142391 85805665
69142391 61969948
69142391 32335754
69142391 61498857
69142391 88186351
69142391 55751639
69142391 30274347
69142391 57514704
69142391 42130730
69142391 50845989
69142391 74955168
69142391 65529233
69142391 80523603
69142391 90583878
69142391 74034733
69142391 113831656
69142391 130277768
69142391 127699362
69142391 42321254
69142391 71672534
69142391 133513942
69142391 73137775
69142391 27369095
69142391 96104229
69142391 123126801
69142391 851366
69142391 120563919
69142391 85923261
69142391 72468873
69142391 74722053
69142391 72805726
69142391 93813660
69142391 87853414
69142391 86417039
69142391 62967652
69142391 123347425
69142391 24196655
69142391 81348701
69142391 2937596
69142391 81632828
69142391 75746216
69142391 67965921
69142391 58238756
69142391 60836048
69142391 38659485
69142391 66560325
69142391 65036574
69142391 73970363
69142391 93152169
69142391 71179094
69142391 98345629
69142391 87939662
69142391 20179010
69142391 109974642
69142391 51765338
69142391 28624423
69142391 124907849
69142391 3464637
69142391 68949393
69142391 51690024
69142391 7897978
69142391 94633687
69142391 27848022
69142391 127005640
69142391 90666957
69142391 68671004
69142391 42734537
69142391 75560374
69142391 91363821
69142391 72861864
69142391 49709475
69142391 51646507
69142391 74523686
69142391 60428924
69142391 44055909
69142391 3146127
69142391 57887795
69142391 909618
69142391 28735396
69142391 87650775
69142391 86808502
69142391 74182491
69142391 69005068
69142391 12932609
69142391 49652861
69142391 92820146
69142391 53532312
69142391 89484489
69142391 73466040
69142391 44172827
69142391 80582804
69142391 115288731
69142391 73309880
69142391 63258325
69142391 83320790
69142391 68831518
69142391 8265953
69142391 32888641
69142391 46776855
69142391 99798565
69142391 23811950
69142391 84861285
69142391 126400941
69142391 58492399
69142391 88220973
69142391 6550541
69142391 44596455
69142391 54921728
69142391 78422196
69142391 27624547
69142391 65752024
69142391 80391807
69142391 75846317
69142391 68018853
69142391 82566816
69142391 80658162
69142391 46218970
69142391 53880945
69142391 60569262
69142391 54282811
69142391 33047300
69142391 62390185
69142391 33846609
69142391 125819253
69142391 41593558
69142391 35538354
69142391 57635059
69142391 13880546
69142391 101066666
69142391 28702644
69142391 95953835
69142391 89477328
69142391 71229025
69142391 6252501
69142391 87621069
69142391 133142801
69142391 70032651
69142391 18605445
69142391 41055731
69142391 113829630
69142391 84714962
69142391 82560704
69142391 43878700
69142391 48782267
69142391 54924712
69142391 60365220
69142391 54187100
69142391 87103551
69142391 85495942
69142391 104962979
69142391 86539034
69142391 87664725
69142391 37030038
69142391 82543337
69142391 61952801
69142391 36272859
69142391 38210554
69142391 52653762
69142391 74965466
69142391 77334756
69142391 60317802
69142391 56407555
69142391 55419613
69142391 91364691
69142391 112680414
69142391 92647358
69142391 28244998
69142391 70357234
69142391 12768219
69142391 93917422
69142391 36987446
69142391 61153916
69142391 91089762
69142391 30368054
69142391 10471178
69142391 89839738
69142391 34231784
69142391 86973955
69142391 51012049
69142391 9119315
69142391 62477515
69142391 51780458
69142391 60471038
69142391 76485237
69142391 89471340
69142391 31126361
69142391 65495932
69142391 83934350
69142391 34446569
69142391 64878914
69142391 49647741
69142391 122567704
69142391 34197510
69142391 27558965
69142391 48629183
69142391 42360082
69142391 105308220
69142391 88689067
69142391 122768437
69142391 113799400
69142391 68315249
69142391 67898053
69142391 52846396
69142391 17637984
69142391 45015000
69142391 84436491
69142391 69861266
69142391 98726995
69142391 18696410
69142391 109035727
69142391 55353256
69142391 85416630
69142391 30120628
69142391 84963353
69142391 15618641
69142391 120753582
69142391 49582969
69142391 23735076
69142391 48099449
69142391 43032848
69142391 33294751
69142391 56934650
69142391 62234944
69142391 86715933
69142391 25186955
69142391 104198598
69142391 83455103
69142391 70482165
69142391 48132131
69142391 52668654
69142391 55731328
69142391 43269944
69142391 44194869
69142391 60362275
69142391 84349793
69142391 78249949
69142391 38581439
69142391 84640382
69142391 43424118
69142391 38585913
69142391 88573120
69142391 76886872
69142391 52378857
69142391 33072789
69142391 66474962
69142391 53281337
69142391 39154887
69142391 75594196
69142391 67804462
69142391 481704
69142391 87848792
69142391 85519311
69142391 63280839
69142391 41279264
69142391 15506742
69142391 87271639
69142391 69303900
69142391 36529591
69142391 24266932
69142391 49269840
69142391 81924467
69142391 13706162
69142391 129280274
69142391 100293849
69142391 55296321
69142391 76195164
69142391 126662872
69142391 70648760
69142391 36168383
69142391 28262335
69142391 86665709
69142391 70206793
69142391 104530445
69142391 91081398
69142391 87911201
69142391 47538832
69142391 66345736
69142391 68538082
69142391 72289755
69142391 64601267
69142391 57766415
69142391 74817403
69142391 79538824
69142391 105332003
69142391 74596125
69142391 3354447
69142391 54484486
69142391 47452839
69142391 115568407
69142391 63311908
69142391 107817746
69142391 69895703
69142391 70873986
69142391 79922285
69142391 42132698
69142391 46456671
69142391 73099101
69142391 54799668
69142391 43397153
69142391 13315034
69142391 47795257
69142391 70207499
69142391 133966432
69142391 44761221
69142391 84420865
69142391 64902424
69142391 53622344
69142391 91742173
69142391 77417832
69142391 74955810
69142391 102591429
69142391 73850652
69142391 54832094
69142391 75374328
69142391 62668495
69142391 56832783
69142391 83456362
69142391 68004272
69142391 2834150
69142391 127026659
69142391 28720574
69142391 85859668
69142391 125555901
69142391 73052507
69142391 79332998
69142391 83696542
69142391 84939123
69142391 38908040
69142391 63341647
69142391 28985622
69142391 81624148
69142391 68841924
69142391 69174082
69142391 75299598
69142391 93096186
69142391 40903605
69142391 86842831
69142391 70616444
69142391 65162711
69142391 15456013
69142391 27468038
69142391 83937153
69142391 35806308
69142391 80056414
69142391 25328322
69142391 80213095
69142391 88760731
69142391 18203401
69142391 51200668
69142391 89419774
69142391 74829495
69142391 11035539
69142391 79390233
69142391 77815719
69142391 75481237
69142391 116971321
69142391 90766988
69142391 52999824
69142391 77606967
69142391 36032641
69142391 90992557
69142391 23479422
69142391 81422293
69142391 81849835
69142391 45145350
69142391 51593664
69142391 56441188
69142391 49046349
69142391 64133121
69142391 35227806
69142391 34688865
69142391 95493207
69142391 79678339
69142391 1952560
69142391 105758389
69142391 121854665
69142391 72674348
69142391 69533105
69142391 22078933
69142391 57863186
69142391 49189979
69142391 65085356
69142391 83285166
69142391 69595366
69142391 121669917
69142391 68814696
69142391 50721884
69142391 38651981
69142391 29848999
69142391 46688740
69142391 94581553
69142391 66644742
69142391 80034809
69142391 90824681
69142391 38933431
69142391 55833067
69142391 89339999
69142391 62329540
69142391 82010092
69142391 88647316
69142391 69268609
69142391 91320158
69142391 65707200
69142391 37007975
69142391 31346977
69142391 70435071
69142391 32670420
69142391 89580939
69142391 45993587
69142391 24781275
69142391 82522828
69142391 9249779
69142391 139145580
69142391 124374153
69142391 53487735
69142391 50436640
69142391 74317723
69142391 76872647
69142391 74668780
69142391 85389942
69142391 75310146
69142391 128585268
69142391 99867499
69142391 55491845
69142391 88438704
69142391 70620599
69142391 113643466
69142391 85552638
69142391 96710712
69142391 137512488
69142391 137472924
69142391 86770120
69142391 49453065
69142391 108902676
69142391 98702662
69142391 70122525
69142391 29705845
69142391 53114411
69142391 52135009
69142391 66224383
69142391 66354976
69142391 74367646
69142391 120445710
69142391 51485871
69142391 66254066
69142391 80668146
69142391 84782221
69142391 69227144
69142391 30179207
69142391 73823076
69142391 85586446
69142391 54758599
69142391 68620361
69142391 37244680
69142391 79016879
69142391 81002140
69142391 60857617
69142391 57867449
69142391 70514221
69142391 2685923
69142391 5450660
69142391 88206958
69142391 45957129
69142391 87429520
69142391 40324163
69142391 58800435
69142391 83584877
69142391 100121445
69142391 51064832
69142391 44557471
69142391 84572681
69142391 94617110
69142391 52829772
69142391 80920445
69142391 62744959
69142391 23511975
69142391 69462210
69142391 65935233
93426002 125499048
93426002 116697335
93426002 91036770
93426002 72636270
93426002 70027403
93426002 96014764
93426002 109002809
93426002 93695791
93426002 54980667
93426002 55419613
93426002 91151744
93426002 39864209
93426002 47815721
93426002 124333027
93426002 121578810
93426002 94658251
93426002 90951170
93426002 94702756
93426002 62132043
93426002 101693398
130715575 125499048
130715575 133930716
130715575 89194468
130715575 85881378
130715575 133607732
130715575 91168181
130715575 91300047
130715575 48218114
130715575 130715806
130715575 91082304
130715575 124831209
130715575 87467208
130715575 62096594
130715575 128031837
130715575 126595286
130715575 131042010
130715575 130871284
130715575 87650775
130715575 131644205
130715575 139018561
130715575 126952828
130715575 137060107
130715575 129357839
130715575 125157483
130715575 130873693
130715575 91520502
130715575 94658251
130715575 122572950
130715575 121102201
130715575 134154870
130715575 88745926
130715575 132555602
130715575 131140549
130715575 81998718
74317937 125499048
74317937 55775314
74317937 73936854
74317937 91300047
74317937 88911459
74317937 88284088
74317937 84445040
74317937 27106331
74317937 128031837
74317937 65442693
74317937 87229351
74317937 61575731
74317937 88904607
74317937 71565211
74317937 91415985
74317937 88971515
74317937 83711771
74317937 88453436
74317937 94572429
74317937 91151744
74317937 74874485
74317937 79732142
74317937 82316921
74317937 94658251
74317937 69764882
74317937 94702756
74317937 72707379
87263319 91916558
87263319 86715243
87263319 54839414
87263319 76891571
87263319 53233541
87263319 59564719
87263319 52123856
87263319 28339472
87263319 85881378
87263319 64538120
87263319 75126303
87263319 88582692
87263319 91725289
87263319 90831888
87263319 16393820
87263319 83358163
87263319 81472661
87263319 65660446
87263319 74704054
87263319 81414622
87263319 74370573
87263319 47675301
87263319 88312366
87263319 70157978
87263319 70630833
87263319 81517588
87263319 34781704
87263319 86605462
87263319 54159211
87263319 33389594
87263319 106433440
87263319 66909674
87263319 92647244
87263319 69862434
87263319 77217419
87263319 3146127
87263319 87650775
87263319 91415985
87263319 59855926
87263319 81951355
87263319 93433591
87263319 28447018
87263319 91426899
87263319 96321529
87263319 87994418
87263319 88384531
87263319 86971598
87263319 87793722
87263319 70482165
87263319 79732142
87263319 75705722
87263319 83443727
87263319 87662842
87263319 66887178
87263319 35806308
87263319 69930934
87263319 87229234
87263319 95263133
87263319 75379566
87263319 14093822
87263319 74668780
87263319 89168477
87263319 69860869
87263319 83584877
87263319 90736666
86715243 87263319
86715243 95780484
86715243 92556942
86715243 101734677
86715243 53233541
86715243 59564719
86715243 52123856
86715243 85881378
86715243 65473107
86715243 64538120
86715243 92672666
86715243 88096194
86715243 75126303
86715243 91725289
86715243 36264030
86715243 88895407
86715243 81472661
86715243 65660446
86715243 81845355
86715243 81414622
86715243 78287623
86715243 84985820
86715243 47675301
86715243 94452266
86715243 87208763
86715243 33377598
86715243 90415538
86715243 88312366
86715243 58154907
86715243 70630833
86715243 92305613
86715243 81517588
86715243 83196380
86715243 34781704
86715243 86605462
86715243 65442693
86715243 8666510
86715243 81895189
86715243 90207925
86715243 33389594
86715243 61575731
86715243 92647244
86715243 69862434
86715243 77217419
86715243 80894610
86715243 88904607
86715243 87650775
86715243 81807580
86715243 93433591
86715243 28447018
86715243 91426899
86715243 87994418
86715243 86971598
86715243 70482165
86715243 81965500
86715243 77761828
86715243 91096246
86715243 85319596
86715243 83505299
86715243 105332003
86715243 75705722
86715243 83285166
86715243 69930934
86715243 87229234
86715243 95263133
86715243 75379566
86715243 69860869
86715243 70306545
86715243 83584877
86715243 90736666
52399647 42427563
52399647 52123856
52399647 28339472
52399647 43498270
52399647 31237045
52399647 30759271
52399647 52304827
52399647 16704763
52399647 39050067
52399647 26624230
52399647 51294829
52399647 26458653
52399647 40066974
52399647 51846829
52399647 38800054
52399647 29973954
52399647 80314649
54839414 95827452
54839414 87263319
54839414 38173589
54839414 76175396
54839414 53233541
54839414 59564719
54839414 52123856
54839414 92971666
54839414 76114494
54839414 85881378
54839414 74277694
54839414 75126303
54839414 73252817
54839414 61370272
54839414 51612624
54839414 78196532
54839414 44139900
54839414 81472661
54839414 65660446
54839414 74704054
54839414 91729162
54839414 77899403
54839414 81845355
54839414 81414622
54839414 77418960
54839414 78287623
54839414 74370573
54839414 49586402
54839414 57560388
54839414 90484030
54839414 75515235
54839414 75478728
54839414 47675301
54839414 57357007
54839414 134692646
54839414 81545038
54839414 58809786
54839414 126912283
54839414 85397817
54839414 88312366
54839414 101437058
54839414 94762239
54839414 70630833
54839414 56449134
54839414 86871319
54839414 81517588
54839414 90254228
54839414 82146785
54839414 86605462
54839414 80699938
54839414 128583579
54839414 127697514
54839414 75364373
54839414 83033138
54839414 52873303
54839414 33389594
54839414 71072155
54839414 56777077
54839414 38659485
54839414 66909674
54839414 69862434
54839414 77217419
54839414 80100385
54839414 30768082
54839414 77465825
54839414 87650775
54839414 91415985
54839414 79128222
54839414 59855926
54839414 68831518
54839414 93433591
54839414 68620300
54839414 28447018
54839414 100618099
54839414 96321529
54839414 87994418
54839414 88384531
54839414 131429732
54839414 89818900
54839414 81621015
54839414 85571526
54839414 85416630
54839414 91096074
54839414 70482165
54839414 129357839
54839414 56197116
54839414 62998023
54839414 74874485
54839414 37705788
54839414 77900178
54839414 77761828
54839414 58876815
54839414 75705722
54839414 68601692
54839414 65793862
54839414 69213257
54839414 35806308
54839414 93668364
54839414 96651384
54839414 57863186
54839414 69930934
54839414 33401280
54839414 95263133
54839414 75379566
54839414 14093822
54839414 74668780
54839414 89168477
54839414 72688996
54839414 55195850
59564719 69589154
59564719 87263319
59564719 89952359
59564719 86715243
59564719 54839414
59564719 52123856
59564719 46205350
59564719 132796730
59564719 52647574
59564719 90787445
59564719 82088425
59564719 70633590
59564719 61370272
59564719 75661922
59564719 81472661
59564719 91729162
59564719 83720755
59564719 81414622
59564719 74370573
59564719 20834228
59564719 90484030
59564719 83766307
59564719 58809786
59564719 54453179
59564719 131973821
59564719 77808875
59564719 85776117
59564719 133934785
59564719 89206839
59564719 72898098
59564719 59143570
59564719 91705528
59564719 66909674
59564719 82960046
59564719 77465825
59564719 137015762
59564719 137017089
59564719 92267356
59564719 76945379
59564719 129444108
59564719 72408144
59564719 79977143
59564719 71510664
59564719 71606954
59564719 76911879
59564719 79436580
59564719 87740206
59564719 60449022
59564719 82255627
59564719 75379566
59564719 87043625
59564719 14093822
59564719 127392712
59564719 94749038
85881378 87263319
85881378 130886050
85881378 126807989
85881378 101734677
85881378 86715243
85881378 54839414
85881378 52123856
85881378 92672666
85881378 56417494
85881378 48218114
85881378 88096194
85881378 75126303
85881378 130781830
85881378 87710137
85881378 86808690
85881378 130715806
85881378 89310913
85881378 89253690
85881378 78196532
85881378 65660446
85881378 81845355
85881378 103083221
85881378 78287623
85881378 78694344
85881378 47675301
85881378 73008775
85881378 87208763
85881378 96014764
85881378 74353093
85881378 90415538
85881378 70630833
85881378 79470977
85881378 91899251
85881378 81702243
85881378 83196380
85881378 119754852
85881378 83033565
85881378 98146508
85881378 83033138
85881378 81744886
85881378 84712331
85881378 69442019
85881378 61575731
85881378 66909674
85881378 69862434
85881378 87650775
85881378 81807580
85881378 92820146
85881378 28447018
85881378 100618099
85881378 96321529
85881378 60223625
85881378 94836164
85881378 70482165
85881378 81806108
85881378 15506742
85881378 77761828
85881378 56728774
85881378 83505299
85881378 75705722
85881378 87662842
85881378 81624148
85881378 69213257
85881378 78914351
85881378 92985273
85881378 75379566
85881378 83030308
85881378 74668780
85881378 96480178
85881378 130715575
85881378 69603146
85881378 68620361
85881378 83584877
85881378 90736666
64538120 87263319
64538120 86715243
64538120 44710307
64538120 52123856
64538120 91300047
64538120 75126303
64538120 79542250
64538120 65660446
64538120 53274772
64538120 84445040
64538120 70630833
64538120 75986637
64538120 90207925
64538120 33389594
64538120 61575731
64538120 56777077
64538120 69862434
64538120 77217419
64538120 81951355
64538120 87994418
64538120 62998023
64538120 77761828
64538120 79732142
64538120 75705722
64538120 68601692
64538120 69213257
64538120 66887178
64538120 87056824
64538120 69930934
64538120 95150009
64538120 95263133
64538120 85389942
64538120 69860869
75126303 87263319
75126303 86715243
75126303 54839414
75126303 52123856
75126303 63205736
75126303 85881378
75126303 76912974
75126303 64538120
75126303 91300047
75126303 65660446
75126303 94598588
75126303 70027403
75126303 77142289
75126303 88907188
75126303 90415538
75126303 88312366
75126303 58154907
75126303 70630833
75126303 75986637
75126303 60208464
75126303 79128715
75126303 33389594
75126303 851366
75126303 61575731
75126303 56777077
75126303 69862434
75126303 77217419
75126303 81951355
75126303 62734219
75126303 91426899
75126303 87994418
75126303 79261670
75126303 77761828
75126303 85319596
75126303 75705722
75126303 68601692
75126303 69213257
75126303 71711546
75126303 69930934
75126303 95150009
75126303 83584877
65660446 87263319
65660446 101734677
65660446 86715243
65660446 54839414
65660446 53233541
65660446 52123856
65660446 84893736
65660446 85881378
65660446 65473107
65660446 64538120
65660446 91168181
65660446 92672666
65660446 75126303
65660446 91725289
65660446 47675301
65660446 54127606
65660446 96014764
65660446 90415538
65660446 70630833
65660446 42018149
65660446 86871319
65660446 132496657
65660446 86605462
65660446 33389594
65660446 61575731
65660446 56777077
65660446 122395833
65660446 92647244
65660446 69862434
65660446 77217419
65660446 30768082
65660446 87650775
65660446 92820146
65660446 93433591
65660446 28447018
65660446 87994418
65660446 86971598
65660446 94836164
65660446 62098776
65660446 34817366
65660446 48794454
65660446 77761828
65660446 79732142
65660446 58102482
65660446 85319596
65660446 75705722
65660446 17314656
65660446 56943295
65660446 69213257
65660446 69930934
65660446 87229234
65660446 95263133
65660446 75379566
65660446 74668780
65660446 96480178
65660446 96549966
65660446 83584877
65660446 69462210
77639998 52123856
77639998 11716590
77639998 70083501
77639998 88284088
77639998 33389487
77639998 65442693
77639998 61575731
77639998 71565211
77639998 91415985
77639998 103022931
77639998 74874485
77639998 60473138
77639998 76935096
77639998 35806308
77639998 69764882
77639998 72707379
74370573 61332302
74370573 95827452
74370573 87263319
74370573 38173589
74370573 83710096
74370573 89952359
74370573 61473167
74370573 54839414
74370573 59564719
74370573 52123856
74370573 86458299
74370573 47678286
74370573 61370272
74370573 81453561
74370573 137024186
74370573 91075717
74370573 81472661
74370573 91729162
74370573 81414622
74370573 20834228
74370573 74173979
74370573 671224
74370573 90484030
74370573 83766307
74370573 75478728
74370573 70960846
74370573 58809786
74370573 90717838
74370573 77808875
74370573 51836779
74370573 94178979
74370573 97061978
74370573 85776117
74370573 43318232
74370573 83350136
74370573 78045167
74370573 38614716
74370573 87677314
74370573 59190269
74370573 851366
74370573 66909674
74370573 58139759
74370573 85137001
74370573 90236717
74370573 51205190
74370573 137015762
74370573 137017089
74370573 59855926
74370573 64260137
74370573 61474442
74370573 83350124
74370573 54103649
74370573 84367072
74370573 89818900
74370573 53986183
74370573 80732971
74370573 69805726
74370573 75377943
74370573 71606954
74370573 41951775
74370573 66466320
74370573 87370327
74370573 88316400
74370573 82450954
74370573 89260208
74370573 49676471
74370573 75379566
74370573 14093822
74370573 99096613
74370573 83957890
74370573 91101452
74370573 58805735
70027403 82487921
70027403 127802792
70027403 88874950
70027403 54525900
70027403 75884505
70027403 67904295
70027403 94411354
70027403 44710307
70027403 135586483
70027403 89209172
70027403 74609691
70027403 52123856
70027403 63920663
70027403 83536723
70027403 73877688
70027403 59896503
70027403 59001529
70027403 92672666
70027403 64693693
70027403 75126303
70027403 88971469
70027403 119446078
70027403 77525716
70027403 44752522
70027403 89253690
70027403 16393820
70027403 83368443
70027403 91361699
70027403 77960504
70027403 119308315
70027403 71193985
70027403 70297826
70027403 136830791
70027403 121533920
70027403 125355084
70027403 82171914
70027403 65408100
70027403 87811020
70027403 89998008
70027403 138681934
70027403 70036201
70027403 59626423
70027403 126807623
70027403 84693933
70027403 83369208
70027403 88022791
70027403 73008775
70027403 112551838
70027403 91914982
70027403 72936161
70027403 90415538
70027403 70157978
70027403 89224827
70027403 104812839
70027403 43410323
70027403 36070442
70027403 70630833
70027403 68341848
70027403 69276618
70027403 74790827
70027403 127557185
70027403 62096594
70027403 76759411
70027403 49453910
70027403 134851414
70027403 94052593
70027403 67096490
70027403 57085240
70027403 72009679
70027403 63976367
70027403 70689893
70027403 92067425
70027403 70248989
70027403 47436335
70027403 101036231
70027403 110542328
70027403 88367210
70027403 75717736
70027403 91371746
70027403 63305181
70027403 82530035
70027403 66639654
70027403 122147341
70027403 56895886
70027403 94985982
70027403 85923261
70027403 69804307
70027403 117117016
70027403 91047989
70027403 69862434
70027403 70881674
70027403 87650775
70027403 115070331
70027403 140322114
70027403 83320790
70027403 119311464
70027403 77431124
70027403 46218970
70027403 65037362
70027403 81595011
70027403 80123154
70027403 55217448
70027403 114324227
70027403 128877629
70027403 28447018
70027403 87598632
70027403 88453436
70027403 62734219
70027403 82560704
70027403 132745981
70027403 91426899
70027403 70033422
70027403 104962979
70027403 62237722
70027403 62152606
70027403 94836164
70027403 49647741
70027403 74134111
70027403 112889833
70027403 39864209
70027403 88853245
70027403 137972009
70027403 79406470
70027403 86296787
70027403 77761828
70027403 76195164
70027403 70482135
70027403 79732142
70027403 91096246
70027403 85319596
70027403 19775082
70027403 61249792
70027403 74817403
70027403 136139045
70027403 120836889
70027403 59270967
70027403 68140951
70027403 98994465
70027403 83443727
70027403 72209909
70027403 128929474
70027403 136722874
70027403 87952587
70027403 94286262
70027403 65206597
70027403 115497564
70027403 66887178
70027403 27468038
70027403 105939810
70027403 80056414
70027403 92989349
70027403 80122079
70027403 83144049
70027403 87470476
70027403 94492551
70027403 69930934
70027403 70504076
70027403 64344915
70027403 67162853
70027403 46736390
70027403 61139420
70027403 99713587
70027403 60913937
70027403 78142113
70027403 108902676
70027403 89168477
70027403 69860869
70027403 69944806
70027403 72099787
70027403 93426002
70027403 90381084
70027403 60857617
70027403 127975648
70027403 85282308
70027403 76863923
70027403 83584877
70027403 129054305
70027403 94676311
70027403 80920445
70027403 83422888
70027403 51730632
47675301 87263319
47675301 57075250
47675301 61872674
47675301 74830281
47675301 62848633
47675301 86715243
47675301 54839414
47675301 74609691
47675301 52123856
47675301 79333160
47675301 85881378
47675301 73669680
47675301 91300047
47675301 53205525
47675301 62624866
47675301 89310913
47675301 44139900
47675301 65660446
47675301 60075566
47675301 88102868
47675301 71510960
47675301 47471404
47675301 62941566
47675301 57357007
47675301 54127606
47675301 54443429
47675301 26377216
47675301 82014864
47675301 42816867
47675301 78091090
47675301 58955920
47675301 90415538
47675301 88312366
47675301 67942045
47675301 35453145
47675301 70630833
47675301 42018149
47675301 61177452
47675301 73312271
47675301 36574756
47675301 51195964
47675301 63976367
47675301 55578349
47675301 57300526
47675301 128583579
47675301 80816235
47675301 57920155
47675301 61000312
47675301 44088352
47675301 83431016
47675301 33389594
47675301 61575731
47675301 24196655
47675301 69862434
47675301 47141082
47675301 65665886
47675301 51510677
47675301 26984026
47675301 92820146
47675301 59126248
47675301 81951355
47675301 44826383
47675301 60411103
47675301 65807855
47675301 50176049
47675301 57978202
47675301 62734219
47675301 87994418
47675301 72139905
47675301 65571231
47675301 62477515
47675301 48794454
47675301 62998023
47675301 50363998
47675301 88187644
47675301 77900178
47675301 21071010
47675301 77761828
47675301 52928587
47675301 83505299
47675301 75705722
47675301 17314656
47675301 64902424
47675301 41543641
47675301 65793862
47675301 69213257
47675301 86566436
47675301 77544791
47675301 11035539
47675301 53428035
47675301 53158804
47675301 73936574
47675301 34688865
47675301 53509707
47675301 36991225
47675301 68814696
47675301 47917494
47675301 49982827
47675301 44780606
47675301 137578010
47675301 83030308
47675301 51740529
47675301 63331781
47675301 55195850
88284088 52123856
88284088 83536723
88284088 56417494
88284088 73598005
88284088 70436031
88284088 89050918
88284088 77639998
88284088 89495929
88284088 85957786
88284088 84445040
88284088 68341848
88284088 48737548
88284088 90622117
88284088 61575731
88284088 88904607
88284088 84732511
88284088 84198664
88284088 89077642
88284088 89938261
88284088 11919041
88284088 58939126
88284088 79732142
88284088 60473138
88284088 83443727
88284088 69764882
88284088 72707379
88284088 74317937
70630833 87263319
70630833 86715243
70630833 54839414
70630833 44710307
70630833 52123856
70630833 85881378
70630833 64538120
70630833 73598005
70630833 75126303
70630833 65660446
70630833 47198199
70630833 82557285
70630833 70027403
70630833 47675301
70630833 57357007
70630833 83656210
70630833 90415538
70630833 88312366
70630833 81517588
70630833 75986637
70630833 81744886
70630833 33389594
70630833 61575731
70630833 69862434
70630833 77217419
70630833 49652861
70630833 81419722
70630833 81951355
70630833 65037362
70630833 28447018
70630833 91426899
70630833 60223625
70630833 79261670
70630833 62998023
70630833 77900178
70630833 77761828
70630833 70482135
70630833 75705722
70630833 66887178
70630833 69930934
70630833 89168477
70630833 69860869
70630833 83584877
70630833 90736666
81517588 87263319
81517588 86715243
81517588 54839414
81517588 52123856
81517588 87425076
81517588 70611963
81517588 74704054
81517588 82240741
81517588 68890706
81517588 81545038
81517588 58154907
81517588 70630833
81517588 83909736
81517588 65091111
81517588 70826585
81517588 34781704
81517588 86605462
81517588 80699938
81517588 33389594
81517588 61575731
81517588 66909674
81517588 69862434
81517588 30768082
81517588 87650775
81517588 59855926
81517588 9037563
81517588 28447018
81517588 87994418
81517588 86971598
81517588 30470226
81517588 36987446
81517588 62098776
81517588 81621015
81517588 34817366
81517588 71443739
81517588 46817562
81517588 33401280
81517588 87229234
81517588 49676471
81517588 75379566
81517588 89168477
81517588 69462210
75986637 52123856
75986637 64538120
75986637 75126303
75986637 73157260
75986637 66522643
75986637 88312366
75986637 70630833
75986637 75986005
75986637 86605462
75986637 33389594
75986637 61575731
75986637 69862434
75986637 85134833
75986637 62998023
75986637 77900178
75986637 77761828
75986637 75705722
75986637 74668780
75986637 60183177
34781704 83983979
34781704 87263319
34781704 91916558
34781704 93678751
34781704 101734677
34781704 71153726
34781704 86715243
34781704 83458651
34781704 53233541
34781704 52123856
34781704 59896503
34781704 37375984
34781704 110187630
34781704 91725289
34781704 74704054
34781704 55420337
34781704 75478728
34781704 83121949
34781704 58146067
34781704 90415538
34781704 58154907
34781704 86871319
34781704 81517588
34781704 86605462
34781704 61575731
34781704 92647244
34781704 68671004
34781704 59855926
34781704 83320790
34781704 93433591
34781704 28447018
34781704 86971598
34781704 62098776
34781704 45254121
34781704 34817366
34781704 56197116
34781704 87031637
34781704 63280839
34781704 15506742
34781704 79732142
34781704 53509707
34781704 33401280
34781704 88356684
34781704 87229234
34781704 74668780
34781704 89168477
34781704 82407140
34781704 78100507
47436335 56649695
47436335 66028055
47436335 42076591
47436335 46906641
47436335 69496652
47436335 62848633
47436335 88088706
47436335 52123856
47436335 54306201
47436335 45665508
47436335 68792508
47436335 64693693
47436335 82110856
47436335 44631598
47436335 61656827
47436335 16393820
47436335 69332726
47436335 64678352
47436335 51156198
47436335 45044836
47436335 60772663
47436335 60898148
47436335 62206169
47436335 58291182
47436335 47831704
47436335 70027403
47436335 51033496
47436335 48299425
47436335 53961484
47436335 59626423
47436335 47567417
47436335 54443429
47436335 37009597
47436335 82961900
47436335 66580619
47436335 70157978
47436335 71538932
47436335 89224827
47436335 79470977
47436335 68341848
47436335 58786153
47436335 58591817
47436335 49181755
47436335 62096594
47436335 61177452
47436335 59482714
47436335 88367210
47436335 67594839
47436335 44088352
47436335 59190269
47436335 81422843
47436335 14010731
47436335 80631372
47436335 70550066
47436335 56777077
47436335 60588771
47436335 51646507
47436335 44055909
47436335 39961311
47436335 43009779
47436335 47780597
47436335 31947182
47436335 80658162
47436335 65037362
47436335 71061094
47436335 82125310
47436335 58947545
47436335 87825738
47436335 29128257
47436335 68090644
47436335 68277604
47436335 29904647
47436335 50783755
47436335 129014101
47436335 34197510
47436335 112889833
47436335 82050662
47436335 55731328
47436335 80368158
47436335 64121261
47436335 64752899
47436335 83443727
47436335 53622344
47436335 57276174
47436335 45194400
47436335 28720574
47436335 81625141
47436335 90033111
47436335 133665182
47436335 65085356
47436335 78603536
47436335 67162853
47436335 37007975
47436335 68378808
47436335 62160338
47436335 60913937
47436335 57861968
47436335 76863923
33389594 87263319
33389594 86715243
33389594 54839414
33389594 52123856
33389594 42008693
33389594 64538120
33389594 91300047
33389594 75126303
33389594 73157260
33389594 62624866
33389594 89310913
33389594 21196809
33389594 65660446
33389594 47198199
33389594 53274772
33389594 20834228
33389594 83052725
33389594 47675301
33389594 57357007
33389594 17598313
33389594 59741058
33389594 92243969
33389594 82715934
33389594 61505396
33389594 128301779
33389594 85110779
33389594 44065631
33389594 88312366
33389594 65655107
33389594 70630833
33389594 61177452
33389594 81517588
33389594 33242276
33389594 51195964
33389594 75986637
33389594 128031837
33389594 86605462
33389594 128583579
33389594 15329260
33389594 56992834
33389594 56578158
33389594 61575731
33389594 56777077
33389594 69862434
33389594 77217419
33389594 85134833
33389594 87650775
33389594 49652861
33389594 92820146
33389594 33365839
33389594 81951355
33389594 93433591
33389594 82907985
33389594 74718992
33389594 28447018
33389594 91426899
33389594 87994418
33389594 51951825
33389594 86971598
33389594 64678442
33389594 129357839
33389594 56197116
33389594 46114932
33389594 62998023
33389594 58385334
33389594 55954265
33389594 77900178
33389594 77761828
33389594 75705722
33389594 55562684
33389594 68601692
33389594 29897531
33389594 56943295
33389594 73500726
33389594 69213257
33389594 66887178
33389594 59644073
33389594 119200278
33389594 34688865
33389594 69930934
33389594 70504076
33389594 95263133
33389594 88176299
33389594 51740529
33389594 69860869
33389594 120522808
33389594 96480178
33389594 65105187
33389594 56646667
33389594 75986312
33389594 83584877
33389594 90736666
33389594 86202856
56777077 54839414
56777077 52123856
56777077 64538120
56777077 75126303
56777077 65660446
56777077 57560388
56777077 61177452
56777077 47436335
56777077 33389594
56777077 54159211
56777077 56578158
56777077 38659485
56777077 57621742
56777077 79128222
56777077 45254121
56777077 37705788
56777077 58718307
56777077 52506129
56777077 58876815
56777077 75705722
56777077 57314840
56777077 57863186
56777077 95150009
56777077 43271992
92647244 81810687
92647244 87263319
92647244 86585809
92647244 75294759
92647244 90139026
92647244 28975993
92647244 89928375
92647244 101734677
92647244 86715243
92647244 28071287
92647244 138333498
92647244 91120857
92647244 53233541
92647244 52123856
92647244 105257769
92647244 29874948
92647244 86105454
92647244 68278490
92647244 46551640
92647244 65473107
92647244 125086725
92647244 41413829
92647244 67591507
92647244 101144898
92647244 44674148
92647244 62104572
92647244 121732384
92647244 84932590
92647244 39473762
92647244 25122959
92647244 128405406
92647244 65660446
92647244 89342519
92647244 81414622
92647244 82656366
92647244 101986504
92647244 65408100
92647244 138966014
92647244 98019882
92647244 55299594
92647244 65059040
92647244 74987044
92647244 57898444
92647244 72191302
92647244 17180792
92647244 58154907
92647244 60634408
92647244 70689893
92647244 79765828
92647244 34781704
92647244 86605462
92647244 98146508
92647244 8666510
92647244 80755205
92647244 131042010
92647244 97639436
92647244 61416071
92647244 101051894
92647244 55751639
92647244 69332774
92647244 85923261
92647244 69804307
92647244 136151907
92647244 72459350
92647244 68671004
92647244 75560374
92647244 3146127
92647244 87650775
92647244 56732454
92647244 130888786
92647244 125708363
92647244 75846317
92647244 93433591
92647244 120339374
92647244 103461272
92647244 54282811
92647244 81595011
92647244 90882972
92647244 45074204
92647244 86353569
92647244 87994418
92647244 83433826
92647244 87825738
92647244 28325787
92647244 86971598
92647244 48589859
92647244 82543337
92647244 68277604
92647244 72649334
92647244 62098776
92647244 45066993
92647244 60471038
92647244 82762022
92647244 105099769
92647244 67898053
92647244 112889833
92647244 34817366
92647244 84963353
92647244 79012762
92647244 54832042
92647244 30187883
92647244 77001043
92647244 15506742
92647244 58770926
92647244 64601267
92647244 74596125
92647244 47795257
92647244 133966432
92647244 85859668
92647244 38908040
92647244 79004605
92647244 31209269
92647244 84086525
92647244 38765094
92647244 36032641
92647244 110752163
92647244 35227806
92647244 57863186
92647244 70715533
92647244 66644742
92647244 58676407
92647244 87229234
92647244 102010687
92647244 88097870
92647244 17241012
92647244 75379566
92647244 70435071
92647244 74668780
92647244 85389942
92647244 75310146
92647244 60913937
92647244 95999650
92647244 108902676
92647244 102244962
92647244 60083694
92647244 74474822
92647244 112580483
92647244 94617110
69862434 87263319
69862434 80771595
69862434 86715243
69862434 54839414
69862434 44710307
69862434 52123856
69862434 85881378
69862434 64538120
69862434 56417494
69862434 75126303
69862434 62521872
69862434 65660446
69862434 70027403
69862434 75478728
69862434 47675301
69862434 89070838
69862434 70630833
69862434 81517588
69862434 85945700
69862434 75986637
69862434 81744886
69862434 33389594
69862434 122946487
69862434 61575731
69862434 77217419
69862434 72069967
69862434 91426899
69862434 87994418
69862434 60223625
69862434 77124303
69862434 74874485
69862434 77761828
69862434 75705722
69862434 77544791
69862434 66887178
69862434 69930934
69862434 70504076
69862434 95263133
69862434 69860869
69862434 93704496
69862434 76863923
69862434 90736666
81397887 87043107
81397887 53381839
81397887 52123856
81397887 61575731
81397887 91415985
77217419 87263319
77217419 86715243
77217419 54839414
77217419 52123856
77217419 64538120
77217419 91300047
77217419 75126303
77217419 65660446
77217419 77142289
77217419 88511934
77217419 88312366
77217419 70630833
77217419 99607201
77217419 33389594
77217419 851366
77217419 61575731
77217419 69862434
77217419 81951355
77217419 81822352
77217419 77761828
77217419 75705722
77217419 68601692
77217419 95150009
77217419 82715358
81951355 87263319
81951355 81951633
81951355 52123856
81951355 64538120
81951355 75126303
81951355 47675301
81951355 88312366
81951355 84737816
81951355 70630833
81951355 33389594
81951355 66512766
81951355 61575731
81951355 77217419
81951355 62734219
81951355 77761828
81951355 75705722
81951355 68601692
81951355 55195850
28447018 83983979
28447018 87263319
28447018 61749134
28447018 6049743
28447018 71417664
28447018 71153726
28447018 86715243
28447018 54839414
28447018 52664254
28447018 57422150
28447018 64094410
28447018 53233541
28447018 80731619
28447018 52123856
28447018 84893736
28447018 70090608
28447018 85881378
28447018 83793827
28447018 77525716
28447018 71642848
28447018 73848845
28447018 51828412
28447018 1983796
28447018 65660446
28447018 64053403
28447018 74704054
28447018 81845355
28447018 50923868
28447018 55040900
28447018 82090556
28447018 82557285
28447018 70027403
28447018 77881820
28447018 75478728
28447018 6914508
28447018 33377598
28447018 90415538
28447018 58154907
28447018 75995705
28447018 67164641
28447018 25412244
28447018 70630833
28447018 84167913
28447018 81517588
28447018 46221382
28447018 86868085
28447018 46649704
28447018 34781704
28447018 87994537
28447018 86605462
28447018 67938073
28447018 46166105
28447018 88367210
28447018 56877170
28447018 73615297
28447018 42111260
28447018 87969944
28447018 33389594
28447018 66120658
28447018 61575731
28447018 71072155
28447018 11693869
28447018 57690105
28447018 68671004
28447018 30768082
28447018 87650775
28447018 83367752
28447018 23045913
28447018 81842799
28447018 6550541
28447018 71114079
28447018 55914490
28447018 9037563
28447018 71465004
28447018 86971598
28447018 84548283
28447018 70039447
28447018 62098776
28447018 34817366
28447018 70482165
28447018 56197116
28447018 46114932
28447018 63028724
28447018 53199854
28447018 81924467
28447018 62516242
28447018 79732142
28447018 48628331
28447018 74879940
28447018 72703901
28447018 69174082
28447018 72344301
28447018 35806308
28447018 49521077
28447018 68862214
28447018 62132043
28447018 49676471
28447018 76801701
28447018 73698958
28447018 88793944
28447018 61281944
28447018 74668780
28447018 74518896
28447018 80121957
28447018 74474822
28447018 83710170
28447018 2818857
91426899 87263319
91426899 95780484
91426899 86715243
91426899 52123856
91426899 75126303
91426899 70027403
91426899 70630833
91426899 33389594
91426899 69862434
91426899 65037362
91426899 70482135
91426899 79732142
91426899 75705722
91426899 66887178
91426899 69930934
91426899 69860869
91426899 83584877
87994418 87263319
87994418 101734677
87994418 86715243
87994418 54839414
87994418 53233541
87994418 52123856
87994418 65473107
87994418 64538120
87994418 75126303
87994418 65660446
87994418 74704054
87994418 47675301
87994418 81517588
87994418 120158543
87994418 86605462
87994418 33389594
87994418 61575731
87994418 92647244
87994418 69862434
87994418 87650775
87994418 93433591
87994418 86971598
87994418 77761828
87994418 87705910
87994418 85892583
87994418 69930934
87994418 70306545
88384531 87263319
88384531 54839414
88384531 52123856
88384531 16393820
88384531 87973327
88384531 65442693
88384531 61575731
88384531 88971515
88384531 87793722
88384531 35806308
88384531 75379566
88384531 85102378
86971598 91916558
86971598 87263319
86971598 93678751
86971598 101734677
86971598 104181836
86971598 86715243
86971598 53233541
86971598 52123856
86971598 126164157
86971598 75836177
86971598 91168181
86971598 92672666
86971598 68833329
86971598 89310913
86971598 91725289
86971598 65656051
86971598 65660446
86971598 74704054
86971598 96014764
86971598 137248432
86971598 71570360
86971598 86871319
86971598 81517588
86971598 132496657
86971598 126595286
86971598 68371504
86971598 34781704
86971598 86605462
86971598 93532571
86971598 99447273
86971598 87659063
86971598 33389594
86971598 70550066
86971598 122395833
86971598 92647244
86971598 65684830
86971598 87650775
86971598 92820146
86971598 80582804
86971598 59855926
86971598 93433591
86971598 68018853
86971598 6689489
86971598 28447018
86971598 87994418
86971598 94836164
86971598 62098776
86971598 93397017
86971598 34817366
86971598 89135240
86971598 91520502
86971598 84169915
86971598 44710236
86971598 91096246
86971598 85319596
86971598 45845449
86971598 85047157
86971598 83877222
86971598 87229234
86971598 125380415
86971598 80092346
86971598 132555602
86971598 74668780
86971598 99713587
86971598 89168477
86971598 83957890
86971598 96480178
86971598 69462210
34817366 91916558
34817366 11695208
34817366 53233541
34817366 52123856
34817366 91725289
34817366 65660446
34817366 74704054
34817366 57984337
34817366 75478728
34817366 56765911
34817366 39387652
34817366 58154907
34817366 81517588
34817366 34781704
34817366 86605462
34817366 92647244
34817366 59855926
34817366 16737009
34817366 93433591
34817366 28447018
34817366 86971598
34817366 62098776
34817366 82733290
34817366 45254121
34817366 23293776
34817366 51527615
34817366 56197116
34817366 41332832
34817366 77899069
34817366 6726363
34817366 75379566
34817366 69462210
74874485 54839414
74874485 52123856
74874485 56417494
74874485 66626505
74874485 77639998
74874485 41170116
74874485 66711077
74874485 36629179
74874485 37569154
74874485 76854985
74874485 65442693
74874485 61575731
74874485 69862434
74874485 71565211
74874485 66327628
74874485 51476760
74874485 31864225
74874485 60473138
74874485 17314656
74874485 35806308
74874485 637765
74874485 69764882
74874485 72707379
74874485 67134340
74874485 74317937
77761828 86715243
77761828 54839414
77761828 64733238
77761828 52123856
77761828 85881378
77761828 27119964
77761828 76912974
77761828 64538120
77761828 75126303
77761828 39473762
77761828 65660446
77761828 70027403
77761828 77142289
77761828 47675301
77761828 57357007
77761828 87803777
77761828 58154907
77761828 70630833
77761828 62096594
77761828 99607201
77761828 75986637
77761828 92067425
77761828 33389594
77761828 61575731
77761828 69862434
77761828 77217419
77761828 87650775
77761828 81419722
77761828 81951355
77761828 87994418
77761828 84762919
77761828 78999262
77761828 88187644
77761828 85319596
77761828 75705722
77761828 68601692
77761828 69213257
77761828 85389942
87662842 87263319
87662842 52123856
87662842 85881378
87662842 87608213
87662842 92672666
87662842 88582692
87662842 85029498
87662842 88850777
87662842 62521872
87662842 83358163
87662842 81472661
87662842 87964682
87662842 70157978
87662842 75456784
87662842 84113134
87662842 91840837
87662842 61575731
87662842 106433440
87662842 108434609
87662842 83932763
87662842 94836164
87662842 87793722
87662842 84169915
87662842 76880725
87662842 45845449
87662842 60507597
87662842 83877222
87662842 95263133
87662842 58800435
87662842 83584877
55833067 52123856
55833067 60008895
55833067 53049521
55833067 74547834
55833067 31947182
55833067 61370015
55833067 33598065
55833067 69142391
55833067 69227144
72707379 79220325
72707379 52123856
72707379 80280849
72707379 89050918
72707379 77639998
72707379 88284088
72707379 70157978
72707379 48858565
72707379 65442693
72707379 61575731
72707379 88904607
72707379 71565211
72707379 91415985
72707379 88453436
72707379 62152606
72707379 74874485
72707379 79732142
72707379 58102482
72707379 60473138
72707379 17314656
72707379 35806308
72707379 12835548
72707379 69764882
72707379 87229234
72707379 84354295
72707379 74317937
75379566 61332302
75379566 91916558
75379566 87263319
75379566 38173589
75379566 101734677
75379566 79220325
75379566 89952359
75379566 86715243
75379566 54839414
75379566 53233541
75379566 59564719
75379566 52123856
75379566 85881378
75379566 65473107
75379566 105640702
75379566 73252817
75379566 61370272
75379566 81472661
75379566 65660446
75379566 74704054
75379566 91729162
75379566 81414622
75379566 74370573
75379566 90484030
75379566 83766307
75379566 75478728
75379566 59626423
75379566 99390632
75379566 81545038
75379566 58809786
75379566 33377598
75379566 90415538
75379566 89899333
75379566 77808875
75379566 51836779
75379566 91899251
75379566 94178979
75379566 87509687
75379566 81517588
75379566 97061978
75379566 80699938
75379566 81422843
75379566 61575731
75379566 66909674
75379566 92647244
75379566 85137001
75379566 77465825
75379566 51205190
75379566 87650775
75379566 59855926
75379566 93433591
75379566 54103649
75379566 100618099
75379566 96321529
75379566 50664647
75379566 88384531
75379566 115256263
75379566 62098776
75379566 80167020
75379566 53986183
75379566 34817366
75379566 47815721
75379566 91096074
75379566 70482165
75379566 56197116
75379566 69805726
75379566 46817562
75379566 83247626
75379566 83443727
75379566 76911879
75379566 82450954
75379566 133665182
75379566 49676471
75379566 14093822
75379566 42588591
75379566 99096613
75379566 70306545
14093822 87263319
14093822 80466453
14093822 77028289
14093822 50827106
14093822 37987299
14093822 65140649
14093822 54839414
14093822 68209117
14093822 52147789
14093822 59564719
14093822 52123856
14093822 71969457
14093822 82645945
14093822 61370272
14093822 69775522
14093822 73219568
14093822 84308371
14093822 74370573
14093822 60319036
14093822 47831704
14093822 20834228
14093822 25216613
14093822 70093516
14093822 671224
14093822 87049583
14093822 66687712
14093822 86606989
14093822 123920050
14093822 58809786
14093822 105865542
14093822 17180792
14093822 33402368
14093822 119912715
14093822 77808875
14093822 69276618
14093822 10257906
14093822 97061978
14093822 25187905
14093822 40143317
14093822 92826360
14093822 87985656
14093822 70194127
14093822 70824697
14093822 43318232
14093822 66906869
14093822 41591172
14093822 55247300
14093822 83346466
14093822 4737782
14093822 66909674
14093822 139615005
14093822 58139759
14093822 79833979
14093822 77465825
14093822 51205190
14093822 7134045
14093822 59855926
14093822 64260137
14093822 70351476
14093822 74364338
14093822 31947182
14093822 775070
14093822 71960703
14093822 91434837
14093822 57978202
14093822 88586118
14093822 42761491
14093822 116440308
14093822 36272859
14093822 18159067
14093822 63783043
14093822 64803442
14093822 80167020
14093822 129014101
14093822 68372857
14093822 53986183
14093822 18312946
14093822 64226765
14093822 73589089
14093822 17892737
14093822 70562786
14093822 62998023
14093822 64821447
14093822 69805726
14093822 52920441
14093822 64902424
14093822 28720574
14093822 5889686
14093822 69174082
14093822 75124393
14093822 70094257
14093822 77088277
14093822 70737870
14093822 68108798
14093822 90529989
14093822 75379566
14093822 12512438
14093822 70025240
14093822 66566837
14093822 54758599
14093822 40342261
14093822 58805735
132736498 73482414
132736498 125181005
132736498 128666880
132736498 51588861
132736498 131178788
132736498 65710316
132736498 83155326
132736498 49342997
132736498 132151096
34446569 120970003
34446569 135725761
34446569 131340221
34446569 19284420
34446569 120548167
34446569 116422869
34446569 104785749
34446569 128632747
34446569 61554570
34446569 45737647
34446569 24514712
34446569 88874950
34446569 89991879
34446569 34814246
34446569 30661614
34446569 10903953
34446569 134168351
34446569 67594696
34446569 18200399
34446569 133757340
34446569 123234937
34446569 131160507
34446569 42067447
34446569 86026445
34446569 80305668
34446569 5436459
34446569 47846486
34446569 28975993
34446569 33613654
34446569 58020904
34446569 133584288
34446569 105826655
34446569 50816255
34446569 24422467
34446569 53669334
34446569 85050026
34446569 28071287
34446569 86661273
34446569 83568953
34446569 130168636
34446569 28604311
34446569 139544352
34446569 115886257
34446569 34779833
34446569 6390191
34446569 32601255
34446569 73482414
34446569 46205350
34446569 81435701
34446569 24548321
34446569 70976639
34446569 14638116
34446569 126610843
34446569 4355887
34446569 131824220
34446569 29735983
34446569 35769324
34446569 30991316
34446569 17386000
34446569 60715511
34446569 7844400
34446569 135853725
34446569 4787205
34446569 139399293
34446569 74030628
34446569 63130132
34446569 25887485
34446569 59933829
34446569 55084512
34446569 77521665
34446569 125798157
34446569 30278343
34446569 86515687
34446569 31043184
34446569 80819282
34446569 136010390
34446569 88882130
34446569 82573157
34446569 72615323
34446569 136035833
34446569 15407752
34446569 38758004
34446569 131610514
34446569 126574494
34446569 577763
34446569 41327425
34446569 66521935
34446569 56085667
34446569 86431097
34446569 7670380
34446569 110887075
34446569 2534274
34446569 121984967
34446569 79106797
34446569 62311619
34446569 18585489
34446569 81850713
34446569 28422926
34446569 37375984
34446569 53652907
34446569 9983676
34446569 124674525
34446569 439404
34446569 84086380
34446569 131562395
34446569 99879297
34446569 123202167
34446569 126824157
34446569 64363518
34446569 136865129
34446569 126358510
34446569 86035519
34446569 12906047
34446569 42201927
34446569 26224904
34446569 46865493
34446569 45725239
34446569 44631598
34446569 9308429
34446569 134075226
34446569 28447180
34446569 25850199
34446569 2923613
34446569 136424193
34446569 55861133
34446569 2373663
34446569 28190299
34446569 62382126
34446569 24602115
34446569 109022129
34446569 19648725
34446569 73848845
34446569 37318500
34446569 36599008
34446569 84932590
34446569 28042128
34446569 138618506
34446569 131153771
34446569 96923337
34446569 39291152
34446569 28978942
34446569 25372053
34446569 39473762
34446569 36120194
34446569 122812368
34446569 128587650
34446569 119308315
34446569 125792129
34446569 131988442
34446569 44932317
34446569 25122959
34446569 42086821
34446569 87194804
34446569 81720217
34446569 37904329
34446569 1983796
34446569 29732771
34446569 28669221
34446569 129314115
34446569 37719940
34446569 43887541
34446569 40533297
34446569 50273042
34446569 70086365
34446569 82817960
34446569 40340225
34446569 28681728
34446569 58770757
34446569 60838705
34446569 134855141
34446569 77798409
34446569 114880460
34446569 127626426
34446569 15374983
34446569 95928561
34446569 67594392
34446569 127844195
34446569 110525788
34446569 121992244
34446569 47638603
34446569 3436251
34446569 37911675
34446569 55026008
34446569 135767649
34446569 84275826
34446569 37543532
34446569 79485843
34446569 60075566
34446569 51064284
34446569 134736319
34446569 129924847
34446569 11073779
34446569 47469718
34446569 93079420
34446569 74922749
34446569 42705058
34446569 55040900
34446569 47831704
34446569 87518764
34446569 16632469
34446569 31330462
34446569 133905556
34446569 70093516
34446569 128176429
34446569 891335
34446569 69103755
34446569 45990074
34446569 136340170
34446569 54473131
34446569 28014451
34446569 48272238
34446569 139461704
34446569 131157101
34446569 35168646
34446569 42501438
34446569 28735649
34446569 42316510
34446569 84985820
34446569 51248645
34446569 22952298
34446569 127831563
34446569 87295112
34446569 82775734
34446569 45692071
34446569 31199438
34446569 77881820
34446569 85406302
34446569 66594383
34446569 28163421
34446569 56616549
34446569 69574167
34446569 132625497
34446569 135746973
34446569 17260789
34446569 61599431
34446569 78005538
34446569 72702382
34446569 137670430
34446569 57386255
34446569 126536830
34446569 109848088
34446569 86570497
34446569 30300714
34446569 73008775
34446569 40024153
34446569 76807185
34446569 95916535
34446569 63038457
34446569 129560725
34446569 135742721
34446569 49179581
34446569 15459939
34446569 17602543
34446569 36499087
34446569 64200173
34446569 81721288
34446569 43336688
34446569 70861551
34446569 49225375
34446569 123920050
34446569 22929751
34446569 2764315
34446569 37009597
34446569 66613645
34446569 44635395
34446569 24724774
34446569 28532575
34446569 76521148
34446569 45047896
34446569 104808806
34446569 73008587
34446569 78691323
34446569 73233982
34446569 137287256
34446569 27218824
34446569 79762200
34446569 15401080
34446569 135149505
34446569 70083318
34446569 134454103
34446569 31212778
34446569 26305410
34446569 118651
34446569 84374193
34446569 63297818
34446569 17180792
34446569 138149360
34446569 75369478
34446569 58025125
34446569 35947422
34446569 24705546
34446569 58154907
34446569 42459815
34446569 52862234
34446569 108161527
34446569 42918744
34446569 85327262
34446569 35453145
34446569 1999524
34446569 55775425
34446569 33402368
34446569 13022333
34446569 117612730
34446569 77502732
34446569 46878285
34446569 40222401
34446569 25632390
34446569 130623841
34446569 127632730
34446569 15868985
34446569 137233119
34446569 25057253
34446569 34529515
34446569 26390735
34446569 30414754
34446569 47287733
34446569 10257906
34446569 84239751
34446569 47195234
34446569 40980703
34446569 33384685
34446569 3859063
34446569 134496156
34446569 2512505
34446569 92201946
34446569 40362575
34446569 580395
34446569 74674657
34446569 33402109
34446569 32150585
34446569 286757
34446569 5418733
34446569 24616785
34446569 125969405
34446569 79828619
34446569 76056891
34446569 131969970
34446569 54579811
34446569 95302907
34446569 24209063
34446569 138387861
34446569 60634408
34446569 39914991
34446569 75397603
34446569 34021986
34446569 49431185
34446569 125530658
34446569 46649704
34446569 91582964
34446569 82328964
34446569 128132330
34446569 86875906
34446569 28671857
34446569 31003607
34446569 82956205
34446569 137743283
34446569 71638347
34446569 42437986
34446569 32488812
34446569 50010285
34446569 128869220
34446569 99472655
34446569 91505685
34446569 55500773
34446569 25285215
34446569 51462009
34446569 134750046
34446569 138143146
34446569 23873965
34446569 41151671
34446569 52298463
34446569 57920155
34446569 10818676
34446569 24594254
34446569 83049457
34446569 26212837
34446569 51538657
34446569 101051894
34446569 42111260
34446569 1029707
34446569 37271796
34446569 136403699
34446569 11996172
34446569 42605458
34446569 25930778
34446569 61498857
34446569 55751639
34446569 42130730
34446569 96031788
34446569 30274347
34446569 82800262
34446569 65529233
34446569 86052650
34446569 29379256
34446569 134013453
34446569 90583878
34446569 128862783
34446569 104652447
34446569 74034733
34446569 134653956
34446569 73137775
34446569 43186585
34446569 851366
34446569 56180210
34446569 72468873
34446569 63992542
34446569 29492298
34446569 123347425
34446569 35313823
34446569 115728291
34446569 71694445
34446569 130786177
34446569 37770275
34446569 81632828
34446569 2937596
34446569 66560325
34446569 65036574
34446569 93152169
34446569 32882539
34446569 129060926
34446569 20179010
34446569 109974642
34446569 51765338
34446569 42837551
34446569 124907849
34446569 68949393
34446569 32666237
34446569 7897978
34446569 18534040
34446569 94577883
34446569 52747843
34446569 23650075
34446569 35257560
34446569 68671004
34446569 4934621
34446569 42734537
34446569 103844289
34446569 46365519
34446569 76401893
34446569 138284392
34446569 49709475
34446569 51646507
34446569 64552496
34446569 3146127
34446569 45424929
34446569 129821534
34446569 28634180
34446569 10508993
34446569 28735396
34446569 74182491
34446569 12932609
34446569 49652861
34446569 124854055
34446569 53532312
34446569 42824792
34446569 54950983
34446569 66583258
34446569 23811950
34446569 138155354
34446569 19748898
34446569 28246411
34446569 130023226
34446569 124484049
34446569 126400941
34446569 128591548
34446569 88220973
34446569 98812844
34446569 44596455
34446569 127131229
34446569 743989
34446569 47780597
34446569 110841774
34446569 51606799
34446569 91090184
34446569 40017717
34446569 27624547
34446569 70030287
34446569 38547884
34446569 121916654
34446569 86719981
34446569 63518679
34446569 77323146
34446569 53880945
34446569 124643525
34446569 54282811
34446569 33047300
34446569 129428113
34446569 41593558
34446569 128277259
34446569 25393769
34446569 57978202
34446569 136091543
34446569 36028235
34446569 95953835
34446569 71244052
34446569 6252501
34446569 113829630
34446569 48782267
34446569 65155284
34446569 36763136
34446569 49163666
34446569 133129116
34446569 83783477
34446569 17317757
34446569 36154481
34446569 35673112
34446569 23224194
34446569 6719682
34446569 61952801
34446569 57824549
34446569 39987151
34446569 11102431
34446569 60317802
34446569 56407555
34446569 86206069
34446569 41706044
34446569 45448078
34446569 112680414
34446569 11789814
34446569 70357234
34446569 12768219
34446569 129828972
34446569 40546135
34446569 51591101
34446569 55153422
34446569 72867614
34446569 54896251
34446569 84762919
34446569 12361069
34446569 30098828
34446569 62477515
34446569 126904671
34446569 126820839
34446569 130459985
34446569 65495932
34446569 31126361
34446569 128093116
34446569 52224715
34446569 122567704
34446569 49647741
34446569 60135888
34446569 34197510
34446569 105482291
34446569 48629183
34446569 131362085
34446569 98614043
34446569 93378984
34446569 42112059
34446569 67908611
34446569 113799400
34446569 37319879
34446569 17637984
34446569 27668864
34446569 18696410
34446569 19820653
34446569 6218003
34446569 130344567
34446569 54602412
34446569 138753892
34446569 94799549
34446569 120753582
34446569 138925694
34446569 43032848
34446569 74671168
34446569 50769792
34446569 76191785
34446569 129189978
34446569 76059194
34446569 104198598
34446569 80377695
34446569 126900680
34446569 109499757
34446569 55731328
34446569 18372312
34446569 138600275
34446569 78249949
34446569 18926601
34446569 90539545
34446569 51649601
34446569 130359067
34446569 131371003
34446569 29522821
34446569 45278912
34446569 52378857
34446569 35059366
34446569 125182969
34446569 33072789
34446569 129643720
34446569 124779109
34446569 129364645
34446569 72579084
34446569 137769910
34446569 90366889
34446569 38103573
34446569 56268405
34446569 30337335
34446569 79513975
34446569 26462729
34446569 39317681
34446569 481704
34446569 85519311
34446569 87848792
34446569 14152589
34446569 15506742
34446569 93140063
34446569 87271639
34446569 46593360
34446569 49269840
34446569 26306110
34446569 79870752
34446569 27725216
34446569 79215393
34446569 81924467
34446569 66877059
34446569 129280274
34446569 138115811
34446569 86665709
34446569 60485098
34446569 104530445
34446569 87911201
34446569 54009805
34446569 66345736
34446569 106466479
34446569 139019689
34446569 128923078
34446569 82846445
34446569 49104853
34446569 71694813
34446569 125519843
34446569 22824785
34446569 74596125
34446569 43133754
34446569 37486794
34446569 37142400
34446569 26038175
34446569 14044090
34446569 42132698
34446569 43938938
34446569 72648987
34446569 73099101
34446569 54799668
34446569 126362740
34446569 106909329
34446569 85104946
34446569 44044226
34446569 70207499
34446569 133966432
34446569 31842068
34446569 64902424
34446569 33365925
34446569 24783967
34446569 67280818
34446569 73850652
34446569 39745403
34446569 54832094
34446569 62668495
34446569 75374328
34446569 2834150
34446569 68004272
34446569 127026659
34446569 77567665
34446569 28720574
34446569 129527697
34446569 85859668
34446569 49200657
34446569 103358333
34446569 93654454
34446569 136771089
34446569 68751682
34446569 8660792
34446569 18848939
34446569 28985622
34446569 136247390
34446569 132693130
34446569 68841924
34446569 40903605
34446569 34040608
34446569 86842831
34446569 131569463
34446569 73454172
34446569 15456013
34446569 74978258
34446569 80213095
34446569 34791313
34446569 25328322
34446569 137764076
34446569 55962330
34446569 89419774
34446569 130930950
34446569 414664
34446569 75553520
34446569 36032641
34446569 139066882
34446569 81422293
34446569 81849835
34446569 51593664
34446569 48882891
34446569 35227806
34446569 13241566
34446569 34688865
34446569 4247530
34446569 94501122
34446569 22078933
34446569 72674348
34446569 130422035
34446569 136277330
34446569 38651981
34446569 29848999
34446569 133105084
34446569 80034809
34446569 90824681
34446569 82010092
34446569 4362693
34446569 47836884
34446569 135362569
34446569 82206079
34446569 15765920
34446569 88097870
34446569 49982827
34446569 40026595
34446569 11889227
34446569 24460957
34446569 791432
34446569 65542416
34446569 32193332
34446569 138342206
34446569 35731411
34446569 85039745
34446569 89580939
34446569 24781275
34446569 82522828
34446569 19979257
34446569 9249779
34446569 139145580
34446569 124374153
34446569 135618545
34446569 27742481
34446569 85389942
34446569 75310146
34446569 55491845
34446569 88438704
34446569 75449700
34446569 72647886
34446569 13337326
34446569 96710712
34446569 44910629
34446569 137512488
34446569 128398455
34446569 86770120
34446569 48033256
34446569 44747239
34446569 54468272
34446569 53114411
34446569 45111321
34446569 139069114
34446569 55467920
34446569 37517855
34446569 130035390
34446569 69142391
34446569 40767957
34446569 127100710
34446569 120445710
34446569 51184216
34446569 59672589
34446569 80668146
34446569 69603146
34446569 30179207
34446569 110287932
34446569 32883722
34446569 119381084
34446569 45957129
34446569 87429520
34446569 43767666
34446569 58800435
34446569 51064832
34446569 35585196
34446569 38561274
34446569 94617110
34446569 62744959
34446569 127946204
34446569 23511975
34446569 53849122
87793722 87263319
87793722 76891571
87793722 73482414
87793722 88582692
87793722 82645231
87793722 74384769
87793722 64139112
87793722 68341848
87793722 88523179
87793722 54159211
87793722 88384531
87793722 87662842
87793722 66887178
113435908 71819540
113435908 26812904
113435908 73482414
84122844 45002808
84122844 38747003
84122844 116422869
84122844 104785749
84122844 32655977
84122844 129978725
84122844 24514712
84122844 44670251
84122844 130064849
84122844 60174985
84122844 60485006
84122844 42067447
84122844 86026445
84122844 40771097
84122844 28975993
84122844 129478335
84122844 80997698
84122844 98069234
84122844 36648365
84122844 28604311
84122844 115886257
84122844 85032743
84122844 6390191
84122844 75323937
84122844 73482414
84122844 73988035
84122844 70864879
84122844 126063880
84122844 136010390
84122844 77175618
84122844 88882130
84122844 15407752
84122844 394004
84122844 26759220
84122844 127569227
84122844 126574494
84122844 79414075
84122844 41124452
84122844 130928609
84122844 20345935
84122844 18585489
84122844 62399327
84122844 126824157
84122844 136865129
84122844 126358510
84122844 2923613
84122844 136424193
84122844 120140513
84122844 19648725
84122844 133434909
84122844 40963017
84122844 131153771
84122844 61051089
84122844 58210235
84122844 84145060
84122844 41953020
84122844 105672749
84122844 125157669
84122844 47878164
84122844 87930196
84122844 1983796
84122844 37719940
84122844 27506328
84122844 43887541
84122844 58770757
84122844 31867481
84122844 27622833
84122844 35892043
84122844 67594392
84122844 121992244
84122844 38187846
84122844 86041372
84122844 139464662
84122844 51064284
84122844 59782330
84122844 86847381
84122844 86278976
84122844 128176429
84122844 891335
84122844 136734626
84122844 37992322
84122844 136340170
84122844 54473131
84122844 48272238
84122844 139461704
84122844 28735649
84122844 44750286
84122844 36323343
84122844 124863845
84122844 129620481
84122844 58146067
84122844 126536830
84122844 86570497
84122844 59343504
84122844 70861551
84122844 123920050
84122844 89305342
84122844 39436408
84122844 76521148
84122844 29439964
84122844 93649145
84122844 41301551
84122844 36542486
84122844 70083318
84122844 134454103
84122844 17180792
84122844 79676562
84122844 108161527
84122844 35453145
84122844 130623841
84122844 122107142
84122844 127632730
84122844 124255332
84122844 87875749
84122844 82694566
84122844 132036297
84122844 36487336
84122844 32150585
84122844 286757
84122844 133961314
84122844 15443715
84122844 95302907
84122844 129451254
84122844 128840194
84122844 39914991
84122844 124134180
84122844 128132330
84122844 247270
84122844 128869220
84122844 94086122
84122844 47079762
84122844 45641504
84122844 134750046
84122844 10818676
84122844 26212837
84122844 101051894
84122844 42111260
84122844 1029707
84122844 12697925
84122844 136403699
84122844 579597
84122844 74050165
84122844 130012498
84122844 60065364
84122844 128862783
84122844 73095169
84122844 73137775
84122844 128213764
84122844 123347425
84122844 72901326
84122844 127736094
84122844 59917555
84122844 93152169
84122844 129060926
84122844 27889046
84122844 65665886
84122844 14206269
84122844 70554002
84122844 110429604
84122844 68671004
84122844 42734537
84122844 74543592
84122844 49709475
84122844 3146127
84122844 120474275
84122844 88904607
84122844 909618
84122844 93695791
84122844 82217452
84122844 124854055
84122844 24162733
84122844 53532312
84122844 73053767
84122844 58635439
84122844 83230455
84122844 84348997
84122844 98812844
84122844 44596455
84122844 86026485
84122844 127131229
84122844 110841774
84122844 91090184
84122844 65752024
84122844 121916654
84122844 30357296
84122844 89215748
84122844 41593558
84122844 57635059
84122844 136091543
84122844 133142801
84122844 18605445
84122844 41055731
84122844 42761491
84122844 113829630
84122844 129731821
84122844 136468793
84122844 83783477
84122844 61952801
84122844 82344066
84122844 112680414
84122844 126820839
84122844 130459985
84122844 31126361
84122844 128093116
84122844 85599310
84122844 123917832
84122844 113799400
84122844 17637984
84122844 130344567
84122844 138753892
84122844 94799549
84122844 71844073
84122844 120753582
84122844 48099449
84122844 33173965
84122844 126900680
84122844 103546306
84122844 42475884
84122844 55731328
84122844 26317793
84122844 18926601
84122844 90539545
84122844 130359067
84122844 45278912
84122844 124779109
84122844 125852080
84122844 41279264
84122844 24266932
84122844 79870752
84122844 129280274
84122844 82069679
84122844 116575800
84122844 138115811
84122844 91081398
84122844 134380214
84122844 68214360
84122844 136089316
84122844 125519843
84122844 66466320
84122844 134068588
84122844 28747275
84122844 33598065
84122844 54799668
84122844 126362740
84122844 85104946
84122844 38721850
84122844 81714162
84122844 74879940
84122844 39745403
84122844 2834150
84122844 85150916
84122844 85859668
84122844 49200657
84122844 103358333
84122844 136771089
84122844 135745109
84122844 68841924
84122844 40903605
84122844 25328322
84122844 18203401
84122844 89419774
84122844 36232196
84122844 130930950
84122844 55203020
84122844 66056836
84122844 36032641
84122844 139066882
84122844 53985992
84122844 90824681
84122844 130441005
84122844 82010092
84122844 135362569
84122844 49676471
84122844 90225824
84122844 132471202
84122844 84524571
84122844 32670420
84122844 82522828
84122844 9249779
84122844 124374153
84122844 131979458
84122844 99867499
84122844 128398455
84122844 49453065
84122844 54468272
84122844 53114411
84122844 129024163
84122844 130035390
84122844 29178914
84122844 80668146
84122844 84782221
84122844 53127744
84122844 30179207
84122844 56452413
84122844 110287932
84122844 32700952
84122844 46003754
84122844 94617110
84122844 127946204
84122844 127487373
101264897 79280001
101264897 69044338
101264897 112984942
101264897 105303135
101264897 75294759
101264897 125419078
101264897 97103302
101264897 79573585
101264897 103082670
101264897 82481851
101264897 111519669
101264897 88141632
101264897 80231601
101264897 128476301
101264897 111140577
101264897 87750292
101264897 129665125
101264897 54199187
101264897 73482414
101264897 105257769
101264897 29735983
101264897 75377644
101264897 128495244
101264897 68278490
101264897 55084512
101264897 111331636
101264897 89547172
101264897 80560909
101264897 90863438
101264897 81405531
101264897 120079167
101264897 67591507
101264897 107399700
101264897 131562395
101264897 101144898
101264897 91872303
101264897 121865755
101264897 139324130
101264897 125039687
101264897 65656051
101264897 62934024
101264897 85910051
101264897 123314280
101264897 124895062
101264897 89342519
101264897 121992244
101264897 81414622
101264897 82656366
101264897 101986504
101264897 130605692
101264897 124778188
101264897 128404656
101264897 128367934
101264897 96323591
101264897 96218865
101264897 126059324
101264897 58128337
101264897 126309824
101264897 125636686
101264897 127414826
101264897 113394307
101264897 138966014
101264897 98019882
101264897 128015317
101264897 126002346
101264897 55299594
101264897 131322459
101264897 58809786
101264897 64319721
101264897 123097784
101264897 72191302
101264897 94852203
101264897 130304948
101264897 77561950
101264897 93078918
101264897 124633065
101264897 131603601
101264897 127881390
101264897 98055151
101264897 77924466
101264897 129742893
101264897 130164068
101264897 115676815
101264897 11614160
101264897 113744396
101264897 39914991
101264897 75397603
101264897 58024384
101264897 75186304
101264897 131666295
101264897 127511800
101264897 89468256
101264897 85818066
101264897 65399523
101264897 37405487
101264897 137508511
101264897 98146508
101264897 124727874
101264897 97639436
101264897 82522769
101264897 101051894
101264897 128883985
101264897 95687139
101264897 61969948
101264897 62762787
101264897 115643852
101264897 85623157
101264897 113831656
101264897 55247300
101264897 49052403
101264897 120563919
101264897 132036240
101264897 125529594
101264897 123291573
101264897 107245181
101264897 127936747
101264897 80100385
101264897 128421829
101264897 53792199
101264897 82217452
101264897 93961265
101264897 127734367
101264897 102106751
101264897 74261982
101264897 126290315
101264897 78422196
101264897 68018853
101264897 120339374
101264897 139156371
101264897 137405486
101264897 127202947
101264897 126993027
101264897 125819253
101264897 70733605
101264897 123569689
101264897 124189142
101264897 63046226
101264897 89477328
101264897 128069026
101264897 126981613
101264897 83168002
101264897 85495942
101264897 134659838
101264897 88739723
101264897 120685156
101264897 28325787
101264897 82543337
101264897 108277275
101264897 125283626
101264897 68277604
101264897 136151865
101264897 79025637
101264897 135328367
101264897 56407555
101264897 95748250
101264897 72649334
101264897 139112640
101264897 93284130
101264897 125544160
101264897 60471038
101264897 125098023
101264897 70492806
101264897 119956126
101264897 67898053
101264897 124474891
101264897 84963353
101264897 79012762
101264897 134321015
101264897 130001947
101264897 95690660
101264897 60362275
101264897 140186986
101264897 126550709
101264897 52378857
101264897 133281170
101264897 107434316
101264897 128962308
101264897 77864484
101264897 64697090
101264897 77001043
101264897 14152589
101264897 94299462
101264897 137035655
101264897 122778210
101264897 126662872
101264897 56728774
101264897 115402970
101264897 68538082
101264897 84659869
101264897 64601267
101264897 56673809
101264897 129359948
101264897 127665742
101264897 138391598
101264897 29551490
101264897 129956822
101264897 96548996
101264897 126031010
101264897 75197807
101264897 82149541
101264897 126651712
101264897 96836176
101264897 131569463
101264897 96433300
101264897 73471273
101264897 34688865
101264897 57863186
101264897 130208421
101264897 92985273
101264897 102010687
101264897 127820872
101264897 109029368
101264897 139653970
101264897 138604086
101264897 37007975
101264897 70435071
101264897 82522828
101264897 120201741
101264897 76872647
101264897 85389942
101264897 60913937
101264897 113643466
101264897 73126761
101264897 95999650
101264897 80056919
101264897 108902676
101264897 104480147
101264897 131755153
101264897 74367646
101264897 60083694
101264897 139433655
101264897 112580483
101264897 94749038
101264897 121145085
101264897 62744959
101264897 127487373
20834228 87361070
20834228 38173589
20834228 40518838
20834228 50592156
20834228 88141632
20834228 42076591
20834228 71050401
20834228 12514596
20834228 59899497
20834228 72738403
20834228 64094410
20834228 57844417
20834228 138476361
20834228 36648365
20834228 132085700
20834228 59564719
20834228 28339472
20834228 84301419
20834228 122918163
20834228 30991316
20834228 4822374
20834228 43529587
20834228 29853250
20834228 71184942
20834228 75792992
20834228 71969457
20834228 49616423
20834228 68792508
20834228 39434118
20834228 59001529
20834228 53964954
20834228 577763
20834228 43576443
20834228 43984712
20834228 37375984
20834228 69514918
20834228 124674525
20834228 439404
20834228 24849425
20834228 85021949
20834228 36133219
20834228 62104572
20834228 6830832
20834228 63247260
20834228 28669221
20834228 56670076
20834228 72530218
20834228 50273042
20834228 80162124
20834228 79833787
20834228 62206169
20834228 34663082
20834228 38187846
20834228 75474299
20834228 74370573
20834228 49586402
20834228 51141305
20834228 43488394
20834228 86378393
20834228 70093516
20834228 36833538
20834228 671224
20834228 30275611
20834228 73991471
20834228 127831563
20834228 43495036
20834228 86606989
20834228 54443429
20834228 67804525
20834228 123920050
20834228 37009597
20834228 104808806
20834228 74190544
20834228 54117191
20834228 76226021
20834228 17180792
20834228 90862372
20834228 37752379
20834228 51836779
20834228 67614592
20834228 25057253
20834228 36487336
20834228 10257906
20834228 1850340
20834228 40362575
20834228 32150585
20834228 40143317
20834228 54579811
20834228 39914991
20834228 27305408
20834228 70194127
20834228 70824697
20834228 43318232
20834228 71638347
20834228 124012837
20834228 62206282
20834228 28622418
20834228 66906869
20834228 41591172
20834228 87677314
20834228 19175667
20834228 125312719
20834228 50183262
20834228 85956474
20834228 33389594
20834228 86756152
20834228 34433440
20834228 107879295
20834228 4737782
20834228 58238756
20834228 20179010
20834228 28624423
20834228 4934621
20834228 35011972
20834228 51205190
20834228 12932609
20834228 7134045
20834228 70351476
20834228 81125168
20834228 64996170
20834228 6550541
20834228 47780597
20834228 31947182
20834228 62390185
20834228 77329784
20834228 47827637
20834228 75010317
20834228 18605445
20834228 42761491
20834228 97460811
20834228 91865395
20834228 71338191
20834228 19155182
20834228 87664725
20834228 61952801
20834228 36272859
20834228 70039447
20834228 96775915
20834228 70625384
20834228 71840002
20834228 53986183
20834228 68372857
20834228 28034128
20834228 42360082
20834228 64226765
20834228 17039490
20834228 89070543
20834228 49582969
20834228 76059194
20834228 42475884
20834228 48320734
20834228 62998023
20834228 40271843
20834228 4268253
20834228 135664042
20834228 28877492
20834228 72579084
20834228 60401018
20834228 64821447
20834228 85519311
20834228 14152589
20834228 36529591
20834228 48877750
20834228 81924467
20834228 86730633
20834228 59673063
20834228 80958923
20834228 74542541
20834228 54484486
20834228 75111315
20834228 86319262
20834228 66337330
20834228 74955810
20834228 2834150
20834228 92036524
20834228 38752202
20834228 87952587
20834228 28985622
20834228 5889686
20834228 81625141
20834228 127276869
20834228 15456013
20834228 74066237
20834228 66860881
20834228 68322872
20834228 70094257
20834228 64133121
20834228 34688865
20834228 25656929
20834228 68108798
20834228 72673580
20834228 124877658
20834228 71679962
20834228 72935834
20834228 14093822
20834228 37671927
20834228 114565263
20834228 70873200
20834228 76338322
20834228 66224383
20834228 68832762
20834228 36716328
20834228 59672589
20834228 66566837
20834228 40342261
20834228 83109755
20834228 66373231
20834228 94617110
20834228 23511975
15329260 28339472
15329260 33389594
36940561 72209909
36940561 28339472
122369212 28339472
122369212 16393820
122369212 94092701
122369212 128031837
122369212 135736758
122369212 88971515
122369212 90951170
122369212 101693398
78650341 35806308
78650341 55195850
78650341 28339472
78650341 18350208
80194452 136079904
80194452 135408965
80194452 125920660
80194452 135467543
80194452 79423260
80194452 82194753
80194452 124736113
80194452 69142391
80194452 69227144
85811367 122547298
85811367 79220325
85811367 71153726
85811367 87435829
85811367 53233541
85811367 82535796
85811367 136079904
85811367 61620369
85811367 93733440
85811367 114553332
85811367 53408403
85811367 31867481
85811367 78694344
85811367 93584654
85811367 59626423
85811367 64982983
85811367 37009597
85811367 96014764
85811367 58154907
85811367 97061978
85811367 87973327
85811367 32150585
85811367 33242276
85811367 81702243
85811367 39914991
85811367 79765828
85811367 86605462
85811367 79423260
85811367 71264372
85811367 88367210
85811367 84264815
85811367 87651730
85811367 88853667
85811367 33496981
85811367 37901254
85811367 32590399
85811367 49709475
85811367 54980667
85811367 71936682
85811367 54103649
85811367 81598786
85811367 84732511
85811367 69887896
85811367 87629129
85811367 73056259
85811367 72649334
85811367 84992043
85811367 130558396
85811367 131728794
85811367 39864209
85811367 47815721
85811367 70482165
85811367 104999074
85811367 46817562
85811367 68538082
85811367 38655542
85811367 17314656
85811367 45845449
85811367 78219362
85811367 34688865
85811367 49676471
85811367 61281944
85811367 89790900
85811367 90831348
85811367 74474822
85811367 19052552
135467543 124736113
135467543 69227144
135467543 136079904
135467543 135408965
135467543 80194452
135467543 79423260
84264815 65936907
84264815 122547298
84264815 92607786
84264815 119253867
84264815 136079904
84264815 130597132
84264815 114748678
84264815 85811367
84264815 113518277
84264815 58937888
84264815 112551838
84264815 68547674
84264815 137558613
84264815 89252043
84264815 87467208
84264815 62096594
84264815 33242276
84264815 126595286
84264815 79423260
84264815 131042010
84264815 92590673
84264815 87650775
84264815 130888786
84264815 48752649
84264815 108349009
84264815 89428832
84264815 136139045
84264815 87875042
84264815 68403647
84264815 132555602
84264815 99713587
84264815 136722003
84264815 89168477
84264815 69142391
84264815 69227144
127107975 127833640
127107975 134020324
127107975 112650993
127107975 126853924
127107975 114358623
127107975 127265460
127107975 136079904
127107975 118379556
127107975 107590905
127107975 65656051
127107975 114736764
127107975 58260903
127107975 112551838
127107975 111326130
127107975 120337360
127107975 107693857
127107975 129381258
127107975 132379523
127107975 110470482
127107975 82958047
127107975 119254707
127107975 111128884
127107975 72458481
127107975 107591060
127107975 136691664
127107975 85623157
127107975 114971945
127107975 130338883
127107975 99798565
127107975 135301337
127107975 124761011
127107975 82457414
127107975 114324227
127107975 103577609
127107975 108032672
127107975 131485699
127107975 135913085
127107975 82967055
127107975 121514389
127107975 120363755
127107975 91361989
127107975 74619760
127107975 128373160
127107975 129898490
127107975 128156995
127107975 86624156
127107975 122805360
127107975 139972294
127107975 99713587
127107975 125104543
69227144 92556942
69227144 122547298
69227144 136079904
69227144 135408965
69227144 80194452
69227144 125920660
69227144 135467543
69227144 79423260
69227144 84264815
69227144 82194753
69227144 55833067
69227144 124736113
69227144 69142391
71819540 85423025
71819540 89127071
71819540 68783222
71819540 85373274
71819540 72009679
71819540 85246292
71819540 103571756
71819540 128097552
71819540 42891219
71819540 82217452
71819540 134483750
71819540 39864209
71819540 113435908
71819540 94658251
71819540 87893729
78914351 118430121
78914351 138254133
78914351 79220325
78914351 75528016
78914351 89105288
78914351 85881378
78914351 118379556
78914351 124367135
78914351 135408965
78914351 122978421
78914351 63715390
78914351 101144898
78914351 125920660
78914351 89253690
78914351 112748388
78914351 100544844
78914351 89127071
78914351 124739370
78914351 91848192
78914351 97260091
78914351 102329203
78914351 103083221
78914351 86351994
78914351 71281585
78914351 58937888
78914351 70093516
78914351 91662994
78914351 138681934
78914351 126251262
78914351 53716720
78914351 88022791
78914351 132847768
78914351 131230598
78914351 137558613
78914351 87782164
78914351 87424984
78914351 99396389
78914351 79470977
78914351 87617808
78914351 87994750
78914351 99607201
78914351 100169479
78914351 77417895
78914351 68371504
78914351 85821474
78914351 65442693
78914351 98482811
78914351 98146508
78914351 8044460
78914351 59190269
78914351 82709939
78914351 96535224
78914351 85342408
78914351 118836842
78914351 91415985
78914351 39961311
78914351 61474442
78914351 128500849
78914351 103577609
78914351 100300697
78914351 95772550
78914351 60223625
78914351 123792128
78914351 81007409
78914351 129232848
78914351 56722124
78914351 137784239
78914351 85599310
78914351 78615455
78914351 134027833
78914351 124394758
78914351 126977955
78914351 14152589
78914351 79732142
78914351 82316921
78914351 136139045
78914351 133704768
78914351 88045219
78914351 81455609
78914351 121782006
78914351 99161207
78914351 78954802
78914351 83144049
78914351 82424422
78914351 133665182
78914351 72673580
78914351 124403699
78914351 64027124
78914351 74013924
78914351 89498253
78914351 124736113
78914351 96163016
78914351 99561674
78914351 132065786
82110856 79461033
82110856 16393820
82110856 57357007
82110856 47436335
82110856 60984040
82110856 69368059
82110856 68546373
82110856 44864855
103083221 75528016
103083221 85881378
103083221 124367135
103083221 135408965
103083221 63715390
103083221 125920660
103083221 16393820
103083221 102329203
103083221 71281585
103083221 138681934
103083221 132847768
103083221 87782164
103083221 79470977
103083221 98146508
103083221 59190269
103083221 82709939
103083221 57583922
103083221 78615455
103083221 82316921
103083221 136139045
103083221 88045219
103083221 90951170
103083221 121782006
103083221 78914351
103083221 72673580
103083221 64027124
103083221 74013924
103083221 124736113
70550066 93089077
70550066 117378791
70550066 70631134
70550066 16393820
70550066 71613814
70550066 47436335
70550066 86971598
70550066 62098776
70550066 96112416
70550066 133665182
70550066 76863923
69368059 74337360
69368059 96591194
69368059 82110856
69368059 69931376
69368059 16393820
69368059 75493841
69368059 87229793
69368059 48311935
69368059 58627239
69368059 86330914
69368059 68546373
69368059 64902424
69368059 51230510
69368059 26894695
69368059 82685629
82125310 81775075
82125310 50844951
82125310 16393820
82125310 67625558
82125310 47436335
82125310 82103625
82125310 72011548
82125310 63124450
82125310 78669320
82125310 21949409
82125310 76863923
129014101 45002808
129014101 24514712
129014101 42067447
129014101 82344535
129014101 68209117
129014101 50044079
129014101 28604311
129014101 85032743
129014101 24972543
129014101 25027440
129014101 41911482
129014101 70761763
129014101 24658808
129014101 26759220
129014101 18585489
129014101 87425076
129014101 16393820
129014101 1983796
129014101 29732771
129014101 28669221
129014101 37719940
129014101 85910051
129014101 67594392
129014101 55249281
129014101 80014031
129014101 65526230
129014101 37992322
129014101 28735649
129014101 126668752
129014101 44750286
129014101 87049583
129014101 36323343
129014101 121759820
129014101 124826607
129014101 62512693
129014101 127978241
129014101 134454103
129014101 17180792
129014101 35453145
129014101 33402368
129014101 130623841
129014101 125734776
129014101 32150585
129014101 95302907
129014101 79918074
129014101 70194127
129014101 128132330
129014101 47436335
129014101 19282246
129014101 87677314
129014101 1029707
129014101 134013453
129014101 4737782
129014101 20179010
129014101 107245181
129014101 7897978
129014101 49709475
129014101 3146127
129014101 7134045
129014101 73053767
129014101 126305781
129014101 36384653
129014101 98812844
129014101 775070
129014101 122999947
129014101 83783477
129014101 116440308
129014101 61952801
129014101 18159067
129014101 126820839
129014101 64226765
129014101 138753892
129014101 94799549
129014101 55731328
129014101 62998023
129014101 124779109
129014101 14152589
129014101 15506742
129014101 58939126
129014101 57833802
129014101 129280274
129014101 126662872
129014101 59673063
129014101 48628331
129014101 54799668
129014101 39745403
129014101 2834150
129014101 25328322
129014101 75124393
129014101 53158804
129014101 36032641
129014101 133020374
129014101 130020742
129014101 70737870
129014101 137974411
129014101 22938394
129014101 32670420
129014101 19979257
129014101 9249779
129014101 14093822
129014101 37671927
129014101 91456242
129014101 30179207
129014101 32700952
129014101 76863923
129014101 129459418
129014101 50635959
68546373 82718270
68546373 82110856
68546373 16393820
68546373 4581385
68546373 84623043
68546373 42734537
68546373 69368059
68546373 76224879
68546373 48311935
68546373 68726011
68546373 81486753
68546373 68289060
68546373 47387286
68546373 120404247
83443727 87263319
83443727 79220325
83443727 69090320
83443727 88088706
83443727 89209172
83443727 86458299
83443727 92672666
83443727 73598005
83443727 16393820
83443727 70436031
83443727 86632643
83443727 55715158
83443727 89495929
83443727 70027403
83443727 59626423
83443727 65313098
83443727 88284088
83443727 84445040
83443727 83836018
83443727 51195964
83443727 24209063
83443727 47436335
83443727 81222260
83443727 88367210
83443727 81422843
83443727 56578158
83443727 94985982
83443727 61575731
83443727 49652861
83443727 84732511
83443727 89077642
83443727 64982676
83443727 79732142
83443727 60473138
83443727 17314656
83443727 69741861
83443727 82404578
83443727 125380415
83443727 75379566
83443727 51740529
83443727 76863923
83443727 83584877
133665182 70387849
133665182 89209172
133665182 96185152
133665182 61620369
133665182 16393820
133665182 59626423
133665182 47436335
133665182 81422843
133665182 94985982
133665182 70550066
133665182 47815721
133665182 78914351
133665182 87229234
133665182 75379566
133665182 76863923
127425377 21211466
127425377 47233362
127425377 72181475
127425377 42630772
127425377 55483333
127425377 33988168
127425377 75409121
127425377 32885422
127425377 69091602
127425377 65360489
127425377 69322479
127425377 139892960
127425377 16393820
127425377 23593219
127425377 72069421
127425377 41984855
127425377 56689701
127425377 72055843
127425377 11282151
127425377 76461499
127425377 32727481
127425377 11932582
127425377 99402021
127425377 88948849
127425377 17235981
127425377 22586309
127425377 139478876
127425377 10668070
127425377 117621451
127425377 44982560
127425377 21676120
127425377 54751846
127425377 137689880
127425377 38947800
127425377 66823808
127425377 18396528
127425377 7411889
127425377 57233462
127425377 14252437
127425377 52592365
127425377 126175446
127425377 109680805
127425377 35023199
127425377 96228154
127425377 49463237
127425377 49621106
127425377 83008625
127425377 59080960
127425377 47052927
127425377 91945381
127425377 67214989
127425377 17311381
127425377 41615200
127425377 18390571
127425377 97565595
127425377 54531262
127425377 56067663
127425377 52132588
127425377 52054832
127425377 76279237
127425377 91605648
127425377 42256126
127425377 92338396
127425377 25591133
127425377 70801428
127425377 130705854
127425377 26313673
127425377 814187
127425377 42912077
127425377 33206782
127425377 126347482
127425377 59806902
127425377 76844961
127425377 24763907
127425377 45246854
127425377 64058420
127425377 40608170
127425377 66361729
127425377 54434950
127425377 84814276
69860869 87263319
69860869 86715243
69860869 44710307
69860869 11702853
69860869 64538120
69860869 103036371
69860869 21783391
69860869 16393820
69860869 47198199
69860869 8800766
69860869 70027403
69860869 70630833
69860869 90207925
69860869 33389594
69860869 61575731
69860869 69862434
69860869 88220973
69860869 65037362
69860869 91426899
69860869 70482135
69860869 79732142
69860869 66887178
69860869 69930934
69860869 70504076
69860869 83584877
69860869 44557471
69860869 90736666
76863923 102484482
76863923 59872942
76863923 64094410
76863923 80093016
76863923 71150650
76863923 76882858
76863923 133341757
76863923 72111385
76863923 16393820
76863923 91075717
76863923 62521872
76863923 90553194
76863923 70027403
76863923 121759820
76863923 57357007
76863923 62512693
76863923 84426890
76863923 87818455
76863923 125734776
76863923 140328909
76863923 72009679
76863923 47436335
76863923 85283012
76863923 91483185
76863923 81422843
76863923 70550066
76863923 88434314
76863923 69862434
76863923 87534225
76863923 87502490
76863923 81731068
76863923 82125310
76863923 89077642
76863923 129014101
76863923 57837938
76863923 57833802
76863923 84169915
76863923 89039499
76863923 83443727
76863923 86065973
76863923 53158804
76863923 133665182
76863923 63712709
76863923 64572475
79220325 91916558
79220325 89209172
79220325 82535796
79220325 58735576
79220325 63803335
79220325 36218530
79220325 53408403
79220325 85811367
79220325 74384769
79220325 59626423
79220325 58154907
79220325 64602361
79220325 79470977
79220325 87509687
79220325 97061978
79220325 72009679
79220325 88367210
79220325 81422843
79220325 84732511
79220325 81598786
79220325 95170414
79220325 89077642
79220325 60471038
79220325 90132471
79220325 88834657
79220325 46817562
79220325 83247626
79220325 83443727
79220325 69741861
79220325 78914351
79220325 84435954
79220325 72707379
79220325 49676471
79220325 75379566
79220325 55195850
79220325 74474822
81422843 116697335
81422843 79220325
81422843 89209172
81422843 61620369
81422843 71193985
81422843 70297826
81422843 74384769
81422843 59626423
81422843 79470977
81422843 83836018
81422843 87509687
81422843 47436335
81422843 88367210
81422843 94985982
81422843 54980667
81422843 89077642
81422843 71350921
81422843 105308220
81422843 70492806
81422843 47815721
81422843 64071655
81422843 55749439
81422843 136139045
81422843 83443727
81422843 40439048
81422843 139980670
81422843 69741861
81422843 133665182
81422843 75379566
81422843 121102448
81422843 55195850
81422843 76863923
130727940 62132043
130727940 64808912
130727940 63469367
130727940 74384769
130727940 84992043
69741861 116697335
69741861 55775314
69741861 89826538
69741861 61872674
69741861 79220325
69741861 63530537
69741861 89209172
69741861 70548490
69741861 82391049
69741861 74384769
69741861 64134781
69741861 59626423
69741861 95169002
69741861 83836018
69741861 68167344
69741861 81422843
69741861 94985982
69741861 94836164
69741861 56208806
69741861 68538082
69741861 83443727
69741861 105460382
127833640 55948639
127833640 130506465
127833640 127265460
127833640 118379556
127833640 115193252
127833640 107590905
127833640 115285556
127833640 65656051
127833640 114736764
127833640 136075789
127833640 112551838
127833640 114755445
127833640 107693857
127833640 132379523
127833640 117399624
127833640 131050814
127833640 111128884
127833640 114737438
127833640 124693519
127833640 107591060
127833640 136192500
127833640 85623157
127833640 99798565
127833640 114324227
127833640 108032672
127833640 114744798
127833640 114731311
127833640 89135240
127833640 124394758
127833640 91081398
127833640 127107975
127833640 129898490
127833640 120146716
127833640 92886967
127833640 122805360
127833640 99713587
127833640 125104434
107590905 127833640
107590905 55948639
107590905 126853924
107590905 114358623
107590905 115193252
107590905 114748678
107590905 115285556
107590905 65656051
107590905 120186611
107590905 114736764
107590905 136075789
107590905 98019882
107590905 112551838
107590905 111326130
107590905 107693857
107590905 129381258
107590905 132379523
107590905 98055151
107590905 119254707
107590905 117399624
107590905 131050814
107590905 111128884
107590905 114737438
107590905 85522538
107590905 107591060
107590905 119191586
107590905 136192500
107590905 85623157
107590905 130338883
107590905 99798565
107590905 135301337
107590905 114324227
107590905 103577609
107590905 114744798
107590905 135913085
107590905 82967055
107590905 91520502
107590905 91081398
107590905 128373160
107590905 136139045
107590905 106676904
107590905 127107975
107590905 129898490
107590905 120146716
107590905 122805360
107590905 24781275
107590905 99713587
107590905 125104543
107590905 114735837
107590905 110467747
107590905 108052480
107693857 127833640
107693857 126853924
107693857 107590905
107693857 114748678
107693857 115285556
107693857 90709927
107693857 65656051
107693857 120186611
107693857 114736764
107693857 136075789
107693857 112290455
107693857 90717838
107693857 127553539
107693857 132379523
107693857 135639396
107693857 117399624
107693857 111128884
107693857 114737438
107693857 85522538
107693857 107591060
107693857 119191586
107693857 127128612
107693857 136192500
107693857 85623157
107693857 71072155
107693857 63426106
107693857 130338883
107693857 99798565
107693857 114324227
107693857 108032672
107693857 114744798
107693857 85686549
107693857 96141741
107693857 132573641
107693857 91520502
107693857 137325305
107693857 91081398
107693857 128373160
107693857 127107975
107693857 129898490
107693857 120146716
107693857 96031944
107693857 105479965
107693857 24781275
107693857 99713587
107693857 94674906
107693857 114735837
107591060 127833640
107591060 126853924
107591060 125959614
107591060 114358623
107591060 118379556
107591060 107590905
107591060 114748678
107591060 115285556
107591060 65656051
107591060 120186611
107591060 114736764
107591060 136075789
107591060 107693857
107591060 127553539
107591060 124633065
107591060 131603601
107591060 132379523
107591060 117399624
107591060 111128884
107591060 114737438
107591060 85522538
107591060 119191586
107591060 136192500
107591060 85623157
107591060 130338883
107591060 99798565
107591060 135301337
107591060 108032672
107591060 85686549
107591060 129357839
107591060 96141741
107591060 91520502
107591060 91081398
107591060 128373160
107591060 127107975
107591060 129898490
107591060 120146716
107591060 96031944
107591060 24781275
107591060 99713587
107591060 114735837
129898490 127833640
129898490 55948639
129898490 114358623
129898490 118379556
129898490 115193252
129898490 107590905
129898490 115285556
129898490 65656051
129898490 114736764
129898490 136075789
129898490 136078117
129898490 134544579
129898490 114755445
129898490 107693857
129898490 90717838
129898490 129381258
129898490 132379523
129898490 135639396
129898490 119254707
129898490 117399624
129898490 131050814
129898490 111128884
129898490 114737438
129898490 120190145
129898490 107591060
129898490 136192500
129898490 85623157
129898490 135301337
129898490 117900100
129898490 96141741
129898490 91081398
129898490 127107975
129898490 120146716
129898490 92886967
129898490 122805360
129898490 99713587
129354919 67018016
129354919 75294759
129354919 115179833
129354919 121335524
129354919 127545440
129354919 40835369
129354919 63902261
129354919 91259619
129354919 126534363
129354919 121992244
129354919 94092701
129354919 125221686
129354919 129038487
129354919 138195083
129354919 134314462
129354919 113626407
129354919 136216798
129354919 54431198
129354919 87811568
129354919 85975218
129354919 107806942
129354919 110630203
129354919 82522769
129354919 129295890
129354919 136403699
129354919 118284408
129354919 127936747
129354919 72290953
129354919 72459350
129354919 66411411
129354919 129870203
129354919 134044608
129354919 125756888
129354919 134105496
129354919 133391196
129354919 96064934
129354919 135375013
129354919 89952314
129354919 134482852
129354919 83968127
129354919 64740109
129354919 17637984
129354919 124474891
129354919 112312752
129354919 126112660
129354919 132739123
129354919 66466320
129354919 137322131
129354919 70314503
129354919 54799668
129354919 26934361
129354919 132648573
129354919 52186452
129354919 82577532
129354919 118379455
129354919 125422853
129354919 67052830
129354919 135027548
93731249 127185231
93731249 47433964
93731249 32655977
93731249 24514712
93731249 18200399
93731249 86026445
93731249 28975993
93731249 133584288
93731249 80290749
93731249 34332710
93731249 89105288
93731249 48226125
93731249 69090320
93731249 28604311
93731249 8121522
93731249 46308263
93731249 70864879
93731249 139399293
93731249 88882130
93731249 97686639
93731249 18585489
93731249 62399327
93731249 126358510
93731249 76839636
93731249 136424193
93731249 62382126
93731249 19648725
93731249 37719940
93731249 82817960
93731249 60838705
93731249 67352099
93731249 67594392
93731249 11073779
93731249 37992322
93731249 136340170
93731249 54473131
93731249 28735649
93731249 42501438
93731249 77881820
93731249 69574167
93731249 86570497
93731249 126536830
93731249 123920050
93731249 87782164
93731249 76521148
93731249 47998022
93731249 79762200
93731249 70083318
93731249 134454103
93731249 84374193
93731249 17180792
93731249 77254854
93731249 62369617
93731249 51836779
93731249 102792563
93731249 32150585
93731249 286757
93731249 125969405
93731249 68935343
93731249 95302907
93731249 82328964
93731249 128132330
93731249 127351514
93731249 10818676
93731249 91171868
93731249 83049457
93731249 135122356
93731249 101051894
93731249 42111260
93731249 136403699
93731249 79320912
93731249 134013453
93731249 73095169
93731249 73137775
93731249 68671004
93731249 4934621
93731249 42734537
93731249 90568849
93731249 138284392
93731249 49709475
93731249 3146127
93731249 127102517
93731249 66578464
93731249 80775393
93731249 93149980
93731249 127131229
93731249 775070
93731249 15285898
93731249 124643525
93731249 89215748
93731249 41593558
93731249 77600259
93731249 75449266
93731249 93940115
93731249 83783477
93731249 83228469
93731249 6719682
93731249 126904671
93731249 122567704
93731249 85599310
93731249 137196267
93731249 113799400
93731249 130344567
93731249 94799549
93731249 130779479
93731249 138600275
93731249 51649601
93731249 124779109
93731249 481704
93731249 87848792
93731249 79870752
93731249 138115811
93731249 83269121
93731249 125519843
93731249 54799668
93731249 126362740
93731249 85104946
93731249 74879940
93731249 75374328
93731249 2834150
93731249 127026659
93731249 103358333
93731249 124666700
93731249 42893380
93731249 93737761
93731249 89419774
93731249 36232196
93731249 55203020
93731249 36032641
93731249 90992557
93731249 139066882
93731249 90824681
93731249 82206079
93731249 88642469
93731249 101395146
93731249 24781275
93731249 124374153
93731249 49453065
93731249 91456242
93731249 130035390
93731249 80668146
93731249 84782221
93731249 30179207
93731249 94617110
46308263 61749134
46308263 104503247
46308263 28975993
46308263 93731249
46308263 50044079
46308263 48226125
46308263 73988035
46308263 4822374
46308263 17386000
46308263 80819282
46308263 71873402
46308263 2558675
46308263 18585489
46308263 52969312
46308263 62399327
46308263 37318500
46308263 61051089
46308263 81696646
46308263 58746295
46308263 70536362
46308263 47878164
46308263 84308371
46308263 35892043
46308263 14550982
46308263 74973084
46308263 54473131
46308263 42501438
46308263 30759271
46308263 81662623
46308263 77881820
46308263 69574167
46308263 58146067
46308263 82684724
46308263 9308689
46308263 66258513
46308263 61069405
46308263 90082441
46308263 87782164
46308263 33875484
46308263 70083318
46308263 118651
46308263 62926254
46308263 55249266
46308263 3859063
46308263 89788412
46308263 127351514
46308263 25285215
46308263 42111260
46308263 62899537
46308263 36464975
46308263 10821650
46308263 20179010
46308263 48480247
46308263 54950983
46308263 87513877
46308263 127102517
46308263 32888641
46308263 46120309
46308263 134809910
46308263 19122879
46308263 898447
46308263 6719682
46308263 88677837
46308263 68419737
46308263 52754319
46308263 60471038
46308263 85599310
46308263 86156241
46308263 94799549
46308263 49342997
46308263 55731328
46308263 91390654
46308263 481704
46308263 76091363
46308263 79870752
46308263 61470611
46308263 81924467
46308263 47878528
46308263 52838227
46308263 87592906
46308263 37197815
46308263 134068588
46308263 14044090
46308263 48628331
46308263 72648987
46308263 54799668
46308263 86319262
46308263 2834150
46308263 42893380
46308263 68322872
46308263 55203020
46308263 82206079
46308263 127120150
46308263 75526547
46308263 101395146
46308263 9249779
46308263 27291854
46308263 26894695
46308263 69142391
46308263 84782221
46308263 44760395
46308263 97814521
46308263 35585196
43576443 38173589
43576443 50827106
43576443 78614803
43576443 53431855
43576443 54334219
43576443 87669106
43576443 62107003
43576443 24849425
43576443 73040773
43576443 37318500
43576443 41252464
43576443 68713405
43576443 47878164
43576443 37719940
43576443 50273042
43576443 55040900
43576443 20834228
43576443 51141305
43576443 44750286
43576443 29754481
43576443 73020353
43576443 54165158
43576443 66258513
43576443 85110779
43576443 87782164
43576443 24724774
43576443 41301551
43576443 51856519
43576443 54117191
43576443 17180792
43576443 77254854
43576443 46708434
43576443 67753276
43576443 76315653
43576443 25285215
43576443 91171868
43576443 24594254
43576443 42605458
43576443 72724091
43576443 53752523
43576443 66120658
43576443 13819612
43576443 54163803
43576443 42734537
43576443 48480247
43576443 127102517
43576443 46120309
43576443 19748898
43576443 47780597
43576443 31947182
43576443 9269932
43576443 1136526
43576443 134809910
43576443 56632521
43576443 11887888
43576443 53507182
43576443 36265894
43576443 898447
43576443 34231784
43576443 51806806
43576443 56722124
43576443 85599310
43576443 74984666
43576443 69072487
43576443 137009994
43576443 72236446
43576443 481704
43576443 52838227
43576443 75995245
43576443 68369211
43576443 82327237
43576443 38908040
43576443 74066237
43576443 7851373
43576443 29369791
43576443 414664
43576443 55203020
43576443 90939596
43576443 75526547
43576443 101395146
43576443 37671927
43576443 66566837
43576443 60989923
43576443 69858365
43576443 28160687
122978421 136139045
122978421 78914351
122978421 83144049
122978421 43642918
122978421 138681934
122978421 87782164
122978421 52847154
122978421 61620369
122978421 72821828
62399327 129978725
62399327 24514712
62399327 50698455
62399327 123234937
62399327 42067447
62399327 5436459
62399327 57075250
62399327 91311698
62399327 55861476
62399327 58020904
62399327 75528016
62399327 93731249
62399327 78415387
62399327 28071287
62399327 48226125
62399327 32601255
62399327 132983920
62399327 40621680
62399327 109617044
62399327 46308263
62399327 37199569
62399327 126719456
62399327 70864879
62399327 3286
62399327 55084512
62399327 66486551
62399327 80819282
62399327 71601386
62399327 68656922
62399327 73952330
62399327 119905782
62399327 26759220
62399327 35830373
62399327 71374747
62399327 20345935
62399327 67794120
62399327 97626423
62399327 34031725
62399327 120845978
62399327 122105744
62399327 76839636
62399327 76498305
62399327 59087088
62399327 36133219
62399327 123832608
62399327 130598110
62399327 1125796
62399327 77069065
62399327 68467366
62399327 54324815
62399327 58210235
62399327 41953020
62399327 67655800
62399327 28669221
62399327 69360252
62399327 37719940
62399327 15786296
62399327 87504951
62399327 90918639
62399327 74922749
62399327 67685898
62399327 51141305
62399327 76850848
62399327 135244941
62399327 65526230
62399327 126796111
62399327 42501438
62399327 44750286
62399327 29754481
62399327 51248645
62399327 52115603
62399327 25409551
62399327 77881820
62399327 69574167
62399327 90617358
62399327 58146067
62399327 51095894
62399327 35642336
62399327 90263101
62399327 46642991
62399327 57898444
62399327 37009597
62399327 87782164
62399327 24724774
62399327 105157247
62399327 128363034
62399327 98862958
62399327 70083318
62399327 31819736
62399327 125970109
62399327 54117191
62399327 17180792
62399327 58154907
62399327 75327105
62399327 136266546
62399327 127389490
62399327 55249266
62399327 33402368
62399327 122107142
62399327 127632730
62399327 45623368
62399327 67614592
62399327 94333326
62399327 32150585
62399327 133961314
62399327 16282282
62399327 128914227
62399327 82328964
62399327 127351514
62399327 94086122
62399327 96191292
62399327 82686568
62399327 41591172
62399327 120536975
62399327 91171868
62399327 44088352
62399327 135122356
62399327 13031525
62399327 65641076
62399327 60065364
62399327 62762787
62399327 113831656
62399327 63785034
62399327 42175971
62399327 73137775
62399327 80669236
62399327 29241424
62399327 122602522
62399327 20179010
62399327 7897978
62399327 111092424
62399327 75560374
62399327 49709475
62399327 60428924
62399327 96284436
62399327 3146127
62399327 83141110
62399327 909618
62399327 59229148
62399327 93695791
62399327 95975264
62399327 124854055
62399327 53532312
62399327 97819297
62399327 127102517
62399327 67606966
62399327 65752024
62399327 30357296
62399327 139199770
62399327 134809910
62399327 89215748
62399327 128936128
62399327 44084759
62399327 86353569
62399327 129731821
62399327 122199007
62399327 98056238
62399327 62734219
62399327 73708504
62399327 83783477
62399327 82344066
62399327 36272859
62399327 119187347
62399327 11789814
62399327 28436360
62399327 51806806
62399327 80092956
62399327 85276658
62399327 85599310
62399327 137196267
62399327 95636627
62399327 70330884
62399327 94799549
62399327 135015498
62399327 71844073
62399327 65852441
62399327 75477108
62399327 55933743
62399327 75637866
62399327 49342997
62399327 80377695
62399327 103546306
62399327 55731328
62399327 18926601
62399327 89108502
62399327 130507899
62399327 87848792
62399327 84122844
62399327 14152589
62399327 121578810
62399327 41279264
62399327 15506742
62399327 1468466
62399327 79870752
62399327 44211945
62399327 135128575
62399327 61780655
62399327 59673063
62399327 24966719
62399327 54922461
62399327 68538082
62399327 134380214
62399327 68214360
62399327 129359948
62399327 66466320
62399327 120128597
62399327 28747275
62399327 33598065
62399327 48628331
62399327 54799668
62399327 74879940
62399327 93331038
62399327 73850652
62399327 39745403
62399327 2834150
62399327 49200657
62399327 79071157
62399327 38908040
62399327 69174082
62399327 40903605
62399327 77503279
62399327 121325620
62399327 106627602
62399327 55203020
62399327 36032641
62399327 34688865
62399327 74068060
62399327 25656929
62399327 92956603
62399327 29848999
62399327 90939596
62399327 126795757
62399327 47836884
62399327 127120150
62399327 49982827
62399327 131222107
62399327 75526547
62399327 101395146
62399327 84524571
62399327 31346977
62399327 9249779
62399327 124374153
62399327 18947069
62399327 59692239
62399327 73126761
62399327 62365644
62399327 96710712
62399327 26894695
62399327 68375034
62399327 97647323
62399327 66224383
62399327 69142391
62399327 29178914
62399327 59672589
62399327 44760395
62399327 30179207
62399327 56452413
62399327 50316958
62399327 45957129
62399327 64047639
62399327 129090729
125920660 80194452
125920660 103083221
125920660 71281585
125920660 87782164
125920660 82316921
125920660 78914351
125920660 124736113
125920660 69227144
81010654 41198400
81010654 76416826
81010654 61356034
81010654 124517412
81010654 119723379
81010654 96096521
81010654 34031725
81010654 76839636
81010654 63152270
81010654 95081007
81010654 81624271
81010654 58770757
81010654 66594383
81010654 122912902
81010654 35642336
81010654 89094415
81010654 89028180
81010654 87782164
81010654 91765312
81010654 122376695
81010654 93514689
81010654 99396389
81010654 91469478
81010654 127632730
81010654 136473523
81010654 63914133
81010654 134598121
81010654 129037002
81010654 64233204
81010654 95592577
81010654 89088438
81010654 38691167
81010654 3146127
81010654 52676744
81010654 102851040
81010654 56938544
81010654 98859625
81010654 83783477
81010654 69707998
81010654 73426605
81010654 49342997
81010654 124779109
81010654 1609085
81010654 91829014
81010654 74879940
81010654 90939596
81010654 55491845
81010654 115273654
81010654 100337163
81010654 54468272
74002448 29273038
74002448 27350986
74002448 90882555
74002448 83759474
74002448 129448887
74002448 138192725
74002448 87782164
74002448 58025125
74002448 45075112
74002448 36725848
74002448 72591011
74002448 80755205
74002448 125962608
74002448 90583878
74002448 113882874
74002448 73382028
74002448 85432969
74002448 54697775
74002448 86852826
74002448 82660086
74002448 79146065
74002448 75193345
74002448 68538082
74002448 74817403
74002448 57762137
74002448 84415559
74002448 71246528
74002448 72647886
90918639 62399327
90918639 87782164
90918639 77254854
90918639 127102517
90918639 77600259
90918639 85599310
90918639 55203020
71281585 135408965
71281585 9308429
71281585 125920660
71281585 40603603
71281585 103083221
71281585 53716720
71281585 87782164
71281585 42111260
71281585 59190269
71281585 82709939
71281585 26812904
71281585 99266052
71281585 78914351
71281585 53158804
71281585 64027124
71281585 74013924
71281585 124736113
71281585 26894695
81662623 46308263
81662623 20345935
81662623 83386600
81662623 87782164
81662623 49709475
81662623 85599310
81662623 45278912
81662623 79870752
81662623 87592906
81662623 74879940
81662623 83377490
81662623 90939596
81662623 101395146
77254854 130064849
77254854 93664719
77254854 93731249
77254854 89105288
77254854 43576443
77254854 118737696
77254854 90918639
77254854 58146067
77254854 72325543
77254854 87782164
77254854 28619450
77254854 55249266
77254854 32150585
77254854 81222260
77254854 80114711
77254854 91171868
77254854 54163803
77254854 49709475
77254854 78995618
77254854 56429267
77254854 127102517
77254854 82903923
77254854 775070
77254854 30357296
77254854 98338217
77254854 77600259
77254854 80643513
77254854 56722124
77254854 85599310
77254854 62998023
77254854 44185135
77254854 60401018
77254854 81456459
77254854 47878528
77254854 59673063
77254854 2834150
77254854 80865614
77254854 80739271
77254854 78954802
77254854 414664
77254854 55203020
77254854 90939596
77254854 127120150
77254854 75526547
77254854 101395146
77254854 37671927
77254854 76155112
77254854 137088806
77254854 75354573
94333326 66466320
94333326 87782164
94333326 62399327
72326994 76416826
72326994 24514712
72326994 65187889
72326994 34779833
72326994 80819282
72326994 26759220
72326994 82843346
72326994 20345935
72326994 18585489
72326994 76839636
72326994 78598259
72326994 67594392
72326994 30045397
72326994 47831704
72326994 28735649
72326994 35642336
72326994 87782164
72326994 134454103
72326994 51836779
72326994 40543222
72326994 2512505
72326994 10614518
72326994 286757
72326994 33242276
72326994 125969405
72326994 46649704
72326994 128132330
72326994 43318232
72326994 50987025
72326994 78298521
72326994 1784590
72326994 56624863
72326994 83783477
72326994 17317757
72326994 51806806
72326994 49647741
72326994 53986183
72326994 105482291
72326994 92971177
72326994 42475884
72326994 44194869
72326994 26462729
72326994 1609085
72326994 74879940
72326994 63058840
72326994 40903605
72326994 36232196
72326994 11035539
72326994 36032641
72326994 1952560
72326994 80699408
72326994 49676471
72326994 69142391
72326994 66014594
76458855 55203020
76458855 87782164
91171868 65396737
91171868 93731249
91171868 43576443
91171868 62399327
91171868 87782164
91171868 52532878
91171868 77254854
91171868 90568849
91171868 79538339
91171868 77600259
91171868 85599310
91171868 85594223
91171868 101395146
135122356 93731249
135122356 62399327
135122356 87782164
135122356 96284436
135122356 97819297
135122356 89108502
135122356 93331038
135122356 55203020
135122356 91456242
81531882 93623782
81531882 87782164
81531882 80114711
81531882 78995618
81531882 77600259
81531882 44185135
81531882 80865614
81531882 80739271
85137001 89952359
85137001 54319453
85137001 61370272
85137001 109022129
85137001 47878164
85137001 91075717
85137001 91729162
85137001 74370573
85137001 125286018
85137001 87782164
85137001 95958018
85137001 78045167
85137001 95402936
85137001 87712911
85137001 90718055
85137001 89135240
85137001 91945271
85137001 71606954
85137001 82316921
85137001 84462646
85137001 76911879
85137001 121782006
85137001 82450954
85137001 87294966
85137001 84646517
85137001 92206556
85137001 75379566
85137001 80092346
85137001 91964968
48480247 48308395
48480247 66599956
48480247 82969382
48480247 71046830
48480247 24381277
48480247 125234800
48480247 89105288
48480247 46308263
48480247 85459839
48480247 43576443
48480247 58746295
48480247 41252464
48480247 38247202
48480247 68693797
48480247 30759271
48480247 54165158
48480247 87782164
48480247 3843995
48480247 37477546
48480247 128069559
48480247 49912439
48480247 66038210
48480247 85415089
48480247 47425211
48480247 76313495
48480247 56722124
48480247 78883925
48480247 86311207
48480247 83377490
48480247 75526547
48480247 50837797
48480247 105792816
48480247 83416673
48480247 46003754
127102517 130064849
127102517 93731249
127102517 89105288
127102517 46308263
127102517 43576443
127102517 62399327
127102517 41953020
127102517 118737696
127102517 90918639
127102517 133074275
127102517 65526230
127102517 58146067
127102517 87782164
127102517 70083318
127102517 77254854
127102517 32150585
127102517 135825549
127102517 135443188
127102517 49709475
127102517 59572881
127102517 97819297
127102517 775070
127102517 30357296
127102517 134809910
127102517 89215748
127102517 98338217
127102517 77600259
127102517 124779109
127102517 47878528
127102517 59673063
127102517 111967551
127102517 74879940
127102517 2834150
127102517 55203020
127102517 127120150
32888641 65617791
32888641 18200399
32888641 42067447
32888641 50816255
32888641 65493876
32888641 46308263
32888641 8121522
32888641 17386000
32888641 20669493
32888641 66571032
32888641 63130132
32888641 77301218
32888641 80819282
32888641 71873402
32888641 47864965
32888641 9308429
32888641 25850199
32888641 41252464
32888641 25122959
32888641 65229996
32888641 91843096
32888641 40533297
32888641 72261516
32888641 62499238
32888641 37543532
32888641 11073779
32888641 55040900
32888641 47831704
32888641 16632469
32888641 42187629
32888641 72160051
32888641 42501438
32888641 42316510
32888641 77881820
32888641 69574167
32888641 81848466
32888641 54165158
32888641 9308689
32888641 2764315
32888641 87782164
32888641 24724774
32888641 28532575
32888641 80113934
32888641 118651
32888641 84374193
32888641 80361670
32888641 51458138
32888641 58154907
32888641 35453145
32888641 52795349
32888641 50941094
32888641 35805404
32888641 1144528
32888641 286757
32888641 54579811
32888641 49431185
32888641 45646945
32888641 82328964
32888641 88220693
32888641 32488812
32888641 10818676
32888641 24594254
32888641 87969944
32888641 42605458
32888641 55751639
32888641 62154273
32888641 74034733
32888641 29492298
32888641 887817
32888641 2937596
32888641 7897978
32888641 35257560
32888641 68671004
32888641 42734537
32888641 86073371
32888641 87502490
32888641 63258325
32888641 46120309
32888641 47780597
32888641 62677371
32888641 27624547
32888641 38547884
32888641 53880945
32888641 89138183
32888641 6719682
32888641 45448078
32888641 70357234
32888641 52754319
32888641 60471038
32888641 85599310
32888641 69202266
32888641 27668864
32888641 43032848
32888641 57383140
32888641 52316189
32888641 56197116
32888641 481704
32888641 15506742
32888641 79870752
32888641 47878528
32888641 52920441
32888641 87911201
32888641 54799668
32888641 13315034
32888641 73850652
32888641 67280818
32888641 75374328
32888641 29198420
32888641 48385830
32888641 15456013
32888641 52877388
32888641 11035539
32888641 80747773
32888641 36032641
32888641 70498268
32888641 80034809
32888641 90939596
32888641 38739455
32888641 89580939
32888641 24781275
32888641 4599928
32888641 74317723
32888641 13462742
32888641 12512438
32888641 55491845
32888641 44747239
32888641 69142391
32888641 80668146
32888641 65894876
32888641 30179207
32888641 64047639
32888641 23511975
80185382 42076591
80185382 4355887
80185382 81646797
80185382 87782164
80185382 46649704
80185382 63280839
80185382 73850652
80185382 2834150
80185382 30911101
80185382 12512438
134809910 46308263
134809910 43576443
134809910 62399327
134809910 87782164
134809910 35805404
134809910 127102517
134809910 98338217
134809910 77600259
134809910 56722124
134809910 124779109
134809910 47878528
134809910 111967551
134809910 74879940
134809910 127120150
134809910 37671927
62734219 5436459
62734219 83458651
62734219 78662977
62734219 76912974
62734219 55084512
62734219 66486551
62734219 72980836
62734219 75126303
62734219 22134577
62734219 122105744
62734219 62399327
62734219 76498305
62734219 59087088
62734219 68467366
62734219 28669221
62734219 69360252
62734219 53984774
62734219 82203823
62734219 76850848
62734219 13184833
62734219 70027403
62734219 93308015
62734219 52115603
62734219 47675301
62734219 74547587
62734219 90263101
62734219 57660151
62734219 87782164
62734219 90415538
62734219 88312366
62734219 87803777
62734219 89224827
62734219 64384431
62734219 58154907
62734219 55728324
62734219 82777003
62734219 42111260
62734219 132036240
62734219 61575731
62734219 64254829
62734219 64357486
62734219 81951355
62734219 89215748
62734219 98056238
62734219 28436360
62734219 50783755
62734219 85599310
62734219 70492806
62734219 95636627
62734219 43032848
62734219 70151423
62734219 80377695
62734219 48794454
62734219 63280839
62734219 79732142
62734219 66466320
62734219 135745109
62734219 69213257
62734219 55203020
62734219 90939596
62734219 46736390
62734219 60913937
62734219 68375034
62734219 62744959
92325556 74600962
92325556 87425076
92325556 51141305
92325556 81545038
92325556 87782164
92325556 70826585
92325556 73776185
92325556 54163803
92325556 30768082
92325556 138217631
92325556 56722124
92325556 85599310
92325556 52838227
92325556 14044090
92325556 68322872
92325556 101395146
92325556 37671927
77600259 74337360
77600259 93664719
77600259 93731249
77600259 89105288
77600259 41953020
77600259 118737696
77600259 135293379
77600259 90918639
77600259 87782164
77600259 28619450
77600259 70083318
77600259 77254854
77600259 96181795
77600259 81222260
77600259 91171868
77600259 81531882
77600259 78995618
77600259 127102517
77600259 775070
77600259 134809910
77600259 98338217
77600259 56722124
77600259 85599310
77600259 44185135
77600259 47878528
77600259 59673063
77600259 80865614
77600259 80739271
77600259 55203020
77600259 90939596
77600259 81273839
77600259 101395146
77600259 37671927
77600259 76155112
84155723 87592906
84155723 29501711
84155723 90939596
84155723 87782164
84155723 85599310
126285638 126474833
126285638 75294759
126285638 90139026
126285638 130218486
126285638 86026445
126285638 28975993
126285638 125234800
126285638 86105454
126285638 68278490
126285638 73952330
126285638 122207124
126285638 47603282
126285638 67591507
126285638 106989216
126285638 80796255
126285638 1983796
126285638 55696520
126285638 84689916
126285638 134841884
126285638 133590640
126285638 86041372
126285638 81414622
126285638 101986504
126285638 54473131
126285638 121514395
126285638 48725632
126285638 122143612
126285638 103164107
126285638 135857150
126285638 48217127
126285638 81721288
126285638 65059040
126285638 90591258
126285638 87782164
126285638 130623841
126285638 36487336
126285638 129742893
126285638 11614160
126285638 60634408
126285638 82328964
126285638 36725848
126285638 8666510
126285638 44088352
126285638 77747053
126285638 91250023
126285638 74034733
126285638 115728291
126285638 60836048
126285638 67965921
126285638 124907849
126285638 94633687
126285638 67927510
126285638 3146127
126285638 81965146
126285638 124854055
126285638 53532312
126285638 74261982
126285638 126290315
126285638 42209518
126285638 75846317
126285638 77997648
126285638 81265738
126285638 129985884
126285638 28325787
126285638 29786745
126285638 72649334
126285638 91089762
126285638 120642990
126285638 119956126
126285638 84963353
126285638 48099449
126285638 77001043
126285638 126662872
126285638 58770926
126285638 64601267
126285638 74596125
126285638 69875768
126285638 125307245
126285638 126508956
126285638 130340157
126285638 38908040
126285638 18219522
126285638 90992557
126285638 81849835
126285638 82010092
126285638 88097870
126285638 83345725
126285638 132555602
126285638 70435071
126285638 55491845
126285638 86770120
56722124 76416826
56722124 29961869
56722124 42067447
56722124 89105288
56722124 80819282
56722124 43576443
56722124 74485679
56722124 58746295
56722124 41252464
56722124 58770757
56722124 27622833
56722124 51141305
56722124 42501438
56722124 75535609
56722124 54165158
56722124 87782164
56722124 70083318
56722124 77254854
56722124 74497909
56722124 62753920
56722124 40362575
56722124 87930383
56722124 36464975
56722124 54163803
56722124 49912439
56722124 909618
56722124 48480247
56722124 1136526
56722124 76313495
56722124 134809910
56722124 89215748
56722124 92325556
56722124 77600259
56722124 59554870
56722124 85599310
56722124 70584988
56722124 50344930
56722124 53228608
56722124 69072487
56722124 60401018
56722124 73662795
56722124 52838227
56722124 53605905
56722124 134068588
56722124 14044090
56722124 74879940
56722124 2834150
56722124 48385830
56722124 78914351
56722124 11035539
56722124 55203020
56722124 90939596
56722124 75526547
56722124 101395146
56722124 6445501
56722124 76338322
56722124 74889278
56722124 69379949
56722124 64047639
85599310 94759800
85599310 61749134
85599310 28975993
85599310 93731249
85599310 81602269
85599310 89105288
85599310 48226125
85599310 85032743
85599310 46308263
85599310 70090608
85599310 66486551
85599310 80819282
85599310 43576443
85599310 62399327
85599310 2923613
85599310 56844820
85599310 58210235
85599310 41953020
85599310 19816568
85599310 58770757
85599310 90918639
85599310 70093516
85599310 891335
85599310 28735649
85599310 42501438
85599310 44750286
85599310 81662623
85599310 58146067
85599310 87782164
85599310 28619450
85599310 70083318
85599310 77254854
85599310 55249266
85599310 24644247
85599310 32150585
85599310 46649704
85599310 91171868
85599310 5194788
85599310 49709475
85599310 96284436
85599310 909618
85599310 97819297
85599310 32888641
85599310 775070
85599310 76313495
85599310 89215748
85599310 41593558
85599310 62734219
85599310 92325556
85599310 77600259
85599310 84155723
85599310 118241094
85599310 59554870
85599310 56722124
85599310 17039490
85599310 71844073
85599310 80377695
85599310 38581439
85599310 89108502
85599310 84122844
85599310 79870752
85599310 85594223
85599310 52838227
85599310 59673063
85599310 87592906
85599310 68214360
85599310 66466320
85599310 14044090
85599310 33598065
85599310 48628331
85599310 74879940
85599310 73527350
85599310 2834150
85599310 83032739
85599310 40903605
85599310 78914351
85599310 55203020
85599310 52999824
85599310 36032641
85599310 83377490
85599310 90939596
85599310 81273839
85599310 75526547
85599310 101395146
85599310 37671927
85599310 78972165
85599310 26894695
85599310 66224383
85599310 80668146
85599310 97814521
85599310 32700952
78615455 107361574
78615455 104498877
78615455 135648822
78615455 55186392
78615455 63715390
78615455 89253690
78615455 103083221
78615455 87193453
78615455 103069516
78615455 87782164
78615455 52847154
78615455 87994750
78615455 88723466
78615455 59159225
78615455 68371504
78615455 85821474
78615455 98482811
78615455 98146508
78615455 59190269
78615455 64967753
78615455 85342408
78615455 61474442
78615455 108434609
78615455 112889833
78615455 127617918
78615455 91595079
78615455 80245808
78615455 78518184
78615455 136139045
78615455 81455609
78615455 78914351
78615455 64027124
78615455 74013924
78615455 83584877
85594223 87782164
85594223 89536016
85594223 68419737
85594223 78684422
85594223 85599310
85594223 91085326
85594223 123170855
85594223 79538339
85594223 91171868
75223939 24616084
75223939 25409551
75223939 37611022
75223939 87782164
75223939 93649145
75223939 80840773
75223939 10818676
75223939 82217452
75223939 62470609
75223939 99260432
75223939 30187883
75223939 54799668
75223939 4406103
75223939 2518852
68214360 129978725
68214360 56471153
68214360 70864879
68214360 66232765
68214360 62399327
68214360 81752732
68214360 133364955
68214360 43887541
68214360 58770757
68214360 56847819
68214360 59782330
68214360 122901115
68214360 87782164
68214360 70083318
68214360 118651
68214360 1588040
68214360 78786467
68214360 42111260
68214360 49709475
68214360 24162733
68214360 129731821
68214360 85977052
68214360 83783477
68214360 85599310
68214360 94799549
68214360 71844073
68214360 82164436
68214360 37705788
68214360 124779109
68214360 84122844
68214360 66466320
68214360 134068588
68214360 77417832
68214360 106627602
68214360 55203020
68214360 64344915
68214360 74317723
68214360 18947069
74879940 79646349
74879940 116422869
74879940 76416826
74879940 48308395
74879940 92820330
74879940 24514712
74879940 62619629
74879940 60485006
74879940 123234937
74879940 29214842
74879940 59279416
74879940 86026445
74879940 28975993
74879940 85768595
74879940 93731249
74879940 80742969
74879940 49463354
74879940 128646854
74879940 28604311
74879940 115886257
74879940 128551010
74879940 132983920
74879940 75323937
74879940 122053937
74879940 139143408
74879940 109617044
74879940 78039222
74879940 80819282
74879940 77175618
74879940 88882130
74879940 60476359
74879940 131610514
74879940 75069868
74879940 126574494
74879940 139522251
74879940 122830925
74879940 79106797
74879940 18585489
74879940 15275346
74879940 53652907
74879940 34031725
74879940 122105744
74879940 62399327
74879940 87397779
74879940 83386600
74879940 76839636
74879940 80643823
74879940 9308429
74879940 76550780
74879940 136424193
74879940 87854493
74879940 37318500
74879940 73848845
74879940 131153771
74879940 80049269
74879940 105672749
74879940 133364955
74879940 81010654
74879940 28586766
74879940 85624192
74879940 68713405
74879940 37904329
74879940 1983796
74879940 62934024
74879940 43887541
74879940 58770757
74879940 31867481
74879940 67594392
74879940 121992244
74879940 72636270
74879940 29562483
74879940 82360576
74879940 55026008
74879940 139464662
74879940 112472083
74879940 47831704
74879940 86847381
74879940 86278976
74879940 7956116
74879940 136340170
74879940 54473131
74879940 48272238
74879940 139461704
74879940 81662623
74879940 77881820
74879940 36323343
74879940 90617358
74879940 91457233
74879940 126536830
74879940 86570497
74879940 82684724
74879940 118491501
74879940 35642336
74879940 73559661
74879940 50161288
74879940 70861551
74879940 123920050
74879940 71588837
74879940 37009597
74879940 33875484
74879940 87782164
74879940 50414976
74879940 24724774
74879940 93649145
74879940 78691323
74879940 70083318
74879940 134454103
74879940 31819736
74879940 84374193
74879940 43601305
74879940 79676562
74879940 108161527
74879940 75327105
74879940 136266546
74879940 55249266
74879940 75447373
74879940 130623841
74879940 127632730
74879940 68443842
74879940 81086164
74879940 89788412
74879940 72326994
74879940 286757
74879940 125969405
74879940 95302907
74879940 12615589
74879940 55206226
74879940 39914991
74879940 689345
74879940 82146785
74879940 46649704
74879940 82328964
74879940 80741293
74879940 128132330
74879940 8517494
74879940 127611936
74879940 81222260
74879940 247270
74879940 128869220
74879940 127351514
74879940 96191292
74879940 25285215
74879940 45641504
74879940 134750046
74879940 120536975
74879940 16782209
74879940 560197
74879940 10818676
74879940 82765462
74879940 26212837
74879940 79999683
74879940 91324802
74879940 125795504
74879940 101051894
74879940 42111260
74879940 106108409
74879940 579597
74879940 57020309
74879940 78084706
74879940 60065364
74879940 134013453
74879940 87332382
74879940 73137775
74879940 27369095
74879940 139703386
74879940 18509273
74879940 72901326
74879940 83223396
74879940 131178788
74879940 107245181
74879940 124907849
74879940 65665886
74879940 70554002
74879940 68671004
74879940 4934621
74879940 137718056
74879940 42734537
74879940 90568849
74879940 3146127
74879940 120474275
74879940 909618
74879940 93695791
74879940 124854055
74879940 53532312
74879940 124371120
74879940 83038161
74879940 86073371
74879940 78128472
74879940 79833605
74879940 127102517
74879940 137159138
74879940 63568223
74879940 98812844
74879940 127131229
74879940 96768806
74879940 65752024
74879940 31947182
74879940 5035023
74879940 123440533
74879940 124643525
74879940 76313495
74879940 134809910
74879940 89215748
74879940 41593558
74879940 57635059
74879940 99260432
74879940 99385421
74879940 134896591
74879940 28447018
74879940 126631319
74879940 41055731
74879940 131805441
74879940 83783477
74879940 91536054
74879940 60317802
74879940 119187347
74879940 112680414
74879940 91283334
74879940 114049736
74879940 68419737
74879940 126904671
74879940 60471038
74879940 63077218
74879940 128093116
74879940 56722124
74879940 85599310
74879940 105482291
74879940 123917832
74879940 129499108
74879940 130554238
74879940 113799400
74879940 73589089
74879940 72334785
74879940 130344567
74879940 57281610
74879940 136916378
74879940 138753892
74879940 94799549
74879940 75477108
74879940 129189978
74879940 86715933
74879940 126900680
74879940 59555411
74879940 18926601
74879940 90539545
74879940 77501802
74879940 38585913
74879940 102030056
74879940 130359067
74879940 131371003
74879940 45278912
74879940 129643720
74879940 124779109
74879940 67506383
74879940 75594196
74879940 84122844
74879940 121578810
74879940 76091363
74879940 48235213
74879940 96291912
74879940 79870752
74879940 61470611
74879940 129280274
74879940 138115811
74879940 85384539
74879940 68538082
74879940 34030209
74879940 125519843
74879940 30176075
74879940 82050086
74879940 79922285
74879940 54799668
74879940 126362740
74879940 85104946
74879940 98994465
74879940 81714162
74879940 87627199
74879940 57824508
74879940 73850652
74879940 53780975
74879940 39745403
74879940 73527350
74879940 75374328
74879940 85859668
74879940 103358333
74879940 38908040
74879940 68841924
74879940 40903605
74879940 36342350
74879940 89419774
74879940 11035539
74879940 130930950
74879940 139066882
74879940 23479422
74879940 2518852
74879940 53985992
74879940 90824681
74879940 90939596
74879940 82206079
74879940 72076938
74879940 79031538
74879940 6380402
74879940 75526547
74879940 101395146
74879940 82522828
74879940 19979257
74879940 139145580
74879940 130694035
74879940 124374153
74879940 97350958
74879940 37671927
74879940 615511
74879940 1844478
74879940 138606078
74879940 43483937
74879940 73664280
74879940 49453065
74879940 54468272
74879940 87016274
74879940 130035390
74879940 72099787
74879940 26238603
74879940 80668146
74879940 84782221
74879940 44760395
74879940 95046206
74879940 30179207
74879940 56452413
74879940 97814521
74879940 87051968
74879940 94617110
74879940 76925458
74879940 127946204
74879940 51730632
129936206 87782164
55203020 129978725
55203020 130064849
55203020 93731249
55203020 89105288
55203020 46308263
55203020 70864879
55203020 80819282
55203020 43576443
55203020 62399327
55203020 58770757
55203020 50923868
55203020 90918639
55203020 60075566
55203020 90617358
55203020 58146067
55203020 132887824
55203020 54274128
55203020 87782164
55203020 70083318
55203020 71323111
55203020 77254854
55203020 55249266
55203020 33242276
55203020 76458855
55203020 135122356
55203020 57836171
55203020 112863774
55203020 54163803
55203020 7897978
55203020 96284436
55203020 909618
55203020 97819297
55203020 127102517
55203020 68991612
55203020 23811950
55203020 74804381
55203020 89215748
55203020 98338217
55203020 62734219
55203020 77600259
55203020 56722124
55203020 85599310
55203020 70492806
55203020 135015498
55203020 69072487
55203020 103546306
55203020 78651662
55203020 124779109
55203020 60401018
55203020 84122844
55203020 79870752
55203020 34910118
55203020 116575800
55203020 59673063
55203020 68214360
55203020 57766415
55203020 14044090
55203020 2834150
55203020 127120150
55203020 75526547
55203020 101395146
55203020 71679962
55203020 68054981
55203020 53720233
55203020 55195850
90939596 42067447
90939596 1555211
90939596 48226125
90939596 6390191
90939596 70090608
90939596 66571032
90939596 78614803
90939596 66232765
90939596 43576443
90939596 42347752
90939596 41124452
90939596 18585489
90939596 62399327
90939596 41953020
90939596 81010654
90939596 28735649
90939596 42501438
90939596 81662623
90939596 87782164
90939596 77254854
90939596 27465452
90939596 35805404
90939596 3859063
90939596 286757
90939596 689345
90939596 57020309
90939596 36464975
90939596 54163803
90939596 42734537
90939596 90568849
90939596 49709475
90939596 57611451
90939596 10450712
90939596 32888641
90939596 27624547
90939596 33681442
90939596 76313495
90939596 62734219
90939596 84155723
90939596 77600259
90939596 61952801
90939596 52754319
90939596 26812904
90939596 56722124
90939596 85599310
90939596 49342997
90939596 47878528
90939596 28915873
90939596 54799668
90939596 13315034
90939596 81714162
90939596 74879940
90939596 39745403
90939596 83032739
90939596 52877388
90939596 65062840
90939596 36032641
90939596 40962519
90939596 6445501
122753570 42047656
122753570 119697144
122753570 29204481
122753570 92347653
122753570 24647562
122753570 56983532
122753570 55265521
122753570 54343910
122753570 25539034
122753570 102722688
122753570 3375515
122753570 123793298
122753570 77280044
122753570 47833260
122753570 28735187
122753570 51828412
122753570 37384487
122753570 87495158
122753570 97791840
122753570 41206925
122753570 123788444
122753570 87782164
122753570 63903531
122753570 123091168
122753570 114982859
122753570 47486612
122753570 57913772
122753570 16395458
122753570 44903163
122753570 66233613
122753570 130193091
122753570 62982857
122753570 65593280
122753570 84087799
122753570 130046731
122753570 12161428
122753570 102651290
122753570 38610800
122753570 13512070
122753570 62978875
122753570 80669236
122753570 121537818
122753570 13347358
122753570 115678443
122753570 83486784
122753570 72885223
122753570 107905059
122753570 54859464
122753570 47378357
122753570 117101084
122753570 31799628
122753570 7562252
122753570 17849791
122753570 91520502
122753570 71769523
122753570 57006395
122753570 82316921
122753570 73859293
122753570 60530900
122753570 59957423
122753570 121166163
122753570 56738464
122753570 89703003
122753570 94638945
122753570 43905221
122753570 68665430
122753570 84615525
122753570 87674954
122753570 131678679
75526547 42076591
75526547 48226125
75526547 46308263
75526547 71648540
75526547 43576443
75526547 62399327
75526547 58746295
75526547 81028963
75526547 95928561
75526547 70093516
75526547 42501438
75526547 58146067
75526547 87782164
75526547 77254854
75526547 55249266
75526547 67614592
75526547 24644247
75526547 51481978
75526547 70239289
75526547 9294207
75526547 49709475
75526547 48480247
75526547 76313495
75526547 57978202
75526547 56722124
75526547 85599310
75526547 98689130
75526547 121861307
75526547 79870752
75526547 74879940
75526547 2834150
75526547 55203020
75526547 101395146
75526547 130694035
75526547 6445501
75526547 37671927
75526547 62505673
75526547 44557479
37671927 76416826
37671927 42067447
37671927 67531579
37671927 36648365
37671927 79371655
37671927 74609691
37671927 65691109
37671927 25027440
37671927 75484740
37671927 8121522
37671927 70761763
37671927 43576443
37671927 64693693
37671927 37375984
37671927 9308429
37671927 78598259
37671927 2923613
37671927 58210235
37671927 41953020
37671927 119308315
37671927 1983796
37671927 66500026
37671927 52953624
37671927 39877756
37671927 135293379
37671927 65966678
37671927 20834228
37671927 28735649
37671927 42501438
37671927 78694344
37671927 29105844
37671927 45871927
37671927 81156100
37671927 39436408
37671927 87782164
37671927 127711475
37671927 28619450
37671927 90717838
37671927 66580619
37671927 71323111
37671927 17180792
37671927 77254854
37671927 54431198
37671927 24644247
37671927 286757
37671927 120702639
37671927 5448394
37671927 99746286
37671927 63976367
37671927 70194127
37671927 59482714
37671927 91505685
37671927 41524990
37671927 57020309
37671927 82172801
37671927 86110565
37671927 4737782
37671927 90568849
37671927 35011972
37671927 49709475
37671927 46120309
37671927 70351476
37671927 131317333
37671927 100238610
37671927 33681442
37671927 134809910
37671927 45074204
37671927 98338217
37671927 92325556
37671927 77600259
37671927 52876159
37671927 83783477
37671927 65571231
37671927 80643513
37671927 59554870
37671927 129014101
37671927 85599310
37671927 73589089
37671927 79012762
37671927 49342997
37671927 69072487
37671927 23173875
37671927 62998023
37671927 47878528
37671927 126662872
37671927 59673063
37671927 53529504
37671927 59270967
37671927 139049153
37671927 54799668
37671927 66337330
37671927 77417832
37671927 74879940
37671927 38908040
37671927 40903605
37671927 25328322
37671927 124337629
37671927 11035539
37671927 36032641
37671927 1952560
37671927 130020742
37671927 127120150
37671927 49982827
37671927 75526547
37671927 139653970
37671927 108902676
37671927 56452413
37671927 95361474
124736113 135408965
124736113 80194452
124736113 125920660
124736113 102329203
124736113 103083221
124736113 71281585
124736113 93997241
124736113 87782164
124736113 79470977
124736113 135467543
124736113 98146508
124736113 59190269
124736113 82709939
124736113 136722874
124736113 78914351
124736113 72673580
124736113 64027124
124736113 69227144
66224383 79646349
66224383 1575660
66224383 28604311
66224383 85032743
66224383 24548321
66224383 4822374
66224383 70864879
66224383 39177548
66224383 31043184
66224383 15407752
66224383 35830373
66224383 62399327
66224383 78183923
66224383 27506328
66224383 58770757
66224383 35892043
66224383 62633082
66224383 34663082
66224383 20834228
66224383 70093516
66224383 48543214
66224383 77881820
66224383 69574167
66224383 59343504
66224383 123920050
66224383 122901115
66224383 87782164
66224383 29439964
66224383 79200381
66224383 27218824
66224383 26305410
66224383 118651
66224383 17180792
66224383 51017606
66224383 1588040
66224383 127632730
66224383 10257906
66224383 40362575
66224383 32150585
66224383 135567429
66224383 43318232
66224383 87930383
66224383 94086122
66224383 85648917
66224383 10818676
66224383 125312719
66224383 42111260
66224383 35313823
66224383 86756152
66224383 73228970
66224383 68671004
66224383 35011972
66224383 3146127
66224383 30406112
66224383 36384653
66224383 31947182
66224383 41593558
66224383 13880546
66224383 57978202
66224383 95969754
66224383 129731821
66224383 64342782
66224383 3333986
66224383 61952801
66224383 67027941
66224383 85599310
66224383 28034128
66224383 64226765
66224383 122443872
66224383 94799549
66224383 15618641
66224383 86715933
66224383 86687819
66224383 39317681
66224383 41279264
66224383 134380214
66224383 128923078
66224383 33598065
66224383 48628331
66224383 46456671
66224383 49200657
66224383 15456013
66224383 65062840
66224383 18748250
66224383 81849835
66224383 90824681
66224383 81273839
66224383 24781275
66224383 124374153
66224383 55491845
66224383 25482941
66224383 29705845
66224383 87048982
66224383 69142391
66224383 32700952
90800204 87782164
90800204 89436641
84339502 85814622
84339502 66372376
84339502 45353670
84339502 82207120
84339502 23610332
84339502 49645278
85029498 87662842
85029498 75686539
85029498 88022791
85029498 81842799
85029498 66372376
31483259 66372376
18684033 79646349
18684033 73410552
18684033 47878164
18684033 27506328
18684033 69574167
18684033 24724774
18684033 70865702
18684033 66372376
18684033 20179010
18684033 72795670
18684033 68671004
18684033 20539410
18684033 58492399
18684033 70520960
18684033 74361186
18684033 481704
18684033 56735164
18684033 29178914
72009679 69589154
72009679 68054188
72009679 79220325
72009679 83966921
72009679 73877688
72009679 49497552
72009679 81587677
72009679 77525716
72009679 71819540
72009679 70027403
72009679 81848466
72009679 66372376
72009679 51588861
72009679 38659485
72009679 78788233
72009679 79557830
72009679 74079960
72009679 37705788
72009679 80404669
72009679 57863186
72009679 68587039
72009679 76863923
57833802 24514712
57833802 17386000
57833802 26759220
57833802 18585489
57833802 64787855
57833802 34031725
57833802 99552168
57833802 11716590
57833802 86847381
57833802 42501438
57833802 28735649
57833802 44750286
57833802 81687216
57833802 70083318
57833802 13966656
57833802 37745521
57833802 130623841
57833802 55728324
57833802 15443715
57833802 66372376
57833802 12615589
57833802 61498857
57833802 100966041
57833802 137362941
57833802 128548291
57833802 107245181
57833802 7897978
57833802 70554002
57833802 42734537
57833802 51646507
57833802 3146127
57833802 57597576
57833802 10450712
57833802 42648490
57833802 83783477
57833802 17317757
57833802 52754319
57833802 129014101
57833802 75477108
57833802 4585611
57833802 19102340
57833802 14152589
57833802 1609085
57833802 33161763
57833802 48628331
57833802 41593723
57833802 38437992
57833802 135745109
57833802 41842714
57833802 56902876
57833802 54856294
57833802 19979257
57833802 1844478
57833802 44760395
57833802 95046206
57833802 76863923
55365366 3891464
55365366 62619629
55365366 40771097
55365366 55861476
55365366 75069868
55365366 74652991
55365366 15275346
55365366 7540637
55365366 41153712
55365366 37719940
55365366 520283
55365366 59113702
55365366 77418331
55365366 66372376
55365366 56200132
55365366 59569599
55365366 247270
55365366 382881
55365366 65665886
55365366 4934621
55365366 57597576
55365366 63568223
55365366 54915463
55365366 41055731
55365366 49647741
55365366 72334785
55365366 55248990
55365366 57281610
55365366 48099449
55365366 74427362
55365366 71106860
55365366 21071010
55365366 15506742
55365366 53780975
55365366 29198420
55365366 71513218
55365366 72076938
55365366 6380402
55365366 32788096
55365366 1844478
55365366 615511
55365366 49453065
73628293 66372376
55195850 79220325
55195850 54839414
55195850 59899497
55195850 55292998
55195850 89209172
55195850 84893736
55195850 42008693
55195850 88096194
55195850 59860756
55195850 86505428
55195850 53274772
55195850 47675301
55195850 57357007
55195850 44065631
55195850 65655107
55195850 66372376
55195850 81702243
55195850 78685559
55195850 81422843
55195850 65036574
55195850 81419722
55195850 81951355
55195850 80391807
55195850 85785411
55195850 81932692
55195850 85713454
55195850 55960470
55195850 28244998
55195850 70357234
55195850 62477515
55195850 51012049
55195850 26812904
55195850 83455103
55195850 17849791
55195850 62998023
55195850 55203020
55195850 57669177
55195850 78650341
55195850 69603146
136317820 126826416
136317820 131121673
136317820 132584790
136317820 128031837
136317820 65442693
136317820 107605865
136317820 121208726
136317820 82284897
108998661 94658251
108998661 88971515
108998661 128031837
100685958 136303859
100685958 127016619
100685958 131075428
100685958 116392869
100685958 98095947
100685958 115700628
100685958 122214605
100685958 135748353
100685958 131351771
100685958 127893110
100685958 118882993
100685958 114613606
100685958 129607648
100685958 110712958
100685958 135522162
100685958 78237992
100685958 138560764
100685958 127041212
100685958 91974709
100685958 127557185
100685958 139700802
100685958 128031837
100685958 123013431
100685958 132850123
100685958 132960096
100685958 132799765
100685958 116243421
100685958 126609151
100685958 110585269
100685958 55914490
100685958 140014614
100685958 131875041
100685958 119652703
100685958 120081281
100685958 125257933
100685958 106615662
100685958 111532806
100685958 104379820
100685958 129993677
100685958 127470184
100685958 89474894
100685958 129367776
100685958 127552329
100685958 126948169
100685958 105490267
100685958 139635905
100685958 128903737
100685958 129391498
100685958 135174511
100685958 124019054
100685958 121415316
100685958 125522892
100685958 93364833
100685958 127006899
100685958 136218850
136289338 94572429
136289338 65442693
32601255 79646349
32601255 64837264
32601255 24514712
32601255 34822573
32601255 18200399
32601255 72975780
32601255 123234937
32601255 138994667
32601255 86026445
32601255 42067447
32601255 28975993
32601255 69845325
32601255 48807115
32601255 96310687
32601255 24616084
32601255 50044079
32601255 36648365
32601255 132085700
32601255 115886257
32601255 33913263
32601255 51917599
32601255 81435701
32601255 24548321
32601255 4355887
32601255 29735983
32601255 17386000
32601255 63130132
32601255 80819282
32601255 88882130
32601255 85602590
32601255 44208301
32601255 35830373
32601255 126574494
32601255 56085667
32601255 79106797
32601255 34840887
32601255 18585489
32601255 34031725
32601255 62399327
32601255 126824157
32601255 2923613
32601255 136424193
32601255 62382126
32601255 19648725
32601255 37318500
32601255 84932590
32601255 131153771
32601255 38682662
32601255 81696646
32601255 25122959
32601255 95766784
32601255 86303642
32601255 28669221
32601255 37719940
32601255 75591103
32601255 27622833
32601255 67594392
32601255 121992244
32601255 30479394
32601255 55420337
32601255 83518363
32601255 51064284
32601255 11073779
32601255 134736319
32601255 76673606
32601255 80706297
32601255 47831704
32601255 16632469
32601255 57999962
32601255 70093516
32601255 891335
32601255 136340170
32601255 54473131
32601255 139461704
32601255 35168646
32601255 51248645
32601255 77881820
32601255 31935092
32601255 69574167
32601255 129899316
32601255 138794651
32601255 38459948
32601255 126536830
32601255 25419412
32601255 130910077
32601255 55171281
32601255 81901062
32601255 123920050
32601255 69313647
32601255 37009597
32601255 57741548
32601255 104808806
32601255 39571753
32601255 36542486
32601255 134454103
32601255 84374193
32601255 24705546
32601255 108161527
32601255 33402368
32601255 36703390
32601255 89092804
32601255 27465452
32601255 130623841
32601255 67614592
32601255 25057253
32601255 85407508
32601255 78529359
32601255 93557292
32601255 286757
32601255 125969405
32601255 42091969
32601255 61735736
32601255 82328964
32601255 128132330
32601255 87930383
32601255 126375089
32601255 81820908
32601255 247270
32601255 129264640
32601255 128869220
32601255 99472655
32601255 65442693
32601255 134750046
32601255 71878522
32601255 61703551
32601255 65853391
32601255 10818676
32601255 560197
32601255 24594254
32601255 26212837
32601255 133873434
32601255 19175667
32601255 42111260
32601255 52688734
32601255 33395244
32601255 30274347
32601255 62260056
32601255 74955168
32601255 110441478
32601255 73137775
32601255 49461686
32601255 2937596
32601255 85430732
32601255 103587194
32601255 65036574
32601255 93152169
32601255 124907849
32601255 7897978
32601255 23650075
32601255 68671004
32601255 4934621
32601255 138284392
32601255 49709475
32601255 120242739
32601255 103559967
32601255 48795271
32601255 93524776
32601255 70496662
32601255 124854055
32601255 25523820
32601255 66764050
32601255 70903485
32601255 91504757
32601255 91017820
32601255 44596455
32601255 127131229
32601255 110841774
32601255 38291402
32601255 91878461
32601255 68950198
32601255 124643525
32601255 54282811
32601255 41593558
32601255 57978202
32601255 18605445
32601255 83783477
32601255 80472895
32601255 70039564
32601255 60249535
32601255 6719682
32601255 61952801
32601255 36272859
32601255 112680414
32601255 70357234
32601255 24616945
32601255 45066993
32601255 65792433
32601255 28436360
32601255 9119315
32601255 126904671
32601255 126820839
32601255 51806806
32601255 87173578
32601255 34446569
32601255 87162433
32601255 128093116
32601255 105482291
32601255 27558965
32601255 129499108
32601255 70492806
32601255 113799400
32601255 30780804
32601255 17637984
32601255 130344567
32601255 138753892
32601255 94799549
32601255 91201622
32601255 43032848
32601255 76059194
32601255 25186955
32601255 47034240
32601255 55731328
32601255 30187883
32601255 38581439
32601255 51649601
32601255 40271843
32601255 130359067
32601255 29522821
32601255 88573120
32601255 135664042
32601255 80078511
32601255 137769910
32601255 79994740
32601255 481704
32601255 87848792
32601255 15506742
32601255 79870752
32601255 81924467
32601255 129280274
32601255 41594857
32601255 138115811
32601255 65758102
32601255 129965750
32601255 47411771
32601255 47538832
32601255 128923078
32601255 125519843
32601255 3354447
32601255 63311908
32601255 54799668
32601255 126362740
32601255 49355666
32601255 85104946
32601255 44044226
32601255 64902424
32601255 57224362
32601255 53655115
32601255 24783967
32601255 73850652
32601255 67280818
32601255 75374328
32601255 2834150
32601255 103358333
32601255 68841924
32601255 36662853
32601255 35661851
32601255 94364697
32601255 80213095
32601255 83414007
32601255 89419774
32601255 36232196
32601255 11035539
32601255 18748250
32601255 101920177
32601255 36032641
32601255 139066882
32601255 76478780
32601255 51593664
32601255 4247530
32601255 86351227
32601255 79545693
32601255 36623492
32601255 80034809
32601255 90824681
32601255 36701855
32601255 82010092
32601255 82206079
32601255 40962519
32601255 35731411
32601255 24781275
32601255 124374153
32601255 74317723
32601255 25482941
32601255 66354976
32601255 87048982
32601255 69142391
32601255 130035390
32601255 68438132
32601255 80668146
32601255 84782221
32601255 30179207
32601255 50316958
32601255 119381084
32601255 51064832
32601255 65201521
32601255 94617110
32601255 63858779
32601255 53849122
122105744 86026445
122105744 128551010
122105744 95889947
122105744 109617044
122105744 68278490
122105744 55084512
122105744 97626423
122105744 16921805
122105744 62399327
122105744 123832608
122105744 1983796
122105744 72636270
122105744 121992244
122105744 126796111
122105744 54473131
122105744 81721288
122105744 31819736
122105744 125970109
122105744 127389490
122105744 122107142
122105744 87811568
122105744 286757
122105744 128840194
122105744 55206226
122105744 86868085
122105744 82328964
122105744 65442693
122105744 120536975
122105744 101051894
122105744 106108409
122105744 60065364
122105744 125001791
122105744 122602522
122105744 73394237
122105744 68671004
122105744 49709475
122105744 3146127
122105744 93695791
122105744 124854055
122105744 53532312
122105744 89215748
122105744 41593558
122105744 62734219
122105744 126526575
122105744 83783477
122105744 112680414
122105744 119187347
122105744 113799400
122105744 66833713
122105744 94799549
122105744 88295437
122105744 121578810
122105744 90083843
122105744 66466320
122105744 120128597
122105744 54799668
122105744 74879940
122105744 85859668
122105744 90824681
122105744 131222107
122105744 82522828
122105744 124374153
122105744 18947069
122105744 76020826
122105744 80668146
122105744 84782221
122105744 129090729
138300516 136245056
138300516 125205290
138300516 75830443
138300516 95625366
138300516 138245628
138300516 92171296
138300516 105023109
138300516 78880311
138300516 4581385
138300516 124041363
138300516 130185770
138300516 122015976
138300516 65442693
138300516 127366594
138300516 88904607
138300516 93693520
138300516 135987706
138300516 135221710
138300516 124174496
138300516 63160506
138300516 35806308
138300516 91060661
31935092 42076591
31935092 32601255
31935092 96035176
31935092 43329309
31935092 39132334
31935092 79106797
31935092 80878631
31935092 38255065
31935092 55420337
31935092 58260903
31935092 24724774
31935092 36542486
31935092 31212778
31935092 58154907
31935092 42552930
31935092 67651829
31935092 80889345
31935092 65442693
31935092 46336488
31935092 63992542
31935092 81015921
31935092 34084113
31935092 57978202
31935092 6719682
31935092 67908611
31935092 77124303
31935092 30780804
31935092 30187883
31935092 63280839
31935092 44044226
31935092 34688865
31935092 49446822
31935092 69142391
31935092 76206201
31935092 44557479
35170004 35806308
35170004 76544780
35170004 88904607
35170004 65442693
134483750 121578810
134483750 63152270
134483750 71819540
134483750 65442693
74353827 74353093
74353827 39228601
74353827 65442693
74353827 83033138
74353827 88904607
74353827 71565211
74353827 35806308
74353827 89128016
134640581 130715806
134640581 129357839
134640581 65442693
66906885 72344301
66906885 86545702
66906885 86692726
66906885 90845896
66906885 65442693
63341647 135725761
63341647 131340221
63341647 120970003
63341647 45002808
63341647 65760491
63341647 116422869
63341647 104785749
63341647 10953843
63341647 122288171
63341647 77251783
63341647 24514712
63341647 136916653
63341647 62619629
63341647 86506535
63341647 134168351
63341647 133068383
63341647 90139026
63341647 18200399
63341647 75884505
63341647 133757340
63341647 108376213
63341647 90685031
63341647 123234937
63341647 131160507
63341647 86026445
63341647 42067447
63341647 95742314
63341647 111322167
63341647 84608691
63341647 138318951
63341647 28975993
63341647 127782046
63341647 133584288
63341647 42076591
63341647 105826655
63341647 98069234
63341647 127927490
63341647 48882385
63341647 131525434
63341647 129731715
63341647 114597738
63341647 91326962
63341647 24616084
63341647 72738403
63341647 126660201
63341647 28071287
63341647 134089388
63341647 87094786
63341647 105183457
63341647 44677818
63341647 39099280
63341647 125203830
63341647 123929460
63341647 43229716
63341647 28604311
63341647 139544352
63341647 115886257
63341647 79211395
63341647 81029321
63341647 81435701
63341647 24548321
63341647 126610843
63341647 102333275
63341647 4355887
63341647 131824220
63341647 29735983
63341647 11702853
63341647 77817341
63341647 86105454
63341647 135853725
63341647 126283732
63341647 47172437
63341647 139399293
63341647 128495244
63341647 93682977
63341647 110672984
63341647 126063880
63341647 106428341
63341647 136709783
63341647 55084512
63341647 88992676
63341647 125798157
63341647 54714164
63341647 86458299
63341647 31043184
63341647 64241421
63341647 80819282
63341647 136010390
63341647 83829731
63341647 88882130
63341647 77708228
63341647 136035833
63341647 80560909
63341647 38758004
63341647 131610514
63341647 90863438
63341647 126574494
63341647 139115610
63341647 86431097
63341647 67916643
63341647 87295294
63341647 79106797
63341647 18585489
63341647 91226636
63341647 37375984
63341647 34031725
63341647 118793403
63341647 131517895
63341647 126824157
63341647 54319453
63341647 136865129
63341647 126358510
63341647 102260636
63341647 12906047
63341647 59892826
63341647 9308429
63341647 85007561
63341647 68632469
63341647 136424193
63341647 24903569
63341647 62382126
63341647 109022129
63341647 37234402
63341647 74520005
63341647 84932590
63341647 131153771
63341647 96923337
63341647 39291152
63341647 89137315
63341647 128587650
63341647 122812368
63341647 112897038
63341647 124647603
63341647 93595648
63341647 125792129
63341647 131988442
63341647 31897290
63341647 25122959
63341647 89685816
63341647 47878164
63341647 131570541
63341647 87194804
63341647 72640609
63341647 94739060
63341647 37904329
63341647 1983796
63341647 102716726
63341647 67725423
63341647 131811133
63341647 129314115
63341647 37719940
63341647 43887541
63341647 50273042
63341647 82817960
63341647 82391049
63341647 58770757
63341647 60838705
63341647 73219568
63341647 77798409
63341647 127626426
63341647 39877756
63341647 127844195
63341647 67594392
63341647 82203823
63341647 121992244
63341647 55715158
63341647 65967835
63341647 62206169
63341647 55026008
63341647 135767649
63341647 86041372
63341647 128646747
63341647 84275826
63341647 60075566
63341647 129924847
63341647 11073779
63341647 81008203
63341647 47469718
63341647 74922749
63341647 59093926
63341647 65264356
63341647 81017889
63341647 133905556
63341647 128057341
63341647 8800766
63341647 128176429
63341647 891335
63341647 103422482
63341647 96218865
63341647 69103755
63341647 37992322
63341647 136340170
63341647 95484266
63341647 48543214
63341647 54473131
63341647 48272238
63341647 139461704
63341647 131157101
63341647 28735649
63341647 42501438
63341647 84985820
63341647 80792409
63341647 51248645
63341647 127831563
63341647 129852133
63341647 77881820
63341647 36323343
63341647 124863845
63341647 69574167
63341647 132625497
63341647 56206948
63341647 135746973
63341647 78005538
63341647 17260789
63341647 126536830
63341647 86570497
63341647 122143612
63341647 54443429
63341647 73008775
63341647 129560725
63341647 77812329
63341647 61069405
63341647 81721288
63341647 70861551
63341647 123920050
63341647 71589020
63341647 132395230
63341647 89305342
63341647 52684455
63341647 90591258
63341647 68547674
63341647 116495601
63341647 37009597
63341647 124756188
63341647 24724774
63341647 76521148
63341647 86510322
63341647 123097784
63341647 30373552
63341647 73008587
63341647 66580619
63341647 79762200
63341647 66502387
63341647 105157247
63341647 135149505
63341647 70083318
63341647 134454103
63341647 118651
63341647 84374193
63341647 63297818
63341647 17180792
63341647 138149360
63341647 75369478
63341647 58154907
63341647 108161527
63341647 24907073
63341647 51017606
63341647 35453145
63341647 13022333
63341647 33402368
63341647 117612730
63341647 136955894
63341647 27465452
63341647 74722715
63341647 130623841
63341647 127632730
63341647 129661922
63341647 137233119
63341647 124255332
63341647 98055151
63341647 126937493
63341647 36082178
63341647 105505193
63341647 65924086
63341647 90660666
63341647 128130713
63341647 16933088
63341647 46583582
63341647 80778264
63341647 92201946
63341647 40362575
63341647 67096490
63341647 580395
63341647 62211369
63341647 82586723
63341647 68252112
63341647 139240370
63341647 286757
63341647 125969405
63341647 94637128
63341647 79883728
63341647 79828619
63341647 131969970
63341647 54579811
63341647 68357606
63341647 74343232
63341647 95302907
63341647 60634408
63341647 63976367
63341647 34021986
63341647 63310156
63341647 88723466
63341647 125530658
63341647 79765828
63341647 103783481
63341647 46649704
63341647 82328964
63341647 82836455
63341647 128132330
63341647 126375089
63341647 135544886
63341647 124245701
63341647 247270
63341647 32488812
63341647 129264640
63341647 122358720
63341647 128869220
63341647 94086122
63341647 130872592
63341647 99472655
63341647 65442693
63341647 41344221
63341647 114797933
63341647 127727924
63341647 80792572
63341647 137508511
63341647 134750046
63341647 8666510
63341647 51481978
63341647 10818676
63341647 24594254
63341647 62756711
63341647 65933151
63341647 83049457
63341647 26212837
63341647 60998294
63341647 81945019
63341647 82052503
63341647 118589551
63341647 101051894
63341647 42111260
63341647 1029707
63341647 136403699
63341647 59190269
63341647 82780891
63341647 127816348
63341647 42130730
63341647 55751639
63341647 123093312
63341647 50845989
63341647 93094013
63341647 134013453
63341647 80523603
63341647 90583878
63341647 128862783
63341647 74034733
63341647 95592577
63341647 130277768
63341647 58227683
63341647 127554356
63341647 134653956
63341647 77053121
63341647 133513942
63341647 134432047
63341647 73137775
63341647 851366
63341647 120563919
63341647 85923261
63341647 132036240
63341647 72468873
63341647 125544239
63341647 123347425
63341647 2937596
63341647 81632828
63341647 127736094
63341647 58238756
63341647 127742658
63341647 66560325
63341647 65036574
63341647 128276760
63341647 104561345
63341647 93152169
63341647 32882539
63341647 20179010
63341647 125591492
63341647 47141082
63341647 28624423
63341647 124907849
63341647 7897978
63341647 94633687
63341647 116884106
63341647 68671004
63341647 50468665
63341647 75560374
63341647 73801441
63341647 76848625
63341647 138284392
63341647 72861864
63341647 69853840
63341647 49709475
63341647 51646507
63341647 139073544
63341647 60428924
63341647 3146127
63341647 123298576
63341647 129821534
63341647 87859880
63341647 74182491
63341647 12932609
63341647 134641509
63341647 124854055
63341647 86274702
63341647 53532312
63341647 39564269
63341647 56732454
63341647 130888786
63341647 83320790
63341647 99798565
63341647 23811950
63341647 138155354
63341647 84861285
63341647 130023226
63341647 126400941
63341647 128591548
63341647 98812844
63341647 44596455
63341647 127131229
63341647 59637088
63341647 110841774
63341647 91090184
63341647 80391807
63341647 75846317
63341647 86390327
63341647 121916654
63341647 120339374
63341647 129817950
63341647 81353533
63341647 67728306
63341647 53880945
63341647 124643525
63341647 54282811
63341647 62390185
63341647 128467501
63341647 68643168
63341647 131998248
63341647 41593558
63341647 57635059
63341647 128277259
63341647 39662617
63341647 51476760
63341647 136091543
63341647 128210588
63341647 89477328
63341647 95953835
63341647 133142801
63341647 86353569
63341647 18605445
63341647 41055731
63341647 113829630
63341647 124750618
63341647 48782267
63341647 133843724
63341647 83783477
63341647 131908305
63341647 37030038
63341647 63527655
63341647 137847448
63341647 38210554
63341647 36272859
63341647 60317802
63341647 55419613
63341647 65370716
63341647 72649334
63341647 112680414
63341647 11789814
63341647 70357234
63341647 129828972
63341647 52227142
63341647 54896251
63341647 84762919
63341647 94939274
63341647 126904671
63341647 60471038
63341647 126820839
63341647 72821828
63341647 130459985
63341647 65495932
63341647 83934350
63341647 128093116
63341647 122567704
63341647 137196267
63341647 105482291
63341647 134528893
63341647 23951508
63341647 102719249
63341647 98614043
63341647 70492806
63341647 122768437
63341647 113799400
63341647 119956126
63341647 80480483
63341647 17637984
63341647 123751717
63341647 67898053
63341647 73589089
63341647 45015000
63341647 27668864
63341647 130344567
63341647 73426605
63341647 55353256
63341647 109035727
63341647 75273184
63341647 138753892
63341647 131728794
63341647 94799549
63341647 120777720
63341647 120753582
63341647 96133676
63341647 43032848
63341647 56934650
63341647 129189978
63341647 104198598
63341647 67656086
63341647 130513546
63341647 126900680
63341647 42475884
63341647 138463600
63341647 136075650
63341647 116209118
63341647 55731328
63341647 48794454
63341647 138600275
63341647 78249949
63341647 129444100
63341647 90539545
63341647 135704516
63341647 108428172
63341647 130359067
63341647 45278912
63341647 52378857
63341647 134940388
63341647 63419024
63341647 124779109
63341647 128962308
63341647 129364645
63341647 138932873
63341647 137769910
63341647 96017833
63341647 77900178
63341647 75594196
63341647 481704
63341647 87848792
63341647 85519311
63341647 137132967
63341647 79870752
63341647 81924467
63341647 13706162
63341647 129280274
63341647 100293849
63341647 126662872
63341647 91339569
63341647 70648760
63341647 138523735
63341647 138115811
63341647 86665709
63341647 104530445
63341647 41951775
63341647 129965750
63341647 87911201
63341647 80046897
63341647 66345736
63341647 68538082
63341647 41991829
63341647 134380214
63341647 64601267
63341647 74817403
63341647 136089316
63341647 125519843
63341647 112465400
63341647 74596125
63341647 63311908
63341647 107817746
63341647 54799668
63341647 126362740
63341647 44926927
63341647 133966432
63341647 70883870
63341647 73850652
63341647 67280818
63341647 39745403
63341647 50727349
63341647 128838681
63341647 75374328
63341647 62668495
63341647 64935473
63341647 2834150
63341647 127026659
63341647 129527697
63341647 85859668
63341647 103358333
63341647 125555901
63341647 82493981
63341647 136771089
63341647 38908040
63341647 42893380
63341647 77747326
63341647 136247390
63341647 135745109
63341647 126651712
63341647 132693130
63341647 68841924
63341647 69174082
63341647 75299598
63341647 40903605
63341647 94077759
63341647 86842831
63341647 77503279
63341647 132916562
63341647 15456013
63341647 68244962
63341647 27468038
63341647 125244253
63341647 25328322
63341647 80213095
63341647 137764076
63341647 51200668
63341647 94287442
63341647 97762106
63341647 89419774
63341647 36232196
63341647 11035539
63341647 130930950
63341647 88847593
63341647 77815719
63341647 116971321
63341647 36032641
63341647 90992557
63341647 82404578
63341647 139066882
63341647 96361370
63341647 81422293
63341647 23479422
63341647 81849835
63341647 35227806
63341647 71711546
63341647 34688865
63341647 1952560
63341647 126023284
63341647 94501122
63341647 121854665
63341647 49189979
63341647 130422035
63341647 94409016
63341647 68814696
63341647 38651981
63341647 86370975
63341647 139826174
63341647 133105084
63341647 90824681
63341647 38933431
63341647 82010092
63341647 130511612
63341647 135362569
63341647 82206079
63341647 129709500
63341647 81563888
63341647 37007975
63341647 127901706
63341647 89216798
63341647 126962150
63341647 138342206
63341647 97693520
63341647 66914006
63341647 32670420
63341647 89580939
63341647 24781275
63341647 82522828
63341647 139145580
63341647 124374153
63341647 131979458
63341647 85389942
63341647 75310146
63341647 128585268
63341647 99867499
63341647 55491845
63341647 75449700
63341647 124280257
63341647 63669800
63341647 84354295
63341647 96710712
63341647 137512488
63341647 45565149
63341647 26894695
63341647 128398455
63341647 137472924
63341647 49453065
63341647 86770120
63341647 108902676
63341647 132770612
63341647 66354976
63341647 87048982
63341647 130035390
63341647 12667683
63341647 69142391
63341647 74367646
63341647 120445710
63341647 68294722
63341647 68278478
63341647 80668146
63341647 84782221
63341647 30179207
63341647 54758599
63341647 90831348
63341647 67458225
63341647 60083694
63341647 110287932
63341647 74474822
63341647 119381084
63341647 131825753
63341647 32700952
63341647 134161361
63341647 58800435
63341647 83584877
63341647 100121445
63341647 84572681
63341647 65201521
63341647 94617110
63341647 127946204
63341647 127487373
63341647 23511975
65037362 120872801
65037362 127802792
65037362 44710307
65037362 88088706
65037362 89209172
65037362 106537555
65037362 92672666
65037362 89253690
65037362 117428173
65037362 70297826
65037362 70027403
65037362 59626423
65037362 70157978
65037362 89224827
65037362 127741067
65037362 104812839
65037362 70630833
65037362 68341848
65037362 47436335
65037362 88367210
65037362 77847221
65037362 90207925
65037362 105748807
65037362 94985982
65037362 109002809
65037362 17336592
65037362 91426899
65037362 39864209
65037362 120482046
65037362 70482135
65037362 136139045
65037362 139980670
65037362 66887178
65037362 62132043
65037362 67162853
65037362 69860869
65037362 105460382
65037362 83422888
68054188 42427563
68054188 49497552
68054188 59860756
68054188 34792517
68054188 87049583
68054188 80930736
68054188 72009679
68054188 91371746
68054188 70860617
68054188 88904607
68054188 131236867
68054188 60027960
68054188 78915109
68054188 121578810
68054188 90775577
68054188 55706945
68054188 71646343
68054188 5889686
68054188 70616444
68054188 35806308
68054188 68403647
68054188 75415023
68054188 89970193
68054188 93704496
59860756 50968499
59860756 68054188
59860756 43604549
59860756 42427563
59860756 62957500
59860756 34792517
59860756 57315849
59860756 36991482
59860756 33615408
59860756 87049583
59860756 52304827
59860756 80930736
59860756 37569154
59860756 77819238
59860756 65156492
59860756 55155289
59860756 88904607
59860756 69231133
59860756 51846829
59860756 39864209
59860756 25059889
59860756 90775577
59860756 79081311
59860756 55706945
59860756 31902518
59860756 35806308
59860756 78271613
59860756 55195850
95738997 70090446
95738997 55715158
95738997 64982983
95738997 81722371
95738997 67096490
95738997 94026944
95738997 56578158
95738997 86110565
95738997 91772103
95738997 88904607
95738997 63527655
95738997 47191155
95738997 69883788
95738997 75079170
95738997 8746222
84445040 64538120
84445040 89517550
84445040 73598005
84445040 70436031
84445040 40603603
84445040 69593511
84445040 88284088
84445040 61575731
84445040 88904607
84445040 49652861
84445040 84732511
84445040 70033422
84445040 91151744
84445040 65042966
84445040 68833653
84445040 60473138
84445040 83443727
84445040 81624148
84445040 66887178
84445040 35806308
84445040 71409974
84445040 74317937
84445040 83584877
131254614 42067447
131254614 28604311
131254614 85032743
131254614 70864879
131254614 26759220
131254614 20345935
131254614 41953020
131254614 27506328
131254614 86847381
131254614 37992322
131254614 28735649
131254614 36323343
131254614 122912902
131254614 112551838
131254614 76521148
131254614 70083318
131254614 134454103
131254614 84434047
131254614 36487336
131254614 32150585
131254614 85522538
131254614 117031826
131254614 42734537
131254614 74543592
131254614 3146127
131254614 88904607
131254614 73053767
131254614 126820839
131254614 135104395
131254614 18926601
131254614 130359067
131254614 45278912
131254614 124779109
131254614 47878528
131254614 129280274
131254614 82069679
131254614 54799668
131254614 39745403
131254614 53780975
131254614 73527350
131254614 25328322
131254614 36032641
131254614 114249195
131254614 32670420
131254614 49453065
131254614 86505661
131254614 84782221
131254614 32700952
131254614 46003754
131254614 127946204
88453436 89209172
88453436 52620389
88453436 63571501
88453436 36218530
88453436 71193985
88453436 70297826
88453436 66953902
88453436 64808912
88453436 70027403
88453436 59626423
88453436 70157978
88453436 68341848
88453436 83836018
88453436 85246292
88453436 88367210
88453436 88904607
88453436 52353436
88453436 81598786
88453436 71350921
88453436 88536146
88453436 43366162
88453436 79732142
88453436 69764882
88453436 72707379
88453436 74317937
130457610 88904607
130457610 34084113
130554238 76416826
130554238 104503247
130554238 6049743
130554238 57075250
130554238 132397066
130554238 34031725
130554238 19648725
130554238 70297826
130554238 70093516
130554238 37992322
130554238 130784259
130554238 43410323
130554238 127632730
130554238 32150585
130554238 11614160
130554238 286757
130554238 86868085
130554238 85268629
130554238 49709475
130554238 120474275
130554238 88904607
130554238 83783477
130554238 69871617
130554238 49647741
130554238 98994465
130554238 74879940
130554238 39745403
130554238 6380402
130554238 54468272
130554238 72099787
132529666 62813340
132529666 83536723
132529666 102333275
132529666 122207124
132529666 56124573
132529666 67594392
132529666 89342519
132529666 84275826
132529666 81017889
132529666 65898908
132529666 100469652
132529666 108469283
132529666 132395230
132529666 74987044
132529666 123097784
132529666 93078918
132529666 129661922
132529666 90660666
132529666 131204175
132529666 122660791
132529666 88723466
132529666 87659063
132529666 130277768
132529666 82762075
132529666 88904607
132529666 92820146
132529666 90284605
132529666 75846317
132529666 41563768
132529666 82560704
132529666 87825738
132529666 108464150
132529666 79012762
132529666 76327975
132529666 138463600
132529666 52378857
132529666 96017833
132529666 87848792
132529666 77001043
132529666 79732142
132529666 57766415
132529666 11031443
132529666 85416769
132529666 65085356
132529666 68814696
132529666 1912733
132529666 37007975
132529666 127901706
132529666 137512488
132529666 83957890
132529666 132770612
132529666 136389465
132529666 99715386
132529666 83584877
132529666 88240567
90775577 47433964
90775577 127529104
90775577 68054188
90775577 169366
90775577 42427563
90775577 57311926
90775577 69004385
90775577 86471411
90775577 59860756
90775577 29288260
90775577 71193985
90775577 79526435
90775577 87049583
90775577 91005995
90775577 43576706
90775577 47939198
90775577 88875371
90775577 37569154
90775577 67935932
90775577 35427725
90775577 82924143
90775577 3631546
90775577 88904607
90775577 45407543
90775577 114460586
90775577 18351284
90775577 33492033
90775577 27895520
90775577 775070
90775577 76872804
90775577 49318960
90775577 71338191
90775577 71350921
90775577 124347793
90775577 65085190
90775577 39864209
90775577 10473056
90775577 79732142
90775577 45015915
90775577 61711010
90775577 6010021
90775577 30998043
90775577 82225673
90775577 70905526
80354315 67371412
80354315 9582154
80354315 83358163
80354315 64053403
80354315 30012814
80354315 52931955
80354315 88904607
80354315 84746209
80354315 56683863
80354315 79599181
80354315 121578810
80354315 38468192
80354315 77235810
80354315 43339062
17314656 91916558
17314656 46095641
17314656 83902972
17314656 94411354
17314656 58528100
17314656 61872674
17314656 87007149
17314656 135365487
17314656 138010097
17314656 24971748
17314656 79333160
17314656 27845585
17314656 75484740
17314656 86105454
17314656 82203516
17314656 74642085
17314656 63350167
17314656 56417494
17314656 82455440
17314656 82715917
17314656 53205525
17314656 62624866
17314656 64600987
17314656 16921805
17314656 53408403
17314656 85811367
17314656 62521872
17314656 65660446
17314656 52953624
17314656 64053403
17314656 55715158
17314656 53274772
17314656 82171914
17314656 65408100
17314656 89220978
17314656 48299425
17314656 47675301
17314656 137005408
17314656 73180004
17314656 82715934
17314656 85110779
17314656 64982983
17314656 63001122
17314656 64936329
17314656 42816867
17314656 61154103
17314656 78233252
17314656 36629179
17314656 81722371
17314656 103185974
17314656 42018149
17314656 51195964
17314656 70689893
17314656 56776084
17314656 65984212
17314656 85947592
17314656 51696342
17314656 80816235
17314656 67594839
17314656 78484374
17314656 73887110
17314656 52873303
17314656 56578158
17314656 85923261
17314656 88434314
17314656 82173802
17314656 32590399
17314656 78403918
17314656 53080524
17314656 51510677
17314656 58827792
17314656 30768082
17314656 88904607
17314656 51205190
17314656 49652861
17314656 59126248
17314656 130888786
17314656 65807855
17314656 43037038
17314656 72058596
17314656 51951825
17314656 33017249
17314656 65571231
17314656 64982676
17314656 62098776
17314656 87162433
17314656 98725349
17314656 66294602
17314656 42960585
17314656 64678442
17314656 70021011
17314656 70482165
17314656 48794454
17314656 76532183
17314656 62998023
17314656 74874485
17314656 58385334
17314656 55954265
17314656 67506383
17314656 91361989
17314656 58102482
17314656 76764128
17314656 29897531
17314656 75079170
17314656 129582838
17314656 83443727
17314656 89090644
17314656 56943295
17314656 81013774
17314656 74672064
17314656 78219362
17314656 86254212
17314656 7774977
17314656 66826042
17314656 54645362
17314656 70715533
17314656 29918156
17314656 72707379
17314656 90557911
17314656 53317079
17314656 88176299
17314656 61007293
17314656 115080143
17314656 51740529
17314656 29739623
17314656 60475004
17314656 65105187
17314656 8746222
17314656 63331781
17314656 54234625
17314656 90831348
17314656 56646667
17314656 29411270
17314656 75678227
87952587 87361070
87952587 76180849
87952587 30991316
87952587 75792992
87952587 59001529
87952587 82448930
87952587 69514918
87952587 29076680
87952587 66371993
87952587 20834228
87952587 70027403
87952587 37009597
87952587 60766577
87952587 10257906
87952587 56200132
87952587 51588861
87952587 21977917
87952587 70813503
87952587 27283484
87952587 4934621
87952587 88904607
87952587 80533549
87952587 69408883
87952587 75010317
87952587 71338191
87952587 49342997
87952587 42475884
87952587 65937316
87952587 80958923
87952587 67839326
87952587 64473825
87952587 35806308
87952587 4247530
87952587 65085356
87952587 80141306
87952587 70789254
87952587 69603146
69764882 29928894
69764882 80280849
69764882 29786828
69764882 53205525
69764882 77639998
69764882 88284088
69764882 4095884
69764882 61575731
69764882 88904607
69764882 71565211
69764882 91415985
69764882 72141610
69764882 88453436
69764882 74874485
69764882 72707379
69764882 79455132
69764882 74317937
89128016 74353827
89128016 82557285
89128016 88904607
59626423 116697335
59626423 79220325
59626423 88088706
59626423 89209172
59626423 92672666
59626423 61620369
59626423 64935031
59626423 70436031
59626423 24380615
59626423 93733440
59626423 71193985
59626423 70297826
59626423 85811367
59626423 37012070
59626423 70027403
59626423 138681934
59626423 137558613
59626423 89224827
59626423 36629179
59626423 83836018
59626423 85862080
59626423 76854985
59626423 47436335
59626423 88367210
59626423 81422843
59626423 94985982
59626423 91415985
59626423 88971515
59626423 54980667
59626423 54103649
59626423 65037362
59626423 114324227
59626423 88453436
59626423 85785411
59626423 71350921
59626423 84992043
59626423 39864209
59626423 47815721
59626423 23173875
59626423 104999074
59626423 55749439
59626423 136139045
59626423 75281462
59626423 83443727
59626423 139980670
59626423 77417832
59626423 69741861
59626423 133665182
59626423 67162853
59626423 75379566
59626423 63669800
59626423 138488912
59626423 69944806
88367210 91916558
88367210 79220325
88367210 88088706
88367210 89209172
88367210 82535796
88367210 92672666
88367210 70436031
88367210 71193985
88367210 70297826
88367210 53408403
88367210 85811367
88367210 70027403
88367210 59626423
88367210 89224827
88367210 58154907
88367210 36629179
88367210 97061978
88367210 76854985
88367210 47436335
88367210 88853667
88367210 81422843
88367210 94985982
88367210 91415985
88367210 71936682
88367210 65037362
88367210 81598786
88367210 28447018
88367210 88453436
88367210 85785411
88367210 71350921
88367210 83443727
88367210 67162853
88367210 69944806
88367210 90831348
71565211 29928894
71565211 89050918
71565211 77639998
71565211 37569154
71565211 11798065
71565211 61575731
71565211 91415985
71565211 88971515
71565211 94572429
71565211 74874485
71565211 79732142
71565211 72009481
71565211 74353827
71565211 69764882
71565211 72707379
71565211 2447407
71565211 79455132
71565211 93704496
71565211 74317937
60473138 27350907
60473138 82163741
60473138 82278981
60473138 27352591
60473138 52647574
60473138 66250691
60473138 82455440
60473138 73598005
60473138 84276994
60473138 13052458
60473138 70436031
60473138 77639998
60473138 78522697
60473138 54127606
60473138 89070838
60473138 71589020
60473138 74987044
60473138 88284088
60473138 84445040
60473138 66257070
60473138 84608683
60473138 75240703
60473138 63371731
60473138 52873303
60473138 62007649
60473138 59143570
60473138 47141082
60473138 83353862
60473138 69589755
60473138 91415985
60473138 56938544
60473138 73382028
60473138 89938261
60473138 62152606
60473138 64049821
60473138 76034230
60473138 75314404
60473138 74874485
60473138 68867484
60473138 71804844
60473138 83443727
60473138 69002632
60473138 35806308
60473138 83629940
60473138 79436580
60473138 60449022
60473138 72707379
60473138 73726156
60473138 73250254
107014260 114553332
107014260 51939691
107014260 63501332
107014260 25378911
107014260 91415985
107014260 92086625
107014260 74921854
107014260 88159874
107014260 90736666
63669800 77251783
63669800 133068383
63669800 95742314
63669800 84608691
63669800 92826408
63669800 87094786
63669800 81029321
63669800 122543309
63669800 59063881
63669800 86105454
63669800 87078588
63669800 88992676
63669800 54714164
63669800 86458299
63669800 64241421
63669800 128443105
63669800 87295294
63669800 91226636
63669800 68480686
63669800 110187209
63669800 68632469
63669800 80344251
63669800 112897038
63669800 87254571
63669800 89685816
63669800 75049632
63669800 119775381
63669800 72640609
63669800 82391049
63669800 82632792
63669800 77418960
63669800 119867197
63669800 128057341
63669800 95484266
63669800 92899292
63669800 80792409
63669800 48299425
63669800 84699595
63669800 59626423
63669800 85834227
63669800 68547674
63669800 125738217
63669800 79146605
63669800 123097784
63669800 105157247
63669800 94762239
63669800 91819657
63669800 103185974
63669800 80778264
63669800 67096490
63669800 68252112
63669800 86568770
63669800 121722220
63669800 92408860
63669800 68357606
63669800 48737548
63669800 63310156
63669800 103783481
63669800 95290168
63669800 80792572
63669800 81945019
63669800 82052503
63669800 86605977
63669800 82780891
63669800 127816348
63669800 851366
63669800 104561345
63669800 91963912
63669800 91729443
63669800 67927510
63669800 91415985
63669800 87670824
63669800 90894248
63669800 123181402
63669800 59637088
63669800 126137884
63669800 86390327
63669800 99597793
63669800 90492236
63669800 67728306
63669800 131998248
63669800 51476760
63669800 95928633
63669800 71816876
63669800 63527655
63669800 137847448
63669800 85837872
63669800 65370716
63669800 72649334
63669800 89818900
63669800 95450381
63669800 77295548
63669800 80480483
63669800 75273184
63669800 95279429
63669800 64684303
63669800 55731328
63669800 86263356
63669800 41951775
63669800 80046897
63669800 115568407
63669800 128353343
63669800 61409789
63669800 67718037
63669800 63341647
63669800 94077759
63669800 68244962
63669800 123097354
63669800 92970104
63669800 88847593
63669800 82404578
63669800 71711546
63669800 119511004
63669800 34688865
63669800 88171220
63669800 89216798
63669800 84354295
63669800 68294722
63669800 68278478
63669800 90770530
63669800 90831348
63669800 67458225
79455132 69764882
79455132 71565211
79455132 91415985
123333315 71489456
123333315 92903715
123333315 71193985
123333315 56928238
123333315 46704340
123333315 93096804
123333315 128579002
123333315 88971515
123333315 113476373
123333315 32942916
123333315 103081477
123333315 124639385
123333315 93097020
94572429 94239726
94572429 73336015
94572429 74317937
94572429 136289338
94572429 71565211
94572429 88971515
94239726 136542350
94239726 25033480
94239726 131781188
94239726 130894127
94239726 131521442
94239726 48978897
94239726 88971515
94239726 94572429
94239726 127641560
94239726 136544614
94239726 131528418
128412002 88971515
73336015 79258920
73336015 109848088
73336015 73783189
73336015 94572429
73336015 88971515
73336015 127814176
73336015 87459779
75062457 98318188
75062457 86276486
75062457 91082621
88514894 77251783
88514894 83618398
88514894 88812545
88514894 88850777
88514894 87964682
88514894 79557830
88514894 78031217
88514894 86370975
88514894 86949214
88850777 88514894
88850777 88088706
88850777 89517550
88850777 62521872
88850777 87591024
88850777 61154103
88850777 90124887
88850777 58955920
88850777 82146785
88850777 89201761
88850777 82977960
88850777 88434314
88850777 66752404
88850777 88878004
88850777 79557830
88850777 83354291
88850777 66470919
88850777 78062446
88850777 84169915
88850777 82316921
88850777 45845449
88850777 87662842
88850777 75686539
88850777 66887178
88850777 83877222
88850777 58800435
61154103 104181836
61154103 67067737
61154103 63920663
61154103 85491973
61154103 72715722
61154103 93049942
61154103 87091229
61154103 88850777
61154103 62521872
61154103 82171914
61154103 86453157
61154103 82557285
61154103 94038315
61154103 59949136
61154103 75665439
61154103 82146785
61154103 68371504
61154103 77053121
61154103 82977960
61154103 56578158
61154103 94985982
61154103 64967753
61154103 51510677
61154103 64356572
61154103 79557830
61154103 64982676
61154103 84169915
61154103 58102482
61154103 17314656
61154103 45845449
61154103 83877222
61154103 44260467
61154103 60095813
61154103 40743434
61154103 69287891
61154103 47917494
61154103 84229494
61154103 65830803
61154103 105460382
82146785 95827452
82146785 80265394
82146785 76175396
82146785 57075250
82146785 97194045
82146785 116240488
82146785 54839414
82146785 81509786
82146785 125959614
82146785 97192286
82146785 92971666
82146785 76114494
82146785 118379556
82146785 94652820
82146785 134087255
82146785 128443105
82146785 122830925
82146785 64693693
82146785 88583467
82146785 128878360
82146785 51612624
82146785 87254571
82146785 77436918
82146785 88850777
82146785 96057493
82146785 135921278
82146785 75493841
82146785 86453157
82146785 77418960
82146785 60319036
82146785 57560388
82146785 73497770
82146785 92899292
82146785 122912902
82146785 82189159
82146785 100793426
82146785 61154103
82146785 85397817
82146785 98968706
82146785 94762239
82146785 58977038
82146785 86871319
82146785 93557292
82146785 82258666
82146785 101753140
82146785 55206226
82146785 127697514
82146785 83350136
82146785 83637563
82146785 90221396
82146785 82914670
82146785 94985982
82146785 38659485
82146785 82582622
82146785 82970433
82146785 90236717
82146785 81807580
82146785 83367752
82146785 138135843
82146785 104145961
82146785 93433591
82146785 124931825
82146785 80223080
82146785 126631319
82146785 79557830
82146785 87825738
82146785 131429732
82146785 131063899
82146785 89818900
82146785 53986183
82146785 93397014
82146785 72809199
82146785 95279429
82146785 86715933
82146785 91096074
82146785 37705788
82146785 96017833
82146785 92969884
82146785 52506129
82146785 58876815
82146785 127914424
82146785 30176075
82146785 74879940
82146785 126651712
82146785 93668364
82146785 57863186
82146785 33401280
82146785 133126425
82146785 97192640
82146785 74668780
82146785 88521661
82146785 94718428
82146785 95046206
90086139 79557830
90086139 90204944
94985982 116697335
94985982 88088706
94985982 89209172
94985982 96035176
94985982 92672666
94985982 89517550
94985982 89253690
94985982 61620369
94985982 62521872
94985982 70027403
94985982 138681934
94985982 59626423
94985982 112551838
94985982 137558613
94985982 96014764
94985982 61154103
94985982 104812839
94985982 85862080
94985982 84113134
94985982 82146785
94985982 88367210
94985982 81422843
94985982 85342408
94985982 140322114
94985982 125047030
94985982 65037362
94985982 114324227
94985982 79557830
94985982 66470919
94985982 100711142
94985982 74632083
94985982 137972009
94985982 127732654
94985982 82316921
94985982 136139045
94985982 83443727
94985982 139980670
94985982 69741861
94985982 83144049
94985982 96651384
94985982 133665182
94985982 125380415
94985982 99713587
94985982 138488912
94985982 69944806
94985982 105460382
77604953 64456128
77604953 79557830
77604953 68026610
105460382 116697335
105460382 88088706
105460382 138332436
105460382 92672666
105460382 89253690
105460382 138681934
105460382 96014764
105460382 61154103
105460382 104812839
105460382 98317074
105460382 94985982
105460382 65037362
105460382 110871941
105460382 79557830
105460382 66470919
105460382 100711142
105460382 74632083
105460382 137972009
105460382 82316921
105460382 69741861
105460382 67162853
105460382 125380415
105460382 127820872
126259354 128233796
126259354 120049288
126259354 125509573
126259354 119446078
126259354 124675018
126259354 122920576
126259354 125644164
126259354 97738390
126259354 125008119
126259354 126253608
126259354 123015802
126259354 126544729
126259354 77924466
126259354 57085240
126259354 101036231
126259354 56814815
126259354 132218968
126259354 117117016
126259354 134915996
126259354 121095018
126259354 124938763
126259354 130982906
126259354 125047030
126259354 117585466
126259354 132745981
126259354 126665555
126259354 91151744
126259354 74632083
126259354 127184067
126259354 129691091
126259354 126278119
126259354 85319596
126259354 127010728
126259354 124183689
126259354 126560339
126259354 56748411
126259354 125046131
126259354 126778938
126259354 121677713
126259354 129585393
126259354 135802101
126259354 136210267
125644164 136749672
125644164 128233796
125644164 126259354
125644164 128915399
125644164 120049288
125644164 128476301
125644164 128961912
125644164 138332436
125644164 125509573
125644164 124675018
125644164 129318926
125644164 138512739
125644164 97738390
125644164 125008119
125644164 126253608
125644164 123015802
125644164 126544729
125644164 77924466
125644164 128294972
125644164 139807713
125644164 129357975
125644164 127561660
125644164 129999421
125644164 128380471
125644164 128853380
125644164 124938763
125644164 125047030
125644164 117585466
125644164 129106533
125644164 131435874
125644164 91151744
125644164 127184067
125644164 129691091
125644164 133443173
125644164 126278119
125644164 138391598
125644164 127010728
125644164 124183689
125644164 126560339
125644164 128447383
125644164 137578482
125644164 125046131
125644164 138467871
125644164 126778938
125644164 121677713
125644164 127820872
125644164 129585393
125644164 128307869
125644164 130227635
125644164 137002500
54443429 77251783
54443429 122288171
54443429 113704582
54443429 67594696
54443429 54525900
54443429 37987299
54443429 84608691
54443429 60520138
54443429 48512706
54443429 42427567
54443429 3665767
54443429 46205350
54443429 70823662
54443429 59356166
54443429 70204856
54443429 76912974
54443429 52673121
54443429 72715722
54443429 103348759
54443429 77708228
54443429 64693693
54443429 31773714
54443429 69514918
54443429 85007561
54443429 61656827
54443429 70251401
54443429 37318500
54443429 89137315
54443429 23080268
54443429 63247260
54443429 69120423
54443429 56670076
54443429 61170060
54443429 39751951
54443429 57312154
54443429 60075566
54443429 78341876
54443429 20834228
54443429 71921737
54443429 62375605
54443429 51248645
54443429 127831563
54443429 47675301
54443429 69574167
54443429 54127606
54443429 60583359
54443429 76807185
54443429 64319721
54443429 64982983
54443429 37009597
54443429 78091090
54443429 50895069
54443429 41301551
54443429 79762200
54443429 95131155
54443429 46412468
54443429 72901426
54443429 51017606
54443429 33402368
54443429 42018149
54443429 26390735
54443429 105505193
54443429 53626955
54443429 68252112
54443429 36574756
54443429 139544748
54443429 61983657
54443429 61165890
54443429 93927236
54443429 63976367
54443429 57300526
54443429 46649704
54443429 59482714
54443429 66191087
54443429 71638347
54443429 36725848
54443429 47436335
54443429 78434197
54443429 32488812
54443429 41344221
54443429 65399523
54443429 51481978
54443429 57920155
54443429 44088352
54443429 58516495
54443429 75301179
54443429 56992834
54443429 71672534
54443429 851366
54443429 2077105
54443429 85923261
54443429 72468873
54443429 77493042
54443429 29492298
54443429 72586463
54443429 69804307
54443429 24196655
54443429 57503829
54443429 124021881
54443429 67565028
54443429 68859660
54443429 20179010
54443429 51765338
54443429 68671004
54443429 80100385
54443429 76401893
54443429 51646507
54443429 69468791
54443429 89598298
54443429 70496662
54443429 59126248
54443429 46776855
54443429 47780597
54443429 69855287
54443429 68643168
54443429 57635059
54443429 70032651
54443429 43878700
54443429 93299521
54443429 80472895
54443429 6719682
54443429 52653762
54443429 70357234
54443429 28436360
54443429 51012049
54443429 91543382
54443429 83934350
54443429 67793641
54443429 48629183
54443429 91151744
54443429 65650372
54443429 83455103
54443429 59580060
54443429 64121261
54443429 4849696
54443429 39154887
54443429 67804462
54443429 85226197
54443429 81924467
54443429 139545140
54443429 70250312
54443429 80958923
54443429 66345736
54443429 72289755
54443429 44926927
54443429 129582838
54443429 70883870
54443429 64902424
54443429 54832094
54443429 62668495
54443429 61165689
54443429 28720574
54443429 63341647
54443429 69174082
54443429 11035539
54443429 35227806
54443429 34688865
54443429 22078933
54443429 68814696
54443429 135181620
54443429 44780606
54443429 70435071
54443429 62160338
54443429 124280257
54443429 48033256
54443429 28859175
54443429 69142391
54443429 66254066
54443429 71922220
54443429 54758599
54443429 37244680
54443429 62744959
126253608 126259354
126253608 120049288
126253608 126635795
126253608 63917437
126253608 125509573
126253608 124675018
126253608 124784499
126253608 125644164
126253608 97738390
126253608 125008119
126253608 123015802
126253608 126544729
126253608 121709541
126253608 77924466
126253608 57085240
126253608 139807713
126253608 132218968
126253608 124910582
126253608 124770358
126253608 124938763
126253608 125047030
126253608 117585466
126253608 132745981
126253608 91151744
126253608 74632083
126253608 127184067
126253608 129691091
126253608 126278119
126253608 138391598
126253608 127010728
126253608 126560339
126253608 137578482
126253608 125046131
126253608 34688865
126253608 126778938
126253608 121677713
126253608 81313295
126253608 136210267
126253608 137002500
126253608 65935233
85862080 92672666
85862080 59626423
85862080 89224827
85862080 68341848
85862080 94985982
85862080 83897966
85862080 82964684
85862080 60223625
85862080 55419613
85862080 91151744
85862080 61415988
85862080 69303900
85862080 68552483
85862080 67162853
139544748 139545140
139544748 54443429
139544748 91151744
139544748 139997773
71264372 77537082
71264372 82535796
71264372 59901685
71264372 85811367
71264372 77172775
71264372 60081973
71264372 81059578
71264372 87973327
71264372 79765828
71264372 103783481
71264372 73615297
71264372 75224757
71264372 30781455
71264372 64644300
71264372 91151744
71264372 95738151
71264372 45845449
71264372 63360047
71264372 94364697
71264372 72647886
71264372 84833462
71264372 61226312
117585466 123943139
117585466 58433802
117585466 126259354
117585466 118745694
117585466 132944314
117585466 127797333
117585466 125644164
117585466 97738390
117585466 126253608
117585466 98458498
117585466 91362545
117585466 121095018
117585466 128831893
117585466 91151744
117585466 127184067
117585466 138391598
117585466 124183689
117585466 98223218
117585466 44019602
117585466 126560339
117585466 133895861
117585466 125046131
117585466 121677713
117585466 128154550
117585466 127820872
117585466 109833860
126665555 126259354
126665555 83427496
126665555 127811011
126665555 126730998
126665555 87229351
126665555 91151744
126665555 127184067
126665555 130001947
126665555 87229234
126665555 91688485
17637984 135725761
17637984 131340221
17637984 79280001
17637984 38747003
17637984 116422869
17637984 104785749
17637984 10953843
17637984 128091114
17637984 77090984
17637984 41081702
17637984 56471153
17637984 24514712
17637984 51284848
17637984 38695030
17637984 50698455
17637984 101024972
17637984 45278404
17637984 62619629
17637984 84801932
17637984 134168351
17637984 109716770
17637984 67594696
17637984 90139026
17637984 18200399
17637984 55868206
17637984 29214842
17637984 133757340
17637984 123234937
17637984 115433289
17637984 42067447
17637984 131160507
17637984 86026445
17637984 84499604
17637984 87080387
17637984 5436459
17637984 82481851
17637984 28975993
17637984 127782046
17637984 91951436
17637984 80231601
17637984 58020904
17637984 48807115
17637984 133584288
17637984 89952359
17637984 46591238
17637984 105826655
17637984 121791249
17637984 50816255
17637984 127927490
17637984 48882385
17637984 129731715
17637984 110949263
17637984 75469038
17637984 53669334
17637984 59899497
17637984 72738403
17637984 71117648
17637984 20658581
17637984 126660201
17637984 28071287
17637984 56378462
17637984 57844417
17637984 48512706
17637984 19323195
17637984 128261644
17637984 123929460
17637984 75217241
17637984 139544352
17637984 115886257
17637984 128800863
17637984 32601255
17637984 42427567
17637984 116223852
17637984 46205350
17637984 51917599
17637984 24548321
17637984 77737097
17637984 40621680
17637984 126610843
17637984 84301419
17637984 4355887
17637984 131824220
17637984 29735983
17637984 91682982
17637984 92228240
17637984 17386000
17637984 11702853
17637984 78223432
17637984 43529587
17637984 128691117
17637984 96035176
17637984 71184942
17637984 7844400
17637984 135853725
17637984 79910125
17637984 139399293
17637984 63130132
17637984 83092128
17637984 126063880
17637984 39177548
17637984 68278490
17637984 45665508
17637984 55084512
17637984 125798157
17637984 125977496
17637984 87443217
17637984 27667942
17637984 49616423
17637984 60938723
17637984 31043184
17637984 80819282
17637984 136010390
17637984 126251420
17637984 109559846
17637984 83829731
17637984 59896503
17637984 88882130
17637984 136035833
17637984 37807442
17637984 85482072
17637984 116022307
17637984 131610514
17637984 90863438
17637984 126574494
17637984 138691455
17637984 44764088
17637984 110062537
17637984 56085667
17637984 127776213
17637984 65675026
17637984 64693693
17637984 110887075
17637984 39132334
17637984 67591507
17637984 2534274
17637984 79106797
17637984 18585489
17637984 3762934
17637984 81850713
17637984 119698396
17637984 86548379
17637984 37375984
17637984 103036371
17637984 74965186
17637984 118793403
17637984 111200778
17637984 52641486
17637984 52799371
17637984 131517895
17637984 126824157
17637984 54319453
17637984 136865129
17637984 126358510
17637984 12906047
17637984 42201927
17637984 91437645
17637984 110220755
17637984 68087987
17637984 9308429
17637984 65566897
17637984 36133219
17637984 25850199
17637984 2923613
17637984 68632469
17637984 136424193
17637984 70251401
17637984 30858934
17637984 38152169
17637984 62382126
17637984 36264030
17637984 109022129
17637984 74520005
17637984 19648725
17637984 73848845
17637984 37318500
17637984 36599008
17637984 138618506
17637984 61051089
17637984 131153771
17637984 96923337
17637984 128734683
17637984 39473762
17637984 58210235
17637984 128587650
17637984 122812368
17637984 42627993
17637984 119308315
17637984 93595648
17637984 125792129
17637984 131988442
17637984 49901008
17637984 31897290
17637984 25122959
17637984 69754911
17637984 122396878
17637984 45301436
17637984 47878164
17637984 87194804
17637984 72640609
17637984 65098761
17637984 1983796
17637984 102716726
17637984 60081973
17637984 129314115
17637984 37719940
17637984 43887541
17637984 40533297
17637984 82817960
17637984 50273042
17637984 52953624
17637984 58770757
17637984 60838705
17637984 54724047
17637984 75591103
17637984 127626426
17637984 87781302
17637984 127372615
17637984 39877756
17637984 67594392
17637984 127844195
17637984 80162124
17637984 89342519
17637984 72636270
17637984 121992244
17637984 42570853
17637984 93174384
17637984 90491314
17637984 63260067
17637984 55026008
17637984 135767649
17637984 86041372
17637984 55420337
17637984 57312154
17637984 84275826
17637984 81414622
17637984 78054605
17637984 82656366
17637984 101986504
17637984 134736319
17637984 129924847
17637984 11073779
17637984 74922749
17637984 108781201
17637984 52943521
17637984 65264356
17637984 57560388
17637984 47831704
17637984 133905556
17637984 8800766
17637984 55964473
17637984 32824053
17637984 65898908
17637984 43488394
17637984 70093516
17637984 128176429
17637984 891335
17637984 65526230
17637984 103422482
17637984 37992322
17637984 100862545
17637984 136340170
17637984 54473131
17637984 28014451
17637984 48272238
17637984 139461704
17637984 131157101
17637984 58128337
17637984 87811020
17637984 35168646
17637984 42501438
17637984 28735649
17637984 84985820
17637984 107807343
17637984 108974813
17637984 51248645
17637984 3593798
17637984 70403993
17637984 92997601
17637984 45692071
17637984 34813950
17637984 61720520
17637984 43495036
17637984 25409551
17637984 77881820
17637984 36323343
17637984 65161460
17637984 119971947
17637984 124863845
17637984 62206877
17637984 48299425
17637984 73430049
17637984 85320224
17637984 53961484
17637984 132625497
17637984 56206948
17637984 58146067
17637984 89881774
17637984 91457233
17637984 78005538
17637984 17260789
17637984 61599431
17637984 86606989
17637984 75709920
17637984 83369208
17637984 54127606
17637984 57386255
17637984 126536830
17637984 86570497
17637984 122143612
17637984 73008775
17637984 24677128
17637984 45871927
17637984 76807185
17637984 55299594
17637984 63038457
17637984 129560725
17637984 101911883
17637984 61755668
17637984 50709837
17637984 64200173
17637984 12616282
17637984 81721288
17637984 118591974
17637984 61069405
17637984 43336688
17637984 71589020
17637984 123920050
17637984 50313206
17637984 22929751
17637984 64982983
17637984 90591258
17637984 86012977
17637984 2764315
17637984 72706769
17637984 25155981
17637984 116495601
17637984 37009597
17637984 100132431
17637984 80288796
17637984 74821592
17637984 54453179
17637984 76521148
17637984 86510322
17637984 57741548
17637984 58804805
17637984 72936161
17637984 123097784
17637984 50895069
17637984 66580619
17637984 41301551
17637984 79762200
17637984 135149505
17637984 70083318
17637984 134454103
17637984 84374193
17637984 118651
17637984 63297818
17637984 99523759
17637984 17180792
17637984 138149360
17637984 75369478
17637984 51458138
17637984 24705546
17637984 58154907
17637984 61420502
17637984 95481013
17637984 108161527
17637984 81059578
17637984 55775425
17637984 33402368
17637984 117612730
17637984 136955894
17637984 6436323
17637984 77502732
17637984 47221553
17637984 25632390
17637984 130623841
17637984 127632730
17637984 137233119
17637984 124255332
17637984 67614592
17637984 133976884
17637984 103206738
17637984 25057253
17637984 58786153
17637984 49181755
17637984 26390735
17637984 125347782
17637984 47287733
17637984 36487336
17637984 10257906
17637984 47022882
17637984 87811568
17637984 46583582
17637984 40362575
17637984 92201946
17637984 580395
17637984 32150585
17637984 139240370
17637984 64126880
17637984 286757
17637984 125969405
17637984 76056891
17637984 79467686
17637984 131969970
17637984 15443715
17637984 126012410
17637984 54579811
17637984 95212436
17637984 96443620
17637984 129052814
17637984 74343232
17637984 95302907
17637984 93927236
17637984 60634408
17637984 28197548
17637984 87508362
17637984 113744396
17637984 39914991
17637984 63976367
17637984 75397603
17637984 63134497
17637984 135567429
17637984 85522538
17637984 96345771
17637984 79765828
17637984 103783481
17637984 82328964
17637984 128132330
17637984 87930383
17637984 91802145
17637984 126375089
17637984 135544886
17637984 6752888
17637984 66224869
17637984 101715690
17637984 81820908
17637984 247270
17637984 32488812
17637984 50010285
17637984 104881120
17637984 128869220
17637984 130872592
17637984 99472655
17637984 114797933
17637984 82777003
17637984 127727924
17637984 8666510
17637984 134750046
17637984 53978503
17637984 49326886
17637984 45765044
17637984 16782209
17637984 10818676
17637984 121190617
17637984 75717736
17637984 24594254
17637984 83049457
17637984 60592007
17637984 25300053
17637984 26212837
17637984 54624085
17637984 70239289
17637984 46132451
17637984 101051894
17637984 63341186
17637984 42111260
17637984 52688734
17637984 1029707
17637984 46336488
17637984 136403699
17637984 77435779
17637984 42605458
17637984 82780891
17637984 42130730
17637984 55751639
17637984 125182294
17637984 123093312
17637984 128862783
17637984 74034733
17637984 54159211
17637984 50296765
17637984 130277768
17637984 36759338
17637984 134653956
17637984 134432047
17637984 73137775
17637984 77758729
17637984 84897282
17637984 75994891
17637984 120563919
17637984 109318399
17637984 56180210
17637984 122535929
17637984 74722053
17637984 29492298
17637984 69804307
17637984 123347425
17637984 116571385
17637984 126849439
17637984 35313823
17637984 130786177
17637984 96224614
17637984 4737782
17637984 81632828
17637984 60836048
17637984 67965921
17637984 58238756
17637984 118364111
17637984 124021881
17637984 93398697
17637984 65036574
17637984 66560325
17637984 95625058
17637984 128276760
17637984 73970363
17637984 93152169
17637984 32882539
17637984 131089937
17637984 109974642
17637984 58139759
17637984 28624423
17637984 124907849
17637984 72290953
17637984 72459350
17637984 94633687
17637984 70881674
17637984 7897978
17637984 94577883
17637984 90666957
17637984 68671004
17637984 42734537
17637984 48232600
17637984 138284392
17637984 35011972
17637984 49709475
17637984 51646507
17637984 139073544
17637984 44055909
17637984 60428924
17637984 3146127
17637984 58827792
17637984 136762857
17637984 23631555
17637984 129821534
17637984 64429599
17637984 126518598
17637984 28735396
17637984 74182491
17637984 57597576
17637984 93961265
17637984 24162733
17637984 124854055
17637984 134559605
17637984 92820146
17637984 53532312
17637984 90284605
17637984 64456786
17637984 102106751
17637984 58935819
17637984 129354919
17637984 130888786
17637984 99731495
17637984 110747895
17637984 83413838
17637984 23811950
17637984 138155354
17637984 93328730
17637984 92028282
17637984 19748898
17637984 130023226
17637984 12617218
17637984 87712911
17637984 126400941
17637984 70957381
17637984 81822352
17637984 128591548
17637984 136872037
17637984 98812844
17637984 117800658
17637984 44596455
17637984 127131229
17637984 47780597
17637984 54921728
17637984 110841774
17637984 91090184
17637984 27624547
17637984 74224622
17637984 68018853
17637984 38547884
17637984 121916654
17637984 82387719
17637984 9269932
17637984 137405486
17637984 53880945
17637984 127202947
17637984 54282811
17637984 62390185
17637984 127014879
17637984 81595011
17637984 41593558
17637984 77997648
17637984 128277259
17637984 57978202
17637984 136091543
17637984 95953835
17637984 70032651
17637984 18605445
17637984 42761491
17637984 113829630
17637984 43878700
17637984 81265738
17637984 48782267
17637984 60365220
17637984 85495942
17637984 71338191
17637984 88739723
17637984 90579116
17637984 133129116
17637984 104962979
17637984 119858657
17637984 83783477
17637984 23224194
17637984 87664725
17637984 6719682
17637984 37030038
17637984 82344066
17637984 61952801
17637984 68277604
17637984 14864005
17637984 38210554
17637984 60696658
17637984 60317802
17637984 70931962
17637984 91553604
17637984 55419613
17637984 62086069
17637984 94495724
17637984 114720431
17637984 62304236
17637984 72649334
17637984 112680414
17637984 11789814
17637984 70357234
17637984 36466396
17637984 44976575
17637984 68941743
17637984 129828972
17637984 36987446
17637984 91089762
17637984 74481171
17637984 90573920
17637984 89952314
17637984 84762919
17637984 30098828
17637984 63037869
17637984 28436360
17637984 126904671
17637984 60471038
17637984 72821828
17637984 126820839
17637984 80168623
17637984 40894049
17637984 130459985
17637984 65495932
17637984 79249196
17637984 34446569
17637984 87162433
17637984 122567704
17637984 60286750
17637984 105482291
17637984 102719249
17637984 28034128
17637984 131362085
17637984 98614043
17637984 83273931
17637984 105600187
17637984 109805139
17637984 75862930
17637984 28917479
17637984 113799400
17637984 80480483
17637984 60469313
17637984 45015000
17637984 78655200
17637984 130344567
17637984 55353256
17637984 138753892
17637984 94799549
17637984 70024338
17637984 84963353
17637984 120753582
17637984 79012762
17637984 23735076
17637984 88016971
17637984 43032848
17637984 89251433
17637984 56934650
17637984 129189978
17637984 91096074
17637984 54832042
17637984 100592338
17637984 76059194
17637984 25186955
17637984 104198598
17637984 122999259
17637984 42475884
17637984 126900680
17637984 123345945
17637984 116209118
17637984 66023448
17637984 87589207
17637984 55731328
17637984 64121261
17637984 138600275
17637984 60362275
17637984 18926601
17637984 90539545
17637984 59226503
17637984 51649601
17637984 40271843
17637984 130359067
17637984 61092541
17637984 52378857
17637984 102468589
17637984 124779109
17637984 128962308
17637984 129364645
17637984 121796906
17637984 72579084
17637984 137769910
17637984 64821447
17637984 93590922
17637984 75991120
17637984 96017833
17637984 84129651
17637984 39317681
17637984 86387663
17637984 75594196
17637984 481704
17637984 63280839
17637984 77001043
17637984 87848792
17637984 84122844
17637984 44766275
17637984 131147029
17637984 41279264
17637984 79372310
17637984 83215824
17637984 60324083
17637984 79870752
17637984 81924467
17637984 13706162
17637984 86730633
17637984 76195164
17637984 100293849
17637984 137035655
17637984 91418799
17637984 42879116
17637984 70648760
17637984 121147355
17637984 138115811
17637984 83475299
17637984 86665709
17637984 102465713
17637984 78713552
17637984 53529504
17637984 104530445
17637984 129965750
17637984 80958923
17637984 87911201
17637984 17828402
17637984 58770926
17637984 34030209
17637984 83505299
17637984 64601267
17637984 74817403
17637984 66489240
17637984 88613258
17637984 105332003
17637984 3354447
17637984 74596125
17637984 79329884
17637984 58884791
17637984 59270967
17637984 115568407
17637984 75111315
17637984 63311908
17637984 107817746
17637984 67007233
17637984 46456671
17637984 87795700
17637984 54799668
17637984 126362740
17637984 43397153
17637984 85104946
17637984 47795257
17637984 133966432
17637984 70907899
17637984 113902446
17637984 64902424
17637984 53622344
17637984 53655115
17637984 95409706
17637984 90267403
17637984 73850652
17637984 67280818
17637984 39745403
17637984 75697565
17637984 2834150
17637984 56832783
17637984 127026659
17637984 28720574
17637984 129527697
17637984 85859668
17637984 125555901
17637984 73052507
17637984 100528316
17637984 136771089
17637984 74609600
17637984 82082007
17637984 38908040
17637984 63341647
17637984 125905616
17637984 42081022
17637984 136247390
17637984 135745109
17637984 132693130
17637984 68841924
17637984 69174082
17637984 96836176
17637984 25606846
17637984 86842831
17637984 27468038
17637984 80213095
17637984 73931216
17637984 137764076
17637984 69181184
17637984 51230510
17637984 97762106
17637984 89419774
17637984 116461113
17637984 17153480
17637984 11035539
17637984 130930950
17637984 135096621
17637984 38765094
17637984 120250612
17637984 116971321
17637984 84874722
17637984 86874249
17637984 36032641
17637984 90992557
17637984 139066882
17637984 43369490
17637984 81422293
17637984 23479422
17637984 81849835
17637984 56524947
17637984 80038469
17637984 35227806
17637984 34688865
17637984 1952560
17637984 4247530
17637984 121854665
17637984 86013343
17637984 88209812
17637984 57863186
17637984 79377493
17637984 65085356
17637984 49189979
17637984 107863796
17637984 16627026
17637984 68814696
17637984 61219901
17637984 38651981
17637984 17528471
17637984 133105084
17637984 94581553
17637984 90824681
17637984 38933431
17637984 82010092
17637984 38478430
17637984 130511612
17637984 135362569
17637984 82206079
17637984 15765920
17637984 102010687
17637984 88097870
17637984 69268609
17637984 82577532
17637984 68916374
17637984 121662065
17637984 37007975
17637984 70435071
17637984 89580939
17637984 24781275
17637984 62160338
17637984 82522828
17637984 9249779
17637984 139145580
17637984 124374153
17637984 76872647
17637984 135618545
17637984 131979458
17637984 85389942
17637984 75310146
17637984 128585268
17637984 2395337
17637984 12512438
17637984 99867499
17637984 55491845
17637984 98638301
17637984 76338322
17637984 96710712
17637984 80056919
17637984 137512488
17637984 88166232
17637984 26894695
17637984 48459569
17637984 68934513
17637984 43483937
17637984 128398455
17637984 137472924
17637984 86770120
17637984 108902676
17637984 44747239
17637984 98702662
17637984 70122525
17637984 52402274
17637984 38703840
17637984 73409319
17637984 58143509
17637984 57861968
17637984 130035390
17637984 91456242
17637984 69142391
17637984 12667683
17637984 33438210
17637984 53720233
17637984 132448264
17637984 80668146
17637984 84782221
17637984 125678041
17637984 30179207
17637984 54758599
17637984 124505134
17637984 60989923
17637984 46113891
17637984 136389465
17637984 110287932
17637984 38703310
17637984 37244680
17637984 119381084
17637984 96381782
17637984 131825753
17637984 88206958
17637984 95663228
17637984 87429520
17637984 32700952
17637984 58800435
17637984 100121445
17637984 53381839
17637984 38561274
17637984 94617110
17637984 94749038
17637984 84908807
17637984 62744959
17637984 127946204
17637984 23511975
17637984 65935233
17637984 53849122
136028164 102484482
136028164 62512693
136028164 107455832
136028164 55159084
136028164 82709939
136028164 91151744
136028164 137761743
136028164 90736666
127184067 126259354
127184067 125644164
127184067 78046359
127184067 97738390
127184067 105000678
127184067 123608680
127184067 126253608
127184067 127789423
127184067 98458498
127184067 102849945
127184067 137665091
127184067 101036231
127184067 56814815
127184067 117117016
127184067 134406053
127184067 135802281
127184067 134915996
127184067 87650775
127184067 121095018
127184067 119311464
127184067 117585466
127184067 132745981
127184067 126665555
127184067 91151744
127184067 102870900
127184067 66926636
127184067 133443173
127184067 66149300
127184067 85319596
127184067 138391598
127184067 91172570
127184067 124183689
127184067 56748411
127184067 125046131
127184067 136638733
127184067 126778938
127184067 128154550
127184067 135802101
127184067 105850282
127184067 136210267
139545140 54443429
139545140 91151744
139545140 139544748
119732231 59504490
119732231 125608520
119732231 139704624
119732231 105484624
119732231 122478829
119732231 96122671
119732231 122069935
119732231 123284229
119732231 125517167
119732231 47104030
119732231 128689351
119732231 126709973
119732231 116607771
119732231 134602914
119732231 131174999
119732231 121868358
119732231 119867401
119732231 133659202
119732231 124961666
119732231 107003602
119732231 55868206
119732231 138606420
119732231 109641106
119732231 130615093
119732231 136742334
119732231 138985721
119732231 80231601
119732231 79626756
119732231 129705152
119732231 133928069
119732231 84918720
119732231 38694556
119732231 114160541
119732231 124966267
119732231 62077520
119732231 130039695
119732231 56811972
119732231 127098249
119732231 127749195
119732231 130751332
119732231 126226029
119732231 131366009
119732231 132249721
119732231 128800863
119732231 122222641
119732231 124308502
119732231 121223438
119732231 126260059
119732231 130734397
119732231 126663690
119732231 136264892
119732231 99352682
119732231 109164923
119732231 96062514
119732231 137432252
119732231 68145609
119732231 133430060
119732231 124709877
119732231 83963987
119732231 116597535
119732231 130523081
119732231 80161500
119732231 122978694
119732231 52094258
119732231 138023079
119732231 68278490
119732231 131263502
119732231 132500851
119732231 104962478
119732231 130021851
119732231 125578207
119732231 130890083
119732231 132592956
119732231 65889029
119732231 127453119
119732231 124766183
119732231 130975802
119732231 86431097
119732231 131795964
119732231 120079167
119732231 126347748
119732231 94014842
119732231 82455081
119732231 86548379
119732231 87389830
119732231 94021313
119732231 127715110
119732231 128689609
119732231 134131026
119732231 125750766
119732231 138157513
119732231 112131352
119732231 139316274
119732231 116958460
119732231 139324130
119732231 130383592
119732231 137200233
119732231 42842906
119732231 41684572
119732231 126815674
119732231 71078741
119732231 125015230
119732231 35926146
119732231 127860018
119732231 91259619
119732231 128466958
119732231 137738317
119732231 134025762
119732231 125206804
119732231 108228632
119732231 97814774
119732231 80065041
119732231 116563815
119732231 128714980
119732231 22102887
119732231 125446656
119732231 130133945
119732231 128405406
119732231 127484709
119732231 110944263
119732231 129961486
119732231 124061708
119732231 63435220
119732231 102716726
119732231 131619386
119732231 138389958
119732231 127842963
119732231 122551772
119732231 125847549
119732231 130728640
119732231 44269832
119732231 120458492
119732231 123314280
119732231 42735929
119732231 127122387
119732231 130009273
119732231 131371019
119732231 122920576
119732231 121992244
119732231 134549255
119732231 127037583
119732231 118557173
119732231 135767649
119732231 131886842
119732231 120884568
119732231 130275483
119732231 88434885
119732231 88680797
119732231 133905556
119732231 128040238
119732231 128682923
119732231 136913398
119732231 88390760
119732231 129773127
119732231 108490806
119732231 139113175
119732231 130879123
119732231 92965912
119732231 135158238
119732231 114491213
119732231 126090631
119732231 122557862
119732231 127447488
119732231 81278626
119732231 129312523
119732231 128629647
119732231 127554037
119732231 135907939
119732231 132033883
119732231 120830067
119732231 138966014
119732231 134298656
119732231 98224556
119732231 116123913
119732231 131257371
119732231 129620481
119732231 106205259
119732231 126823882
119732231 115913162
119732231 136772521
119732231 108107664
119732231 84768098
119732231 129454581
119732231 73008775
119732231 89849143
119732231 102776577
119732231 130021619
119732231 65658670
119732231 80714375
119732231 138360220
119732231 125707177
119732231 135812078
119732231 71589020
119732231 127219592
119732231 121059272
119732231 128368190
119732231 130884494
119732231 110753365
119732231 58804805
119732231 123097784
119732231 122121020
119732231 116966856
119732231 136820004
119732231 126534050
119732231 130304948
119732231 127482097
119732231 139159904
119732231 136216798
119732231 99259247
119732231 137590995
119732231 110019473
119732231 126757505
119732231 118887230
119732231 69302731
119732231 132001983
119732231 112526403
119732231 134115291
119732231 127019620
119732231 122521460
119732231 131073764
119732231 115141685
119732231 136666170
119732231 123709507
119732231 135912343
119732231 113769490
119732231 124760643
119732231 120582339
119732231 127815965
119732231 86923144
119732231 138206072
119732231 91771764
119732231 137776988
119732231 135552446
119732231 82958047
119732231 116673264
119732231 133646320
119732231 135916030
119732231 127049315
119732231 130164068
119732231 57563285
119732231 85975218
119732231 130029748
119732231 129495771
119732231 135825549
119732231 121202995
119732231 113744396
119732231 128731527
119732231 87297495
119732231 127301131
119732231 115650192
119732231 85522538
119732231 57370661
119732231 135790591
119732231 99538064
119732231 104480633
119732231 133453369
119732231 127047154
119732231 125026337
119732231 120082887
119732231 130185117
119732231 125760332
119732231 105489613
119732231 138163198
119732231 130895736
119732231 126131330
119732231 45765044
119732231 129899084
119732231 110630203
119732231 137130839
119732231 130780001
119732231 125063549
119732231 16782209
119732231 138436895
119732231 129768793
119732231 109831151
119732231 123013431
119732231 130210100
119732231 107337128
119732231 139619794
119732231 136927984
119732231 128747730
119732231 132780180
119732231 125192014
119732231 89779561
119732231 136411130
119732231 77435779
119732231 103027734
119732231 62762787
119732231 126956010
119732231 124072788
119732231 130277768
119732231 92448175
119732231 125615674
119732231 93617132
119732231 133273432
119732231 125757399
119732231 105967097
119732231 136181292
119732231 128411325
119732231 114795950
119732231 119922917
119732231 121482900
119732231 137636294
119732231 128616453
119732231 137334742
119732231 113660976
119732231 124736593
119732231 137553829
119732231 123424407
119732231 123067009
119732231 127936747
119732231 120561292
119732231 130803062
119732231 136664658
119732231 121917382
119732231 132844058
119732231 123570281
119732231 137911842
119732231 128718464
119732231 66411411
119732231 75560374
119732231 129861814
119732231 136082084
119732231 126727226
119732231 136819484
119732231 129453701
119732231 60428924
119732231 135387061
119732231 53792199
119732231 138147883
119732231 124824371
119732231 127745701
119732231 93695791
119732231 117307400
119732231 117046122
119732231 97308381
119732231 131569397
119732231 131291784
119732231 115299234
119732231 138432227
119732231 68683687
119732231 125282047
119732231 90280169
119732231 121792952
119732231 56732454
119732231 129913213
119732231 127143636
119732231 125396213
119732231 133962842
119732231 122587856
119732231 119412620
119732231 41617016
119732231 82001156
119732231 87712911
119732231 126541023
119732231 70957381
119732231 128675517
119732231 120026447
119732231 128482374
119732231 129603316
119732231 128476699
119732231 96450759
119732231 123022592
119732231 103461272
119732231 122630514
119732231 81595011
119732231 129098137
119732231 105579318
119732231 92788449
119732231 121662769
119732231 87598632
119732231 86353569
119732231 127952594
119732231 131332890
119732231 116499455
119732231 135527491
119732231 136825889
119732231 129321930
119732231 127722889
119732231 87825738
119732231 104231855
119732231 81564044
119732231 134242531
119732231 136637586
119732231 127728402
119732231 106848461
119732231 90266713
119732231 133252701
119732231 127710482
119732231 126856737
119732231 87330998
119732231 129167208
119732231 57875719
119732231 100711399
119732231 137133368
119732231 127946755
119732231 39153712
119732231 135103989
119732231 136086572
119732231 136819182
119732231 86907807
119732231 137682024
119732231 127722766
119732231 120563243
119732231 136220462
119732231 125305986
119732231 120179176
119732231 117195619
119732231 89952314
119732231 127283724
119732231 129602326
119732231 128282385
119732231 123511164
119732231 133926924
119732231 123608995
119732231 104026299
119732231 88893426
119732231 134528893
119732231 100730784
119732231 88662467
119732231 130258542
119732231 105611233
119732231 52757090
119732231 126438102
119732231 117302026
119732231 113201018
119732231 66499678
119732231 87807132
119732231 54942067
119732231 128437885
119732231 129817956
119732231 139464304
119732231 93740682
119732231 138753892
119732231 125546905
119732231 129673576
119732231 136320968
119732231 126815876
119732231 131005658
119732231 73372083
119732231 124058618
119732231 128721239
119732231 128493792
119732231 135605486
119732231 127095978
119732231 138600275
119732231 129357475
119732231 115952767
119732231 113223417
119732231 88853245
119732231 136981587
119732231 99166291
119732231 94462784
119732231 122140535
119732231 121115751
119732231 93590922
119732231 121118334
119732231 124947117
119732231 128486855
119732231 87848792
119732231 125300015
119732231 115883328
119732231 88211047
119732231 124178639
119732231 131063305
119732231 46223397
119732231 58770926
119732231 136100450
119732231 124614212
119732231 122377511
119732231 96350337
119732231 118825151
119732231 83546267
119732231 113199748
119732231 130541203
119732231 77820407
119732231 66489240
119732231 128066385
119732231 129367776
119732231 104245605
119732231 134303133
119732231 127406070
119732231 77012375
119732231 127334394
119732231 120601552
119732231 107259903
119732231 110534991
119732231 134764206
119732231 63435338
119732231 125874404
119732231 127745874
119732231 100586905
119732231 127026659
119732231 129570562
119732231 123031164
119732231 128551773
119732231 120259958
119732231 106863864
119732231 131011623
119732231 104412270
119732231 92989349
119732231 110734671
119732231 127048917
119732231 126231522
119732231 136380462
119732231 22078933
119732231 94492551
119732231 57863186
119732231 128943924
119732231 49189979
119732231 127904310
119732231 104325694
119732231 131647084
119732231 102010687
119732231 88097870
119732231 131482672
119732231 112257079
119732231 137142744
119732231 130877338
119732231 139889280
119732231 133955063
119732231 136366516
119732231 137590956
119732231 121682733
119732231 126540067
119732231 124967158
119732231 129572425
119732231 139145580
119732231 123242941
119732231 121713030
119732231 121507111
119732231 130211076
119732231 72573537
119732231 125397884
119732231 88166232
119732231 137911901
119732231 49718277
119732231 135415029
119732231 122037832
119732231 80101647
119732231 130885142
119732231 83957890
119732231 75105059
119732231 114563968
119732231 99179999
119732231 127242229
119732231 135708877
119732231 112561882
119732231 125865793
119732231 95361474
119732231 126617313
119732231 123350320
119732231 139075143
119732231 131825753
119732231 138175090
119732231 85282308
119732231 112580483
119732231 135898124
125046131 128233796
125046131 126259354
125046131 120049288
125046131 125509573
125046131 124675018
125046131 129318926
125046131 125644164
125046131 97738390
125046131 125008119
125046131 126253608
125046131 123015802
125046131 126544729
125046131 77924466
125046131 128294972
125046131 139807713
125046131 124938763
125046131 125047030
125046131 117585466
125046131 134050320
125046131 74630206
125046131 92757118
125046131 91151744
125046131 74632083
125046131 127184067
125046131 129691091
125046131 126278119
125046131 138391598
125046131 127010728
125046131 126560339
125046131 137578482
125046131 126778938
125046131 121677713
125046131 138113784
125046131 136210267
125046131 137002500
57863186 75886098
57863186 122191342
57863186 96122671
57863186 95827452
57863186 128091114
57863186 61554570
57863186 128159262
57863186 80265394
57863186 82718270
57863186 86585809
57863186 100148694
57863186 51284848
57863186 88874950
57863186 130850785
57863186 74305657
57863186 134168351
57863186 73158898
57863186 82481851
57863186 136646113
57863186 88141632
57863186 37987299
57863186 125330267
57863186 58504754
57863186 80231601
57863186 58020904
57863186 123915707
57863186 91386816
57863186 92826408
57863186 116240488
57863186 54839414
57863186 64733238
57863186 81602269
57863186 117405262
57863186 129644469
57863186 73117624
57863186 86661273
57863186 89418258
57863186 91120857
57863186 115494060
57863186 97192286
57863186 138528130
57863186 92971666
57863186 99913589
57863186 136264892
57863186 124028985
57863186 126610843
57863186 131071191
57863186 125909167
57863186 76114494
57863186 60160764
57863186 124709877
57863186 126772390
57863186 96001768
57863186 96035176
57863186 85909780
57863186 126283732
57863186 79910125
57863186 76912974
57863186 68278490
57863186 45665508
57863186 81587677
57863186 129798796
57863186 55084512
57863186 86458299
57863186 49616423
57863186 89195785
57863186 111331636
57863186 94652820
57863186 80819282
57863186 137498347
57863186 139643940
57863186 103348759
57863186 88882130
57863186 136828661
57863186 128443105
57863186 123792166
57863186 138443661
57863186 140056560
57863186 64693693
57863186 120079167
57863186 137774229
57863186 134025969
57863186 35027841
57863186 72036506
57863186 131562395
57863186 129483364
57863186 86035519
57863186 129215891
57863186 129088310
57863186 81076176
57863186 130598110
57863186 139324130
57863186 125039687
57863186 81969027
57863186 109022129
57863186 126644486
57863186 37318500
57863186 39473762
57863186 119308315
57863186 85907757
57863186 31897290
57863186 25122959
57863186 87254571
57863186 85287784
57863186 138481695
57863186 131472503
57863186 47878164
57863186 137922165
57863186 132527816
57863186 81720217
57863186 65098761
57863186 37904329
57863186 62934024
57863186 134070226
57863186 129314115
57863186 55696520
57863186 79317714
57863186 124784241
57863186 75591103
57863186 123314280
57863186 138972784
57863186 95996806
57863186 127372615
57863186 77899403
57863186 89342519
57863186 135836199
57863186 78677494
57863186 90491314
57863186 84275826
57863186 57312154
57863186 82656366
57863186 77418960
57863186 105766192
57863186 100548388
57863186 74922749
57863186 64058246
57863186 123955487
57863186 130605692
57863186 122717644
57863186 124778188
57863186 37012070
57863186 103422482
57863186 130879123
57863186 92899292
57863186 126309824
57863186 108974813
57863186 138966014
57863186 77881820
57863186 75774889
57863186 66948169
57863186 99425647
57863186 124653647
57863186 28163421
57863186 132625497
57863186 66840907
57863186 127718509
57863186 61599431
57863186 95988542
57863186 73008775
57863186 81721288
57863186 73634191
57863186 57845267
57863186 75377026
57863186 74415295
57863186 127614884
57863186 64319721
57863186 68921512
57863186 116495601
57863186 57898444
57863186 82091515
57863186 131811099
57863186 24724774
57863186 100793426
57863186 123097784
57863186 30373552
57863186 73008587
57863186 126912283
57863186 85397817
57863186 72191302
57863186 73965781
57863186 98968706
57863186 121913468
57863186 86066383
57863186 75705686
57863186 97567217
57863186 89224827
57863186 94762239
57863186 58154907
57863186 53631400
57863186 89056803
57863186 86018352
57863186 33402368
57863186 95667601
57863186 140134247
57863186 62437842
57863186 77502732
57863186 82879798
57863186 74722715
57863186 128508332
57863186 45623368
57863186 130466568
57863186 131184771
57863186 105505193
57863186 83003688
57863186 79472356
57863186 33384685
57863186 4581385
57863186 129742893
57863186 92037601
57863186 36788782
57863186 134496156
57863186 92201946
57863186 67096490
57863186 115676815
57863186 36574756
57863186 139240370
57863186 64126880
57863186 86587427
57863186 54747829
57863186 61983657
57863186 129815776
57863186 134900438
57863186 60634408
57863186 131786223
57863186 101753140
57863186 72009679
57863186 82146785
57863186 119734822
57863186 67975935
57863186 115538077
57863186 75186304
57863186 36725848
57863186 32488812
57863186 136980754
57863186 127120546
57863186 127697514
57863186 89468256
57863186 96191292
57863186 125632139
57863186 85818066
57863186 65399523
57863186 114797933
57863186 81410553
57863186 95466224
57863186 57920155
57863186 75364373
57863186 131938600
57863186 66077467
57863186 125117350
57863186 82522769
57863186 119774393
57863186 26212837
57863186 60998294
57863186 118761068
57863186 101051894
57863186 82530035
57863186 70987517
57863186 87320765
57863186 128812256
57863186 125182294
57863186 62762787
57863186 120450686
57863186 80523603
57863186 113831656
57863186 139376812
57863186 95581336
57863186 851366
57863186 38229726
57863186 74109267
57863186 84712331
57863186 132036240
57863186 122535929
57863186 93813660
57863186 137584367
57863186 83562363
57863186 56777077
57863186 115728291
57863186 93118199
57863186 123291573
57863186 38659485
57863186 92647244
57863186 82582622
57863186 82922154
57863186 127936747
57863186 24662886
57863186 3464637
57863186 72459350
57863186 125222692
57863186 78172562
57863186 89739394
57863186 80100385
57863186 129118619
57863186 74361734
57863186 139073544
57863186 53792199
57863186 92234881
57863186 74182491
57863186 12932609
57863186 49652861
57863186 81807580
57863186 53532312
57863186 77929086
57863186 89039696
57863186 101149790
57863186 56732454
57863186 130888786
57863186 68831518
57863186 72011548
57863186 134955367
57863186 46244344
57863186 43009779
57863186 39893865
57863186 81964268
57863186 79898804
57863186 44596455
57863186 47780597
57863186 78422196
57863186 80391807
57863186 126137884
57863186 90492236
57863186 124675431
57863186 87159859
57863186 77323146
57863186 53880945
57863186 134857727
57863186 93608263
57863186 57635059
57863186 138400492
57863186 95953835
57863186 71229025
57863186 129181900
57863186 86353569
57863186 136913093
57863186 79727916
57863186 83168002
57863186 137142444
57863186 28325787
57863186 130429106
57863186 91641148
57863186 82543337
57863186 123034937
57863186 131429732
57863186 85837872
57863186 125283626
57863186 5189988
57863186 135224210
57863186 72649334
57863186 89818900
57863186 54697775
57863186 127144288
57863186 129498945
57863186 136414023
57863186 127472686
57863186 34696967
57863186 84762919
57863186 140296417
57863186 51012049
57863186 63233612
57863186 43366162
57863186 93397014
57863186 5981224
57863186 48629183
57863186 88342249
57863186 94514900
57863186 86836203
57863186 67908611
57863186 91151744
57863186 17637984
57863186 92971177
57863186 137091593
57863186 55353256
57863186 120777720
57863186 138768805
57863186 128926042
57863186 132144995
57863186 84963353
57863186 125810637
57863186 74671168
57863186 133890998
57863186 95279429
57863186 129189978
57863186 67656086
57863186 83455103
57863186 123345945
57863186 127268863
57863186 60362275
57863186 129228236
57863186 77501802
57863186 109218330
57863186 125927599
57863186 131161062
57863186 79052462
57863186 132852640
57863186 52378857
57863186 37705788
57863186 133249074
57863186 73966645
57863186 130334935
57863186 128962308
57863186 53281337
57863186 130075937
57863186 108036854
57863186 96017833
57863186 79513975
57863186 86387663
57863186 64697090
57863186 77001043
57863186 124945657
57863186 15506742
57863186 87271639
57863186 79870752
57863186 81924467
57863186 137320469
57863186 70648760
57863186 51906050
57863186 52506129
57863186 124041175
57863186 86976739
57863186 129965750
57863186 68249806
57863186 124946542
57863186 120883939
57863186 68538082
57863186 58876815
57863186 139019689
57863186 127914424
57863186 58770926
57863186 71004620
57863186 64601267
57863186 76550061
57863186 62931974
57863186 123854654
57863186 132435547
57863186 74596125
57863186 121322947
57863186 65014961
57863186 29551490
57863186 115568407
57863186 79922285
57863186 47795257
57863186 86469839
57863186 70207499
57863186 85151245
57863186 78662902
57863186 119319248
57863186 113902446
57863186 64902424
57863186 131770281
57863186 126470186
57863186 73850652
57863186 50727349
57863186 62668495
57863186 82834698
57863186 135696753
57863186 117408664
57863186 38908040
57863186 92429792
57863186 84939123
57863186 101200369
57863186 119732231
57863186 78994840
57863186 68841924
57863186 96836176
57863186 75299598
57863186 128798380
57863186 101264897
57863186 73926276
57863186 131569463
57863186 73454172
57863186 87265251
57863186 89503806
57863186 86139291
57863186 96344838
57863186 97762106
57863186 92970104
57863186 131462153
57863186 96433300
57863186 75481237
57863186 86874249
57863186 36032641
57863186 131760865
57863186 68403647
57863186 34688865
57863186 4247530
57863186 86013343
57863186 96380222
57863186 94409016
57863186 95696272
57863186 121669917
57863186 68814696
57863186 29848999
57863186 125515649
57863186 88097870
57863186 133126425
57863186 128590544
57863186 137814026
57863186 97192640
57863186 138604086
57863186 45993587
57863186 120201741
57863186 77926360
57863186 54625561
57863186 76872647
57863186 74668780
57863186 83030308
57863186 47008210
57863186 139760601
57863186 75310146
57863186 87784477
57863186 128585268
57863186 78972165
57863186 75449700
57863186 73126761
57863186 86911387
57863186 72647886
57863186 94674906
57863186 76819778
57863186 77500281
57863186 129703105
57863186 136476352
57863186 85513401
57863186 95455618
57863186 127924550
57863186 69142391
57863186 131755153
57863186 82323747
57863186 94718428
57863186 69603146
57863186 105425004
57863186 135988453
57863186 77051417
57863186 95361474
57863186 67052830
57863186 131825753
57863186 83873309
57863186 95663228
57863186 122911238
57863186 136854539
57863186 111812871
57863186 58800435
57863186 100121445
57863186 51064832
92985273 100425885
92985273 104785749
92985273 103897645
92985273 92448670
92985273 105303135
92985273 91740380
92985273 100267871
92985273 95745263
92985273 75442509
92985273 103082670
92985273 82760487
92985273 122745610
92985273 39567198
92985273 44747876
92985273 71417664
92985273 76804887
92985273 68209117
92985273 104995309
92985273 87515686
92985273 114358623
92985273 46097027
92985273 132547291
92985273 48929465
92985273 105257769
92985273 29735983
92985273 85881378
92985273 128495244
92985273 93682977
92985273 47422468
92985273 85273761
92985273 95605203
92985273 46947463
92985273 55084512
92985273 105402543
92985273 87486970
92985273 109559846
92985273 59896503
92985273 85129611
92985273 77235764
92985273 94272927
92985273 64693693
92985273 67591507
92985273 89034608
92985273 72145131
92985273 51573388
92985273 86548379
92985273 101144898
92985273 125555199
92985273 90043389
92985273 28307851
92985273 128878360
92985273 69382221
92985273 130180196
92985273 68917364
92985273 96996142
92985273 91872303
92985273 82761818
92985273 128733331
92985273 109022129
92985273 125616907
92985273 65656051
92985273 52132009
92985273 82128123
92985273 51828412
92985273 85644229
92985273 119168986
92985273 131237409
92985273 86049730
92985273 107856685
92985273 88921822
92985273 84652697
92985273 131179815
92985273 51088012
92985273 54333455
92985273 113835500
92985273 84136231
92985273 91655445
92985273 89629846
92985273 130275483
92985273 128482353
92985273 89553178
92985273 77661844
92985273 82254595
92985273 128404656
92985273 119110525
92985273 123141220
92985273 70093516
92985273 73214522
92985273 101840652
92985273 42501438
92985273 127917147
92985273 102131775
92985273 100390078
92985273 129387043
92985273 64833296
92985273 139193666
92985273 98019882
92985273 89881774
92985273 75307920
92985273 72241225
92985273 55299594
92985273 91036388
92985273 118591974
92985273 70861551
92985273 122103399
92985273 131182243
92985273 129543400
92985273 53320189
92985273 100277412
92985273 125039278
92985273 86510322
92985273 72936161
92985273 123097784
92985273 94108238
92985273 93922429
92985273 106501946
92985273 100780308
92985273 122386549
92985273 39995139
92985273 90102020
92985273 124633065
92985273 79162745
92985273 131973821
92985273 131603601
92985273 82340846
92985273 127700233
92985273 121602541
92985273 77924466
92985273 99638609
92985273 88556813
92985273 127356651
92985273 89329642
92985273 94454077
92985273 83864442
92985273 125398824
92985273 57085240
92985273 64015462
92985273 105039174
92985273 68829854
92985273 127934292
92985273 83929676
92985273 87297495
92985273 108097895
92985273 127268117
92985273 79951431
92985273 67975935
92985273 104166274
92985273 139815956
92985273 101036231
92985273 61809558
92985273 65399523
92985273 128906622
92985273 127471872
92985273 131463133
92985273 136415556
92985273 59063186
92985273 96406118
92985273 132185633
92985273 87659063
92985273 128883985
92985273 73712700
92985273 131449094
92985273 61969948
92985273 102261268
92985273 85216185
92985273 136693168
92985273 79128715
92985273 109570099
92985273 104652447
92985273 115643852
92985273 74853645
92985273 138029598
92985273 14010731
92985273 122488818
92985273 89885072
92985273 82040048
92985273 62967652
92985273 137595867
92985273 114152109
92985273 135697991
92985273 98696404
92985273 108728205
92985273 60727896
92985273 58269865
92985273 122883324
92985273 77479994
92985273 131669219
92985273 87859880
92985273 136152440
92985273 62546455
92985273 126160563
92985273 89819332
92985273 45353670
92985273 85089201
92985273 85937035
92985273 94668802
92985273 85025917
92985273 126515945
92985273 76755983
92985273 122482423
92985273 78422196
92985273 105814330
92985273 95237278
92985273 83628599
92985273 43402963
92985273 38955689
92985273 103946225
92985273 87944726
92985273 37491636
92985273 65570109
92985273 87825738
92985273 94540885
92985273 76791884
92985273 81564044
92985273 131409586
92985273 48589859
92985273 82202833
92985273 95021508
92985273 87272128
92985273 48752649
92985273 90400318
92985273 70817503
92985273 87563291
92985273 78064096
92985273 94208813
92985273 64878914
92985273 40805186
92985273 53701879
92985273 76348966
92985273 137018664
92985273 64479667
92985273 91151744
92985273 69207830
92985273 19378973
92985273 55495624
92985273 122510946
92985273 129984381
92985273 95173843
92985273 134633068
92985273 83072297
92985273 140186986
92985273 86228292
92985273 94565257
92985273 124628204
92985273 64821447
92985273 127732022
92985273 93590922
92985273 96017833
92985273 82064801
92985273 93096016
92985273 130656492
92985273 86296787
92985273 86730633
92985273 68923007
92985273 62516242
92985273 56728774
92985273 63914444
92985273 58588062
92985273 92324162
92985273 91264799
92985273 104530445
92985273 80466802
92985273 94264798
92985273 93838814
92985273 133740265
92985273 126705954
92985273 85037215
92985273 95785997
92985273 81112985
92985273 92297637
92985273 64006721
92985273 125137831
92985273 136831086
92985273 126651712
92985273 100956278
92985273 69174082
92985273 101264897
92985273 98523960
92985273 68488055
92985273 79879415
92985273 87148771
92985273 38452322
92985273 81333948
92985273 28987591
92985273 87323299
92985273 34688865
92985273 37226738
92985273 126778938
92985273 72674348
92985273 94339757
92985273 86897987
92985273 65085356
92985273 95539824
92985273 92560130
92985273 101845266
92985273 121046692
92985273 63846273
92985273 89922591
92985273 87176703
92985273 88097870
92985273 54553940
92985273 99348171
92985273 82968872
92985273 89516030
92985273 92470086
92985273 62160338
92985273 70983105
92985273 85389942
92985273 75310146
92985273 91293754
92985273 60913937
92985273 98638301
92985273 89157218
92985273 96710712
92985273 124370928
92985273 42794490
92985273 120593591
92985273 57654871
92985273 84986083
92985273 86770120
92985273 11031911
92985273 40126809
92985273 60083694
92985273 88074091
92985273 95663228
92985273 63077517
92985273 2818857
92985273 88240567
92985273 94676311
88088706 120872801
88088706 92556942
88088706 89209172
88088706 84893736
88088706 92672666
88088706 130715806
88088706 89253690
88088706 61620369
88088706 70436031
88088706 114553332
88088706 70297826
88088706 88850777
88088706 138681934
88088706 59626423
88088706 112551838
88088706 127978241
88088706 137558613
88088706 70157978
88088706 89224827
88088706 127741067
88088706 104812839
88088706 132379523
88088706 68341848
88088706 62096594
88088706 111128884
88088706 77417895
88088706 92067425
88088706 47436335
88088706 88367210
88088706 131042010
88088706 124633923
88088706 94985982
88088706 87650775
88088706 140322114
88088706 65037362
88088706 114324227
88088706 85785411
88088706 74632083
88088706 129357839
88088706 133443173
88088706 85319596
88088706 136139045
88088706 83443727
88088706 139980670
88088706 83144049
88088706 86370975
88088706 67162853
88088706 99713587
88088706 138488912
88088706 110467747
88088706 69944806
88088706 105460382
127837458 91520502
127837458 127553539
127837458 129357839
91168181 75884505
91168181 90139026
91168181 94584457
91168181 50827106
91168181 92556942
91168181 135536716
91168181 66825894
91168181 65363885
91168181 68792508
91168181 58735576
91168181 92672666
91168181 38758004
91168181 90863438
91168181 56124573
91168181 91300047
91168181 82455440
91168181 63198638
91168181 130715806
91168181 89310913
91168181 36218530
91168181 42805476
91168181 65660446
91168181 60319036
91168181 88022791
91168181 84132227
91168181 82014864
91168181 50313206
91168181 64319721
91168181 64456128
91168181 96014764
91168181 72936161
91168181 123097784
91168181 66769126
91168181 63269796
91168181 62096594
91168181 95484015
91168181 86970997
91168181 73443695
91168181 132496657
91168181 127632875
91168181 87383619
91168181 86605462
91168181 100309123
91168181 89468256
91168181 131042010
91168181 131263463
91168181 44088352
91168181 99447273
91168181 851366
91168181 122395833
91168181 131178788
91168181 87650775
91168181 92820146
91168181 55548783
91168181 81822352
91168181 79898804
91168181 93433591
91168181 75846317
91168181 68018853
91168181 68620300
91168181 82560704
91168181 86971598
91168181 50744624
91168181 94836164
91168181 50344930
91168181 62733553
91168181 129357839
91168181 59349887
91168181 72996865
91168181 71517496
91168181 104651372
91168181 96017833
91168181 87848792
91168181 99011172
91168181 70156425
91168181 70648760
91168181 58014872
91168181 85319596
91168181 29551490
91168181 94658251
91168181 85104946
91168181 94236124
91168181 27468038
91168181 34688865
91168181 105460255
91168181 125380415
91168181 52453481
91168181 127901706
91168181 74668780
91168181 83957890
91168181 87655783
91168181 135328368
91168181 96480178
91168181 81998718
91168181 130715575
92672666 96636361
92672666 9494178
92672666 116697335
92672666 92556942
92672666 101734677
92672666 104181836
92672666 86715243
92672666 88088706
92672666 89209172
92672666 84893736
92672666 73877688
92672666 85881378
92672666 72715722
92672666 91168181
92672666 91300047
92672666 130715806
92672666 89253690
92672666 70297826
92672666 65660446
92672666 58332065
92672666 78287623
92672666 70027403
92672666 138681934
92672666 59626423
92672666 88022791
92672666 137558613
92672666 96014764
92672666 90415538
92672666 70157978
92672666 104812839
92672666 36629179
92672666 68341848
92672666 87467208
92672666 85862080
92672666 62096594
92672666 106517186
92672666 81702243
92672666 91468792
92672666 83196380
92672666 92067425
92672666 87383619
92672666 88367210
92672666 131042010
92672666 94985982
92672666 122395833
92672666 94611506
92672666 87650775
92672666 54980667
92672666 88458500
92672666 135725204
92672666 93433591
92672666 65037362
92672666 105749012
92672666 86971598
92672666 94836164
92672666 129357839
92672666 104999074
92672666 135704516
92672666 63028724
92672666 137972009
92672666 85319596
92672666 136139045
92672666 130520087
92672666 83443727
92672666 87662842
92672666 4362059
92672666 83144049
92672666 67162853
92672666 125380415
92672666 88745926
92672666 99713587
92672666 135582004
92672666 96480178
92672666 81998718
92672666 69944806
92672666 105460382
104189742 127132561
104189742 130794792
104189742 123823901
104189742 86755303
104189742 53233541
104189742 125017745
104189742 110008860
104189742 111826273
104189742 137542541
104189742 105640702
104189742 120627739
104189742 105655676
104189742 110258491
104189742 108284681
104189742 129493927
104189742 109835917
104189742 135244941
104189742 118702525
104189742 103846329
104189742 136078117
104189742 107196758
104189742 99390632
104189742 86407521
104189742 139225777
104189742 102038643
104189742 108952211
104189742 126830730
104189742 48737548
104189742 126474960
104189742 68371504
104189742 123841181
104189742 124693519
104189742 104193169
104189742 109370344
104189742 851366
104189742 106633734
104189742 109565997
104189742 120146635
104189742 108656944
104189742 92820146
104189742 133263861
104189742 119225408
104189742 84491851
104189742 137245515
104189742 120729284
104189742 129357839
104189742 124255041
104189742 91081398
104189742 109184592
104189742 120027452
104189742 108278659
104189742 121074697
104189742 107155161
104189742 93329894
104189742 121235932
104189742 133126425
104189742 108459852
104189742 137427684
104189742 94138162
104189742 78972165
104189742 120252313
104189742 132398372
104189742 117538432
71323111 102484482
71323111 79573585
71323111 79910125
71323111 96762354
71323111 72036506
71323111 86035519
71323111 59892826
71323111 59938601
71323111 80616390
71323111 81720217
71323111 37904329
71323111 55696520
71323111 70086365
71323111 81845355
71323111 126188127
71323111 43219949
71323111 62512693
71323111 82091515
71323111 73008587
71323111 13096174
71323111 45571604
71323111 33402368
71323111 130548071
71323111 89973418
71323111 71052430
71323111 72662649
71323111 51462009
71323111 119066230
71323111 125962608
71323111 82265700
71323111 59561127
71323111 851366
71323111 73851645
71323111 75560374
71323111 76401893
71323111 35011972
71323111 44055909
71323111 65347453
71323111 48795271
71323111 12932609
71323111 63258325
71323111 80391807
71323111 88858737
71323111 88499143
71323111 5981224
71323111 105600187
71323111 67898053
71323111 91660930
71323111 74671168
71323111 83455103
71323111 129357839
71323111 53281337
71323111 85300184
71323111 66345736
71323111 29551490
71323111 73099101
71323111 70207499
71323111 76887000
71323111 95409706
71323111 73850652
71323111 91750783
71323111 55203020
71323111 53158804
71323111 4247530
71323111 41508374
71323111 38651981
71323111 81997364
71323111 101395146
71323111 37671927
71323111 72647886
71323111 76819778
71323111 66354976
71323111 96513752
71323111 51184216
71323111 67165082
71323111 69603146
71323111 95663228
104812839 92556942
104812839 88088706
104812839 89209172
104812839 92672666
104812839 130715806
104812839 89253690
104812839 70027403
104812839 138681934
104812839 118363237
104812839 57898444
104812839 137558613
104812839 94985982
104812839 137859032
104812839 125047030
104812839 65037362
104812839 28325787
104812839 55419613
104812839 100711142
104812839 112889833
104812839 129357839
104812839 137972009
104812839 136139045
104812839 130608884
104812839 83144049
104812839 65085356
104812839 67162853
104812839 125380415
104812839 124877658
104812839 95999650
104812839 136096554
104812839 105460382
104812839 83422888
85623157 128807319
85623157 95933127
85623157 127833640
85623157 123666612
85623157 90238193
85623157 114358623
85623157 120839613
85623157 136113542
85623157 93589057
85623157 107590905
85623157 121430711
85623157 90709927
85623157 111159899
85623157 65656051
85623157 85470919
85623157 120976387
85623157 114736764
85623157 65966678
85623157 98019882
85623157 124826607
85623157 97282672
85623157 112551838
85623157 138622095
85623157 107693857
85623157 110497753
85623157 98968706
85623157 127553539
85623157 84434047
85623157 132379523
85623157 98055151
85623157 131184771
85623157 112684718
85623157 111128884
85623157 114737438
85623157 85522538
85623157 119754852
85623157 107591060
85623157 119191586
85623157 60658187
85623157 85418828
85623157 127128612
85623157 138105629
85623157 89982179
85623157 139137737
85623157 92820146
85623157 130338883
85623157 99798565
85623157 68018853
85623157 68620300
85623157 114324227
85623157 82560704
85623157 72649334
85623157 108032672
85623157 129364916
85623157 131485699
85623157 85686549
85623157 108141625
85623157 95983511
85623157 129357839
85623157 72996865
85623157 96141741
85623157 91520502
85623157 91081398
85623157 124104277
85623157 128373160
85623157 127107975
85623157 129898490
85623157 120146716
85623157 101264897
85623157 135069417
85623157 102025951
85623157 38651981
85623157 96031944
85623157 136576374
85623157 80092346
85623157 99713587
85623157 125104543
85623157 94674906
85623157 114735837
85623157 139620181
85623157 86505661
85623157 110916446
85623157 60083694
85623157 67052830
85623157 114991385
122395833 101734677
122395833 104181836
122395833 84893736
122395833 72715722
122395833 91168181
122395833 92672666
122395833 91300047
122395833 130715806
122395833 89310913
122395833 65660446
122395833 109790661
122395833 96014764
122395833 87467208
122395833 86605462
122395833 124099286
122395833 94611506
122395833 87650775
122395833 135725204
122395833 122551860
122395833 86971598
122395833 94836164
122395833 129357839
122395833 85319596
122395833 87755134
122395833 135582004
122395833 96480178
122395833 81998718
99798565 127833640
99798565 86026445
99798565 28975993
99798565 126853924
99798565 28071287
99798565 45665508
99798565 54334219
99798565 107590905
99798565 115285556
99798565 65656051
99798565 119308315
99798565 120186611
99798565 114736764
99798565 84275826
99798565 94452266
99798565 112551838
99798565 107693857
99798565 79762200
99798565 127553539
99798565 132379523
99798565 55728324
99798565 133458895
99798565 92201946
99798565 111128884
99798565 85522538
99798565 79765828
99798565 82328964
99798565 107591060
99798565 119191586
99798565 65399523
99798565 94266882
99798565 85623157
99798565 851366
99798565 130338883
99798565 114324227
99798565 117566320
99798565 129664045
99798565 94894202
99798565 108032672
99798565 105482291
99798565 82967055
99798565 129357839
99798565 72996865
99798565 135223923
99798565 96017833
99798565 87848792
99798565 91520502
99798565 136323772
99798565 127107975
99798565 38908040
99798565 63341647
99798565 120146716
99798565 85416769
99798565 130281266
99798565 37007975
99798565 57810830
99798565 86505661
99798565 69142391
99798565 95663228
81822352 138791247
81822352 138593307
81822352 126189426
81822352 138589720
81822352 94584457
81822352 82481851
81822352 111519669
81822352 90810426
81822352 84893736
81822352 75836177
81822352 87146207
81822352 91168181
81822352 90863438
81822352 67591507
81822352 130715806
81822352 89310913
81822352 89253690
81822352 102329203
81822352 78287623
81822352 58937888
81822352 99425647
81822352 76807185
81822352 81815234
81822352 84480824
81822352 90415538
81822352 74358835
81822352 126474960
81822352 89468256
81822352 83033138
81822352 138105629
81822352 85805665
81822352 84712331
81822352 72082390
81822352 61575731
81822352 137596789
81822352 77217419
81822352 39544068
81822352 86808502
81822352 86869501
81822352 92820146
81822352 79898804
81822352 93433591
81822352 68018853
81822352 68620300
81822352 36265894
81822352 107560869
81822352 82560704
81822352 77320279
81822352 75665106
81822352 85054740
81822352 17637984
81822352 85416630
81822352 129357839
81822352 72996865
81822352 133281170
81822352 96017833
81822352 81806108
81822352 70648760
81822352 138523735
81822352 82316921
81822352 137732207
81822352 29551490
81822352 81624148
81822352 83144049
81822352 85047558
81822352 34688865
81822352 139086621
81822352 74668780
81822352 83030308
81822352 72647886
81822352 83957890
81822352 84833462
81822352 136854539
81822352 80312254
107560869 95933127
107560869 92556942
107560869 106862175
107560869 125909167
107560869 125063991
107560869 128717029
107560869 107997490
107560869 124952147
107560869 77235419
107560869 138848686
107560869 122994750
107560869 72580927
107560869 102329203
107560869 89160825
107560869 97282672
107560869 84869034
107560869 122458830
107560869 83250197
107560869 89986146
107560869 90415538
107560869 111128884
107560869 107392188
107560869 126871029
107560869 71072155
107560869 89982179
107560869 131958576
107560869 112463054
107560869 92820146
107560869 107658431
107560869 81822352
107560869 19289982
107560869 120833132
107560869 112661934
107560869 60523781
107560869 119951246
107560869 35386160
107560869 136043913
107560869 129187779
107560869 95983511
107560869 129357839
107560869 132573641
107560869 115253875
107560869 96924209
107560869 103157821
107560869 128437046
107560869 135279981
107560869 138675843
107560869 55562684
107560869 94700733
107560869 135069417
107560869 43369490
107560869 83030308
107560869 125104543
107560869 109631921
96141741 125959614
96141741 114358623
96141741 130510395
96141741 130510513
96141741 112551838
96141741 107693857
96141741 107591060
96141741 85623157
96141741 108032672
96141741 129357839
96141741 91520502
96141741 128448924
96141741 129898490
96141741 120146716
96141741 89058918
96141741 121575262
137972009 116697335
137972009 104181836
137972009 92672666
137972009 91300047
137972009 135454423
137972009 135921278
137972009 70027403
137972009 96014764
137972009 104812839
137972009 87383619
137972009 94985982
137972009 54980667
137972009 94836164
137972009 129357839
137972009 104999074
137972009 136139045
137972009 125380415
137972009 99713587
137972009 135582004
137972009 83584877
137972009 105460382
83030308 138791247
83030308 126189426
83030308 88141632
83030308 85881378
83030308 68278490
83030308 87146207
83030308 130715806
83030308 89310913
83030308 89253690
83030308 36264030
83030308 87091229
83030308 102329203
83030308 58937888
83030308 73497770
83030308 48543214
83030308 47675301
83030308 82912137
83030308 76807185
83030308 81815234
83030308 82090628
83030308 79470977
83030308 127632730
83030308 92037601
83030308 111128884
83030308 138105629
83030308 62007649
83030308 133513942
83030308 72082390
83030308 61575731
83030308 137596789
83030308 82922154
83030308 82970433
83030308 30768082
83030308 92820146
83030308 81822352
83030308 79898804
83030308 68018853
83030308 134211452
83030308 36265894
83030308 107560869
83030308 82560704
83030308 100618099
83030308 96321529
83030308 83168002
83030308 60471038
83030308 51129250
83030308 77320279
83030308 75665106
83030308 109035727
83030308 85524911
83030308 129357839
83030308 133281170
83030308 96017833
83030308 70648760
83030308 82316921
83030308 64601267
83030308 83144049
83030308 85047558
83030308 34688865
83030308 57863186
83030308 74668780
83030308 95924069
83030308 69792365
83030308 60083694
83030308 68620361
83030308 83873309
83030308 65399999
83030308 80312254
131113041 120482046
131510192 63715390
131510192 137781516
131510192 59190269
131510192 120482046
131510192 136139045
131510192 64027124
131510192 127946204
131510192 83422888
86327803 111826273
86327803 105137743
86327803 83358163
86327803 83251609
86327803 78739949
86327803 79368332
86327803 111840356
86327803 125992899
86327803 72637799
86327803 120482046
86327803 82510421
86327803 84527918
83422888 134290543
83422888 127802792
83422888 94411354
83422888 110520633
83422888 73877688
83422888 128593774
83422888 105422875
83422888 104955988
83422888 128641408
83422888 137906173
83422888 126733474
83422888 128659603
83422888 121533920
83422888 110975888
83422888 79729839
83422888 121227603
83422888 65408100
83422888 121605622
83422888 70027403
83422888 129765569
83422888 126807623
83422888 109790661
83422888 104812839
83422888 127270322
83422888 123953807
83422888 62096594
83422888 137042215
83422888 131177622
83422888 136721761
83422888 138235805
83422888 63305181
83422888 122147341
83422888 61575731
83422888 73459909
83422888 115070331
83422888 138287410
83422888 87598340
83422888 83868864
83422888 92750836
83422888 126731451
83422888 65037362
83422888 131510192
83422888 105791805
83422888 123590606
83422888 122707297
83422888 119652703
83422888 70033422
83422888 99774550
83422888 89938261
83422888 136772730
83422888 112889833
83422888 128359005
83422888 122670710
83422888 105443081
83422888 120482046
83422888 124761640
83422888 68833653
83422888 133586440
83422888 99894447
83422888 129367776
83422888 128929474
83422888 136722874
83422888 94286262
83422888 109229728
83422888 131482672
83422888 131004107
83422888 95757122
83422888 51730632
76926726 135713857
76926726 38173589
76926726 94253470
76926726 128551010
76926726 132983920
76926726 95889947
76926726 109617044
76926726 119012760
76926726 72836363
76926726 76488261
76926726 77759991
76926726 138869582
76926726 52454549
76926726 72636270
76926726 126543408
76926726 82943550
76926726 130419229
76926726 31819736
76926726 122980309
76926726 122107142
76926726 132036297
76926726 78578777
76926726 86868085
76926726 134021237
76926726 42945320
76926726 91324802
76926726 78522029
76926726 122064716
76926726 86619416
76926726 129823671
76926726 59566850
76926726 136863107
76926726 93695791
76926726 17336592
76926726 31947182
76926726 83783477
76926726 119187347
76926726 66833713
76926726 76969365
76926726 88295437
76926726 121578810
76926726 120128597
76926726 49180106
76926726 77072359
76926726 128379762
76926726 67159009
76926726 64796469
76926726 18947069
76926726 28835473
76926726 76020826
76926726 123009201
76926726 82721999
76926726 56452413
76926726 129090729
123234937 135725761
123234937 131340221
123234937 120970003
123234937 45002808
123234937 38747003
123234937 116422869
123234937 104785749
123234937 103581407
123234937 24514712
123234937 62619629
123234937 60174985
123234937 134168351
123234937 67594696
123234937 75884505
123234937 60485006
123234937 18200399
123234937 133757340
123234937 29214842
123234937 42067447
123234937 86026445
123234937 57075250
123234937 138318951
123234937 28975993
123234937 85768595
123234937 111140577
123234937 58020904
123234937 133584288
123234937 105826655
123234937 69517589
123234937 98069234
123234937 114597738
123234937 20658581
123234937 126660201
123234937 138341813
123234937 48226125
123234937 80742969
123234937 123929460
123234937 28604311
123234937 139544352
123234937 115886257
123234937 32601255
123234937 24548321
123234937 126610843
123234937 84301419
123234937 131824220
123234937 11702853
123234937 128691117
123234937 135853725
123234937 126283732
123234937 47172437
123234937 139399293
123234937 126063880
123234937 136709783
123234937 55084512
123234937 125798157
123234937 31043184
123234937 136010390
123234937 60476359
123234937 59896503
123234937 88882130
123234937 136035833
123234937 119905782
123234937 41021126
123234937 5270931
123234937 131610514
123234937 126574494
123234937 138691455
123234937 110062537
123234937 127776213
123234937 47700484
123234937 67916643
123234937 20345935
123234937 57502554
123234937 18585489
123234937 3762934
123234937 130781830
123234937 101189286
123234937 86548379
123234937 53652907
123234937 69514918
123234937 62399327
123234937 106989216
123234937 126824157
123234937 136865129
123234937 126358510
123234937 12906047
123234937 65566897
123234937 2923613
123234937 135618863
123234937 136424193
123234937 70251401
123234937 62382126
123234937 37234402
123234937 19648725
123234937 84932590
123234937 138618506
123234937 131153771
123234937 61051089
123234937 39473762
123234937 38043847
123234937 58210235
123234937 128587650
123234937 122812368
123234937 81696646
123234937 125792129
123234937 131988442
123234937 133364955
123234937 105672749
123234937 25122959
123234937 122396878
123234937 47878164
123234937 87194804
123234937 65098761
123234937 1983796
123234937 102716726
123234937 121077769
123234937 129314115
123234937 55696520
123234937 43887541
123234937 50273042
123234937 60838705
123234937 126126786
123234937 77798409
123234937 85343263
123234937 127626426
123234937 127844195
123234937 121992244
123234937 55715158
123234937 38187846
123234937 55026008
123234937 135767649
123234937 86041372
123234937 84275826
123234937 57312154
123234937 30045397
123234937 129924847
123234937 11073779
123234937 74922749
123234937 65264356
123234937 133905556
123234937 57999962
123234937 86847381
123234937 39299702
123234937 70093516
123234937 128176429
123234937 891335
123234937 103422482
123234937 69103755
123234937 65408100
123234937 136340170
123234937 48543214
123234937 54473131
123234937 48272238
123234937 139461704
123234937 131157101
123234937 28735649
123234937 42501438
123234937 84985820
123234937 65886754
123234937 29754481
123234937 107807343
123234937 3593798
123234937 55353940
123234937 61720520
123234937 45692071
123234937 25409551
123234937 36323343
123234937 124863845
123234937 1046139
123234937 132625497
123234937 56206948
123234937 90617358
123234937 37611022
123234937 135746973
123234937 78005538
123234937 17260789
123234937 126536830
123234937 86570497
123234937 122143612
123234937 30300714
123234937 54012357
123234937 24677128
123234937 133109132
123234937 9308689
123234937 121523516
123234937 12616282
123234937 61069405
123234937 81721288
123234937 136014024
123234937 71589020
123234937 90591258
123234937 69749923
123234937 76521148
123234937 29439964
123234937 86510322
123234937 93649145
123234937 72936161
123234937 123097784
123234937 73008587
123234937 78091090
123234937 66580619
123234937 41301551
123234937 27218824
123234937 79762200
123234937 135149505
123234937 70083318
123234937 134454103
123234937 39877629
123234937 63297818
123234937 17180792
123234937 104316543
123234937 24705546
123234937 95481013
123234937 72901426
123234937 108161527
123234937 35453145
123234937 36703390
123234937 117612730
123234937 75447373
123234937 46566511
123234937 77502732
123234937 51836779
123234937 130623841
123234937 127632730
123234937 67614592
123234937 25057253
123234937 126953575
123234937 57372904
123234937 36487336
123234937 92201946
123234937 135513619
123234937 39919087
123234937 580395
123234937 32150585
123234937 36574756
123234937 286757
123234937 125969405
123234937 133961314
123234937 131969970
123234937 15443715
123234937 95302907
123234937 129451254
123234937 138154655
123234937 60634408
123234937 55206226
123234937 39914991
123234937 34021986
123234937 125530658
123234937 96345771
123234937 79765828
123234937 115538077
123234937 82328964
123234937 128132330
123234937 87930383
123234937 135544886
123234937 60358561
123234937 32488812
123234937 247270
123234937 127351514
123234937 128869220
123234937 99472655
123234937 127727924
123234937 134750046
123234937 8666510
123234937 120536975
123234937 10818676
123234937 83049457
123234937 70239289
123234937 118589551
123234937 19175667
123234937 101051894
123234937 42111260
123234937 136403699
123234937 82780891
123234937 42605458
123234937 137469842
123234937 61498857
123234937 30274347
123234937 42130730
123234937 55751639
123234937 50845989
123234937 74955168
123234937 60065364
123234937 90583878
123234937 128862783
123234937 54159211
123234937 134653956
123234937 134432047
123234937 73137775
123234937 27369095
123234937 133956331
123234937 851366
123234937 79451344
123234937 24840760
123234937 18509273
123234937 123347425
123234937 72901326
123234937 35313823
123234937 115728291
123234937 81632828
123234937 67965921
123234937 58238756
123234937 124021881
123234937 65036574
123234937 66560325
123234937 128276760
123234937 73970363
123234937 93152169
123234937 125591492
123234937 109974642
123234937 28624423
123234937 3464637
123234937 124907849
123234937 68949393
123234937 7897978
123234937 94633687
123234937 94577883
123234937 68671004
123234937 83267629
123234937 42734537
123234937 76848625
123234937 138284392
123234937 91363821
123234937 72861864
123234937 49709475
123234937 139073544
123234937 60428924
123234937 120474275
123234937 129821534
123234937 93695791
123234937 28735396
123234937 74182491
123234937 124854055
123234937 24162733
123234937 53532312
123234937 73053767
123234937 23811950
123234937 138155354
123234937 130023226
123234937 12617218
123234937 128591548
123234937 98812844
123234937 44596455
123234937 127131229
123234937 110841774
123234937 91090184
123234937 121916654
123234937 84054334
123234937 77323146
123234937 53880945
123234937 124643525
123234937 54282811
123234937 62390185
123234937 81595011
123234937 41593558
123234937 57635059
123234937 128277259
123234937 136091543
123234937 6252501
123234937 131320251
123234937 128843074
123234937 113829630
123234937 48782267
123234937 137054565
123234937 85495942
123234937 75800788
123234937 83783477
123234937 131908305
123234937 138382719
123234937 37030038
123234937 61952801
123234937 82344066
123234937 60317802
123234937 55419613
123234937 119187347
123234937 72649334
123234937 112680414
123234937 11789814
123234937 129828972
123234937 89952314
123234937 126904671
123234937 126820839
123234937 130459985
123234937 65495932
123234937 34446569
123234937 128093116
123234937 122567704
123234937 105482291
123234937 23951508
123234937 131362085
123234937 70492806
123234937 122768437
123234937 113799400
123234937 45015000
123234937 28890164
123234937 67898053
123234937 17637984
123234937 130344567
123234937 73426605
123234937 138753892
123234937 94799549
123234937 120753582
123234937 134925735
123234937 48099449
123234937 129189978
123234937 86715933
123234937 76059194
123234937 126900680
123234937 116209118
123234937 55731328
123234937 44194869
123234937 138600275
123234937 60362275
123234937 129444100
123234937 130359067
123234937 131161062
123234937 45278912
123234937 129643720
123234937 128962308
123234937 129364645
123234937 138932873
123234937 137769910
123234937 53281337
123234937 75594196
123234937 481704
123234937 87848792
123234937 131147029
123234937 121578810
123234937 32282638
123234937 36529591
123234937 13706162
123234937 129280274
123234937 138115811
123234937 104530445
123234937 88871587
123234937 66345736
123234937 128923078
123234937 134380214
123234937 64601267
123234937 125519843
123234937 3354447
123234937 74596125
123234937 58884791
123234937 14044090
123234937 63311908
123234937 107817746
123234937 127676047
123234937 79922285
123234937 54799668
123234937 126362740
123234937 85104946
123234937 47795257
123234937 133966432
123234937 84420865
123234937 74879940
123234937 95955807
123234937 53655115
123234937 27270929
123234937 95409706
123234937 67280818
123234937 39745403
123234937 53780975
123234937 75374328
123234937 68004272
123234937 2834150
123234937 59284162
123234937 127026659
123234937 129527697
123234937 85859668
123234937 53683656
123234937 125555901
123234937 100528316
123234937 136771089
123234937 63341647
123234937 67759748
123234937 136247390
123234937 135745109
123234937 132693130
123234937 69174082
123234937 68841924
123234937 65206597
123234937 40903605
123234937 132916562
123234937 74066237
123234937 27468038
123234937 125244253
123234937 25328322
123234937 51200668
123234937 89419774
123234937 36232196
123234937 130930950
123234937 75481237
123234937 84874722
123234937 116971321
123234937 90992557
123234937 139066882
123234937 81422293
123234937 81849835
123234937 42831930
123234937 51593664
123234937 4247530
123234937 94501122
123234937 72674348
123234937 22078933
123234937 121854665
123234937 107863796
123234937 136277330
123234937 68814696
123234937 38651981
123234937 133105084
123234937 90824681
123234937 130441005
123234937 82010092
123234937 135362569
123234937 82206079
123234937 69268609
123234937 138342206
123234937 4702893
123234937 44864855
123234937 32670420
123234937 45993587
123234937 89580939
123234937 85066281
123234937 82522828
123234937 120201741
123234937 124374153
123234937 131979458
123234937 43850290
123234937 99867499
123234937 55491845
123234937 75449700
123234937 85552638
123234937 43483937
123234937 128398455
123234937 137472924
123234937 49453065
123234937 86770120
123234937 98702662
123234937 70122525
123234937 53114411
123234937 104480147
123234937 38703840
123234937 87048982
123234937 130035390
123234937 74367646
123234937 120445710
123234937 80668146
123234937 84782221
123234937 30179207
123234937 124505134
123234937 60989923
123234937 54758599
123234937 125605174
123234937 110287932
123234937 119381084
123234937 88206958
123234937 95663228
123234937 32700952
123234937 59626791
123234937 51064832
123234937 94617110
123234937 26690679
123234937 127946204
123234937 23511975
128551010 76926726
128551010 109617044
128551010 26759220
128551010 16921805
128551010 122105744
128551010 133364955
128551010 72636270
128551010 31819736
128551010 136266546
128551010 122107142
128551010 132036297
128551010 286757
128551010 86868085
128551010 125001791
128551010 3146127
128551010 59572881
128551010 93695791
128551010 124371120
128551010 23045913
128551010 137159138
128551010 89215748
128551010 126526575
128551010 119187347
128551010 121578810
128551010 128938546
128551010 120128597
128551010 74879940
128551010 128379762
128551010 72344301
128551010 132459409
128551010 18947069
128551010 44760395
128551010 129090729
95889947 76926726
95889947 132983920
95889947 109617044
95889947 119012760
95889947 104238131
95889947 122105744
95889947 16921805
95889947 126358510
95889947 37318500
95889947 58210235
95889947 1983796
95889947 72636270
95889947 118737696
95889947 56847819
95889947 59782330
95889947 125716725
95889947 6914508
95889947 62153342
95889947 31819736
95889947 136266546
95889947 122107142
95889947 132036297
95889947 32150585
95889947 286757
95889947 54149806
95889947 86868085
95889947 134021237
95889947 127351514
95889947 120536975
95889947 106108409
95889947 120478797
95889947 97247343
95889947 102071580
95889947 49709475
95889947 93695791
95889947 137159138
95889947 31947182
95889947 135164258
95889947 75800788
95889947 83783477
95889947 119187347
95889947 113799400
95889947 66833713
95889947 89251433
95889947 76969365
95889947 88295437
95889947 121578810
95889947 90083843
95889947 120128597
95889947 93587027
95889947 63311908
95889947 139273245
95889947 118724910
95889947 105543849
95889947 90824681
95889947 18947069
95889947 76020826
95889947 62027689
95889947 87757903
95889947 132455027
95889947 86562805
95889947 129090729
109617044 38747003
109617044 76926726
109617044 57075250
109617044 96625811
109617044 128551010
109617044 132983920
109617044 95889947
109617044 119012760
109617044 122105744
109617044 62399327
109617044 129919472
109617044 123832608
109617044 1983796
109617044 58770757
109617044 72636270
109617044 56847819
109617044 86847381
109617044 130419229
109617044 56724525
109617044 62153342
109617044 31819736
109617044 103017732
109617044 136266546
109617044 1588040
109617044 122107142
109617044 132036297
109617044 55578349
109617044 86868085
109617044 127351514
109617044 45765044
109617044 120536975
109617044 91371746
109617044 122275317
109617044 73592546
109617044 125795504
109617044 106108409
109617044 60065364
109617044 125001791
109617044 122064716
109617044 102071580
109617044 111092424
109617044 4934621
109617044 49709475
109617044 3146127
109617044 136863107
109617044 124371120
109617044 53532312
109617044 66583258
109617044 31947182
109617044 89215748
109617044 126526575
109617044 83783477
109617044 119187347
109617044 63077218
109617044 66833713
109617044 71844073
109617044 76969365
109617044 88295437
109617044 129586177
109617044 131371003
109617044 124779109
109617044 121578810
109617044 130615648
109617044 90083843
109617044 66466320
109617044 120128597
109617044 77417832
109617044 74879940
109617044 77072359
109617044 128379762
109617044 40903605
109617044 139273245
109617044 53985992
109617044 47836884
109617044 49982827
109617044 85602624
109617044 6380402
109617044 18947069
109617044 76020826
109617044 87757903
109617044 53114411
109617044 132455027
109617044 87016274
109617044 44760395
109617044 56452413
109617044 97814521
109617044 129090729
119012760 76926726
119012760 125341428
119012760 95889947
119012760 109617044
119012760 76488261
119012760 77759991
119012760 72636270
119012760 130419229
119012760 6914508
119012760 125342425
119012760 78888939
119012760 62153342
119012760 31819736
119012760 122107142
119012760 86868085
119012760 120478797
119012760 84836407
119012760 70860617
119012760 136863107
119012760 137159138
119012760 69798661
119012760 135164258
119012760 107383434
119012760 83783477
119012760 66833713
119012760 88295437
119012760 121578810
119012760 124723259
119012760 90083843
119012760 120128597
119012760 77417832
119012760 128379762
119012760 72344301
119012760 105495377
119012760 18947069
119012760 76020826
119012760 87757903
119012760 132455027
119012760 129090729
133364955 123234937
133364955 42067447
133364955 57075250
133364955 138968402
133364955 128551010
133364955 132983920
133364955 70976639
133364955 3286
133364955 76839636
133364955 1983796
133364955 102716726
133364955 60838705
133364955 67594392
133364955 72636270
133364955 56847819
133364955 86847381
133364955 3967991
133364955 122912902
133364955 126536830
133364955 78651775
133364955 57898444
133364955 28619450
133364955 52202815
133364955 134454103
133364955 31819736
133364955 136266546
133364955 122107142
133364955 127632730
133364955 5102875
133364955 77924466
133364955 132036297
133364955 286757
133364955 87508964
133364955 95302907
133364955 86868085
133364955 127611936
133364955 247270
133364955 127351514
133364955 120536975
133364955 117031826
133364955 125795504
133364955 134218955
133364955 106108409
133364955 92635364
133364955 60065364
133364955 125001791
133364955 35733498
133364955 73137775
133364955 4934621
133364955 49709475
133364955 60428924
133364955 3146127
133364955 120474275
133364955 93695791
133364955 53532312
133364955 53711727
133364955 137159138
133364955 89215748
133364955 126526575
133364955 83783477
133364955 28325787
133364955 138382719
133364955 45058107
133364955 119187347
133364955 126904671
133364955 129499108
133364955 113799400
133364955 127407087
133364955 138753892
133364955 71844073
133364955 130779479
133364955 45278912
133364955 124779109
133364955 70483992
133364955 87848792
133364955 121578810
133364955 1609085
133364955 47878528
133364955 70648760
133364955 53529504
133364955 68214360
133364955 90083843
133364955 125307245
133364955 96338945
133364955 79922285
133364955 126362740
133364955 133966432
133364955 77417832
133364955 74879940
133364955 53780975
133364955 75374328
133364955 126364446
133364955 128379762
133364955 118724910
133364955 29848999
133364955 64344915
133364955 49982827
133364955 5137397
133364955 82522828
133364955 132384392
133364955 18947069
133364955 131979458
133364955 56008192
133364955 49453065
133364955 54468272
133364955 84782221
133364955 56452413
133364955 94617110
133364955 129090729
1983796 131340221
1983796 107106453
1983796 116422869
1983796 104785749
1983796 129304562
1983796 83861015
1983796 123622277
1983796 56471153
1983796 44670251
1983796 24514712
1983796 129585715
1983796 62619629
1983796 134168351
1983796 18200399
1983796 133757340
1983796 123234937
1983796 59279416
1983796 29214842
1983796 86026445
1983796 87026893
1983796 57075250
1983796 46682197
1983796 40771097
1983796 28975993
1983796 55861476
1983796 85768595
1983796 33613654
1983796 58020904
1983796 133584288
1983796 176306
1983796 98069234
1983796 53669334
1983796 81687798
1983796 65596326
1983796 104099225
1983796 80742969
1983796 133562166
1983796 102405708
1983796 40615059
1983796 115886257
1983796 74609691
1983796 75323937
1983796 46205350
1983796 81435701
1983796 122053937
1983796 24548321
1983796 95889947
1983796 66825894
1983796 109617044
1983796 82607907
1983796 131824220
1983796 91682982
1983796 52961346
1983796 4822374
1983796 17386000
1983796 135853725
1983796 79910125
1983796 139399293
1983796 74030628
1983796 63130132
1983796 71969457
1983796 77521665
1983796 125798157
1983796 5446243
1983796 80819282
1983796 73410552
1983796 50770677
1983796 88882130
1983796 82573157
1983796 119905782
1983796 35830373
1983796 71873402
1983796 131610514
1983796 126574494
1983796 1814612
1983796 138691455
1983796 47603282
1983796 56085667
1983796 127776213
1983796 79414075
1983796 7670380
1983796 20345935
1983796 2534274
1983796 79106797
1983796 34840887
1983796 18585489
1983796 81850713
1983796 86548379
1983796 37375984
1983796 53652907
1983796 34031725
1983796 65403083
1983796 122105744
1983796 118793403
1983796 92012011
1983796 439404
1983796 131517895
1983796 126824157
1983796 136865129
1983796 126358510
1983796 12906047
1983796 91437645
1983796 9308429
1983796 137234903
1983796 134989533
1983796 25850199
1983796 2923613
1983796 62220095
1983796 74485679
1983796 136424193
1983796 38152169
1983796 62382126
1983796 76272639
1983796 35081563
1983796 19648725
1983796 74520005
1983796 73848845
1983796 37318500
1983796 84932590
1983796 65704295
1983796 131153771
1983796 96923337
1983796 61051089
1983796 127820030
1983796 128587650
1983796 122812368
1983796 81696646
1983796 138960660
1983796 135826215
1983796 19773862
1983796 131988442
1983796 133364955
1983796 105672749
1983796 47878164
1983796 87194804
1983796 80241961
1983796 37904329
1983796 102716726
1983796 133434809
1983796 81028963
1983796 62934024
1983796 131811133
1983796 129314115
1983796 84039941
1983796 37719940
1983796 43887541
1983796 87504951
1983796 40533297
1983796 82817960
1983796 58770757
1983796 60838705
1983796 31867481
1983796 127626426
1983796 27622833
1983796 63621667
1983796 67594392
1983796 127844195
1983796 25541957
1983796 121992244
1983796 72636270
1983796 55715158
1983796 55026008
1983796 135767649
1983796 86041372
1983796 84275826
1983796 134736319
1983796 129924847
1983796 65264356
1983796 47831704
1983796 133905556
1983796 8800766
1983796 86847381
1983796 52563412
1983796 68400536
1983796 128176429
1983796 891335
1983796 87292956
1983796 37992322
1983796 136340170
1983796 54473131
1983796 68890706
1983796 139461704
1983796 131157101
1983796 35168646
1983796 28735649
1983796 1023500
1983796 51248645
1983796 77881820
1983796 36323343
1983796 124863845
1983796 69574167
1983796 90617358
1983796 135746973
1983796 17260789
1983796 78005538
1983796 61599431
1983796 126536830
1983796 86570497
1983796 82684724
1983796 63038457
1983796 129560725
1983796 9308689
1983796 15459939
1983796 122782784
1983796 128711155
1983796 74968811
1983796 81721288
1983796 61069405
1983796 123920050
1983796 101119897
1983796 89305342
1983796 22929751
1983796 46642991
1983796 116495601
1983796 37009597
1983796 114272635
1983796 24724774
1983796 76521148
1983796 73008587
1983796 78691323
1983796 81818129
1983796 27218824
1983796 79762200
1983796 135149505
1983796 70083318
1983796 134454103
1983796 84374193
1983796 63297818
1983796 138149360
1983796 75369478
1983796 24705546
1983796 79676562
1983796 58154907
1983796 108161527
1983796 42918744
1983796 103017732
1983796 75327105
1983796 76959217
1983796 35453145
1983796 13022333
1983796 117612730
1983796 1588040
1983796 119912715
1983796 116799726
1983796 27465452
1983796 77502732
1983796 37745521
1983796 135801615
1983796 130623841
1983796 127632730
1983796 124255332
1983796 68443842
1983796 132036297
1983796 10257906
1983796 29268820
1983796 94719897
1983796 71457246
1983796 2512505
1983796 84752312
1983796 92201946
1983796 40362575
1983796 91803975
1983796 32150585
1983796 286757
1983796 125969405
1983796 94637128
1983796 79828619
1983796 76056891
1983796 131969970
1983796 15443715
1983796 54579811
1983796 95302907
1983796 24209063
1983796 60634408
1983796 12615589
1983796 112548466
1983796 39914991
1983796 689345
1983796 137324243
1983796 96309767
1983796 135567429
1983796 55578349
1983796 125530658
1983796 96345771
1983796 101865956
1983796 46649704
1983796 76315653
1983796 58024384
1983796 82328964
1983796 128132330
1983796 126375089
1983796 135544886
1983796 137743283
1983796 127611936
1983796 247270
1983796 32488812
1983796 8379033
1983796 128869220
1983796 127351514
1983796 130872592
1983796 25285215
1983796 134750046
1983796 45765044
1983796 23873965
1983796 120536975
1983796 10818676
1983796 560197
1983796 75717736
1983796 24594254
1983796 99327014
1983796 83049457
1983796 26212837
1983796 58655802
1983796 101051894
1983796 42111260
1983796 1029707
1983796 136403699
1983796 106108409
1983796 11996172
1983796 42605458
1983796 21336147
1983796 96821045
1983796 42130730
1983796 55751639
1983796 30274347
1983796 50845989
1983796 93094013
1983796 60065364
1983796 24653395
1983796 134013453
1983796 90583878
1983796 128862783
1983796 74034733
1983796 134653956
1983796 73137775
1983796 27369095
1983796 56180210
1983796 29492298
1983796 24840760
1983796 92334038
1983796 123347425
1983796 97266251
1983796 31762171
1983796 130786177
1983796 38725925
1983796 2937596
1983796 25414051
1983796 102071580
1983796 58238756
1983796 103587194
1983796 66560325
1983796 65036574
1983796 93152169
1983796 129060926
1983796 48639155
1983796 20179010
1983796 125591492
1983796 109974642
1983796 31138104
1983796 1564973
1983796 124907849
1983796 68949393
1983796 51690024
1983796 7897978
1983796 65665886
1983796 70554002
1983796 68671004
1983796 4934621
1983796 42734537
1983796 138284392
1983796 105241048
1983796 49709475
1983796 3146127
1983796 66419086
1983796 48795271
1983796 129821534
1983796 909618
1983796 10508993
1983796 59229148
1983796 21408902
1983796 28735396
1983796 93695791
1983796 74182491
1983796 70496662
1983796 57597576
1983796 24162733
1983796 124854055
1983796 90025092
1983796 124371120
1983796 53532312
1983796 83038161
1983796 54950983
1983796 86073371
1983796 57063614
1983796 83586894
1983796 137159138
1983796 108284446
1983796 2412272
1983796 82824646
1983796 23811950
1983796 138155354
1983796 73573934
1983796 128591548
1983796 58492399
1983796 74218815
1983796 98812844
1983796 117377050
1983796 44596455
1983796 127131229
1983796 96768806
1983796 47780597
1983796 110841774
1983796 91090184
1983796 80391807
1983796 27624547
1983796 121916654
1983796 53880945
1983796 124643525
1983796 54282811
1983796 50176049
1983796 8515478
1983796 55408621
1983796 41593558
1983796 92679331
1983796 128277259
1983796 25393769
1983796 62494798
1983796 57978202
1983796 136091543
1983796 36028235
1983796 128210588
1983796 95953835
1983796 134896591
1983796 28447018
1983796 126631319
1983796 41055731
1983796 113829630
1983796 83783477
1983796 32352515
1983796 72415435
1983796 6719682
1983796 138382719
1983796 37030038
1983796 82344066
1983796 60696658
1983796 60317802
1983796 128183142
1983796 127993024
1983796 45448078
1983796 119187347
1983796 112680414
1983796 92647358
1983796 11789814
1983796 91283334
1983796 83342899
1983796 70357234
1983796 12768219
1983796 129828972
1983796 126285638
1983796 30368054
1983796 26316357
1983796 84762919
1983796 126904671
1983796 67027941
1983796 60471038
1983796 126820839
1983796 130459985
1983796 65783429
1983796 83934350
1983796 65495932
1983796 103585902
1983796 34446569
1983796 128093116
1983796 87162433
1983796 52224715
1983796 122567704
1983796 129014101
1983796 94465728
1983796 105482291
1983796 23951508
1983796 123917832
1983796 98614043
1983796 88689067
1983796 113799400
1983796 17637984
1983796 73589089
1983796 18696410
1983796 130344567
1983796 64199008
1983796 73426605
1983796 138753892
1983796 94799549
1983796 90938373
1983796 120753582
1983796 90132471
1983796 43032848
1983796 129189978
1983796 86715933
1983796 76059194
1983796 88976739
1983796 80377695
1983796 48132131
1983796 126900680
1983796 42475884
1983796 55731328
1983796 18372312
1983796 26317793
1983796 138600275
1983796 18926601
1983796 77501802
1983796 69895557
1983796 51649601
1983796 130359067
1983796 131371003
1983796 29522821
1983796 78651662
1983796 33072789
1983796 129643720
1983796 124779109
1983796 129364645
1983796 137769910
1983796 132473446
1983796 119445427
1983796 26462729
1983796 75594196
1983796 481704
1983796 87848792
1983796 84122844
1983796 14152589
1983796 121578810
1983796 15506742
1983796 48877750
1983796 96291912
1983796 1468466
1983796 79870752
1983796 81924467
1983796 86325150
1983796 129280274
1983796 138115811
1983796 128938546
1983796 86665709
1983796 26315460
1983796 104530445
1983796 84118588
1983796 76872485
1983796 87911201
1983796 3354447
1983796 74596125
1983796 54484486
1983796 63311908
1983796 14044090
1983796 119847883
1983796 107817746
1983796 69895703
1983796 79922285
1983796 94290204
1983796 97641594
1983796 54799668
1983796 126362740
1983796 85104946
1983796 43397153
1983796 133966432
1983796 86319262
1983796 38721850
1983796 64902424
1983796 95955807
1983796 74879940
1983796 41543641
1983796 57824508
1983796 67280818
1983796 73850652
1983796 39745403
1983796 53780975
1983796 75374328
1983796 29198420
1983796 2834150
1983796 25555758
1983796 85859668
1983796 71435491
1983796 87779889
1983796 136771089
1983796 63341647
1983796 42893380
1983796 97638641
1983796 28985622
1983796 136247390
1983796 132693130
1983796 68841924
1983796 40903605
1983796 18219522
1983796 88238703
1983796 15456013
1983796 125244253
1983796 25328322
1983796 80213095
1983796 123658875
1983796 42207392
1983796 89419774
1983796 11035539
1983796 130930950
1983796 59020747
1983796 39492352
1983796 36032641
1983796 90992557
1983796 139066882
1983796 23479422
1983796 81849835
1983796 59064509
1983796 83334244
1983796 94501122
1983796 72113591
1983796 53985992
1983796 38651981
1983796 52786156
1983796 80034809
1983796 90824681
1983796 135362569
1983796 82206079
1983796 15765920
1983796 49982827
1983796 52732607
1983796 24680103
1983796 791432
1983796 6380402
1983796 22794623
1983796 138342206
1983796 40962519
1983796 32670420
1983796 24781275
1983796 82522828
1983796 298325
1983796 19979257
1983796 9249779
1983796 139145580
1983796 124374153
1983796 74317723
1983796 76872647
1983796 6445501
1983796 18947069
1983796 131979458
1983796 37671927
1983796 12512438
1983796 2395337
1983796 99867499
1983796 55491845
1983796 615511
1983796 25482941
1983796 75190153
1983796 138606078
1983796 96710712
1983796 56008192
1983796 43483937
1983796 128398455
1983796 137472924
1983796 86770120
1983796 49453065
1983796 44747239
1983796 99362014
1983796 98943227
1983796 54468272
1983796 53114411
1983796 66354976
1983796 43530744
1983796 130035390
1983796 69142391
1983796 80668146
1983796 100865150
1983796 84782221
1983796 30179207
1983796 110287932
1983796 32883722
1983796 119381084
1983796 101549208
1983796 87429520
1983796 32700952
1983796 5277467
1983796 58800435
1983796 84859561
1983796 24579664
1983796 35585196
1983796 50635959
1983796 38561274
1983796 94617110
1983796 127946204
1983796 53849122
72636270 84736145
72636270 38747003
72636270 76416826
72636270 56471153
72636270 73649374
72636270 76926726
72636270 6049743
72636270 29214842
72636270 86026445
72636270 42067447
72636270 57075250
72636270 40771097
72636270 28975993
72636270 85768595
72636270 89592927
72636270 74609691
72636270 128551010
72636270 75323937
72636270 139143408
72636270 70976639
72636270 95889947
72636270 59269382
72636270 126610843
72636270 109617044
72636270 119012760
72636270 17386000
72636270 62417050
72636270 80819282
72636270 34970207
72636270 60476359
72636270 76488261
72636270 20345935
72636270 121984967
72636270 15275346
72636270 53652907
72636270 34031725
72636270 70440767
72636270 122105744
72636270 126358510
72636270 2923613
72636270 125024845
72636270 73848845
72636270 61051089
72636270 105672749
72636270 133364955
72636270 1983796
72636270 62934024
72636270 55696520
72636270 96235550
72636270 58770757
72636270 42219103
72636270 87518764
72636270 86847381
72636270 520283
72636270 7956116
72636270 75601139
72636270 37992322
72636270 54473131
72636270 48272238
72636270 28735649
72636270 77282090
72636270 66639992
72636270 28828956
72636270 130419229
72636270 122912902
72636270 6914508
72636270 78651775
72636270 70861551
72636270 123920050
72636270 116495601
72636270 37009597
72636270 122901115
72636270 85277750
72636270 24724774
72636270 31819736
72636270 80402333
72636270 129957959
72636270 75327105
72636270 13022333
72636270 1588040
72636270 122107142
72636270 124255332
72636270 45623368
72636270 84483407
72636270 132036297
72636270 35805404
72636270 58385615
72636270 91803975
72636270 286757
72636270 76676142
72636270 54149806
72636270 95302907
72636270 137324243
72636270 55578349
72636270 42269604
72636270 46649704
72636270 86868085
72636270 42925231
72636270 137743283
72636270 247270
72636270 127351514
72636270 91609316
72636270 25285215
72636270 51462009
72636270 120536975
72636270 26212837
72636270 42111260
72636270 78522029
72636270 106108409
72636270 60065364
72636270 125001791
72636270 74034733
72636270 73137775
72636270 122064716
72636270 29492298
72636270 887817
72636270 72315008
72636270 65665886
72636270 69001064
72636270 4934621
72636270 82631537
72636270 49709475
72636270 3146127
72636270 93695791
72636270 12932609
72636270 124854055
72636270 130071616
72636270 124371120
72636270 53532312
72636270 137159138
72636270 26624230
72636270 54915463
72636270 4413611
72636270 31947182
72636270 89215748
72636270 41593558
72636270 49461447
72636270 36265894
72636270 18605445
72636270 83783477
72636270 60317802
72636270 77334756
72636270 54199930
72636270 112680414
72636270 119187347
72636270 84762919
72636270 63077218
72636270 129499108
72636270 125098023
72636270 113799400
72636270 66833713
72636270 17637984
72636270 73589089
72636270 122443872
72636270 94799549
72636270 90132471
72636270 58884766
72636270 96205222
72636270 76969365
72636270 124779109
72636270 26462729
72636270 112067787
72636270 21071010
72636270 77001043
72636270 18593117
72636270 121578810
72636270 128938546
72636270 134380214
72636270 90083843
72636270 49104853
72636270 120128597
72636270 79922285
72636270 54799668
72636270 126362740
72636270 89270950
72636270 74879940
72636270 53780975
72636270 39745403
72636270 128379762
72636270 40903605
72636270 57768457
72636270 42207392
72636270 11035539
72636270 139273245
72636270 36032641
72636270 123414223
72636270 35227806
72636270 83334244
72636270 79347445
72636270 67609826
72636270 11149418
72636270 108567005
72636270 90824681
72636270 49982827
72636270 85602624
72636270 6380402
72636270 5137397
72636270 3490989
72636270 82522828
72636270 139145580
72636270 124374153
72636270 18947069
72636270 12512438
72636270 1844478
72636270 615511
72636270 62027689
72636270 87757903
72636270 56008192
72636270 76819778
72636270 43483937
72636270 49453065
72636270 132455027
72636270 93426002
72636270 80668146
72636270 44760395
72636270 30179207
72636270 56452413
72636270 129090729
72636270 127946204
31819736 135713857
31819736 38747003
31819736 56471153
31819736 76926726
31819736 57075250
31819736 138968402
31819736 55584515
31819736 65691109
31819736 128551010
31819736 132983920
31819736 95889947
31819736 109617044
31819736 119012760
31819736 82732326
31819736 86943682
31819736 29549139
31819736 76488261
31819736 77759991
31819736 124622461
31819736 122105744
31819736 16921805
31819736 62399327
31819736 2923613
31819736 12006522
31819736 138869582
31819736 133364955
31819736 61953477
31819736 72740723
31819736 58770757
31819736 72636270
31819736 118737696
31819736 1996084
31819736 126543408
31819736 76921854
31819736 80755147
31819736 28735649
31819736 51033496
31819736 130419229
31819736 58146067
31819736 56724525
31819736 6914508
31819736 118651
31819736 17180792
31819736 136266546
31819736 122980309
31819736 122107142
31819736 29004529
31819736 79314373
31819736 132036297
31819736 75000789
31819736 67807877
31819736 286757
31819736 66233874
31819736 39914991
31819736 86868085
31819736 72259890
31819736 247270
31819736 127351514
31819736 21269708
31819736 120536975
31819736 42945320
31819736 90409413
31819736 125795504
31819736 78792331
31819736 78522029
31819736 106108409
31819736 120478797
31819736 125001791
31819736 122064716
31819736 87853414
31819736 28769729
31819736 6930972
31819736 129823671
31819736 59566850
31819736 102071580
31819736 70860617
31819736 14206269
31819736 4934621
31819736 49709475
31819736 90071014
31819736 93695791
31819736 124371120
31819736 50281670
31819736 66583258
31819736 96768806
31819736 68868410
31819736 31947182
31819736 89215748
31819736 11887888
31819736 107383434
31819736 84994728
31819736 83783477
31819736 93719538
31819736 79025637
31819736 119187347
31819736 12249353
31819736 63077218
31819736 66833713
31819736 73589089
31819736 84872168
31819736 94799549
31819736 76969365
31819736 88295437
31819736 136218889
31819736 18593117
31819736 121578810
31819736 90083843
31819736 120128597
31819736 74879940
31819736 114841382
31819736 38908040
31819736 83374045
31819736 77072359
31819736 128379762
31819736 40903605
31819736 72344301
31819736 124622190
31819736 5922351
31819736 34688865
31819736 90260469
31819736 49982827
31819736 85602624
31819736 37007975
31819736 9249779
31819736 18947069
31819736 114565263
31819736 76020826
31819736 87757903
31819736 123009201
31819736 132455027
31819736 56452413
31819736 70736585
31819736 129090729
135804454 121578810
136266546 128551010
136266546 95889947
136266546 109617044
136266546 62399327
136266546 133364955
136266546 139464662
136266546 126796111
136266546 31819736
136266546 247270
136266546 120536975
136266546 106108409
136266546 49709475
136266546 93695791
136266546 53532312
136266546 89215748
136266546 126526575
136266546 119187347
136266546 27142121
136266546 121578810
136266546 66466320
136266546 74879940
136266546 131222107
136266546 18947069
136266546 64047639
136266546 129090729
122107142 76926726
122107142 92286791
122107142 128551010
122107142 95889947
122107142 109617044
122107142 119012760
122107142 26759220
122107142 122105744
122107142 16921805
122107142 62399327
122107142 45004689
122107142 2923613
122107142 133364955
122107142 37719940
122107142 58770757
122107142 60838705
122107142 72636270
122107142 76921854
122107142 118755701
122107142 37992322
122107142 130419229
122107142 84767229
122107142 6914508
122107142 31819736
122107142 1588040
122107142 79314373
122107142 132036297
122107142 65156492
122107142 66233874
122107142 86868085
122107142 91371746
122107142 125795504
122107142 106108409
122107142 125001791
122107142 122064716
122107142 70860617
122107142 49709475
122107142 93695791
122107142 124371120
122107142 90284605
122107142 77088506
122107142 45945644
122107142 126526575
122107142 119187347
122107142 73589089
122107142 17892737
122107142 88295437
122107142 54519223
122107142 84122844
122107142 121578810
122107142 90083843
122107142 120128597
122107142 110504127
122107142 128379762
122107142 40903605
122107142 72344301
122107142 18947069
122107142 115080143
122107142 76020826
122107142 129090729
122107142 62744959
132036297 60174985
132036297 76926726
132036297 36648365
132036297 128551010
132036297 95889947
132036297 109617044
132036297 133364955
132036297 1983796
132036297 72636270
132036297 118737696
132036297 49409146
132036297 37611022
132036297 12616282
132036297 39436408
132036297 52202815
132036297 31819736
132036297 122107142
132036297 51103841
132036297 32150585
132036297 54149806
132036297 86868085
132036297 92134429
132036297 10818676
132036297 125795504
132036297 97247343
132036297 102071580
132036297 49709475
132036297 136863107
132036297 93695791
132036297 53532312
132036297 137159138
132036297 75800788
132036297 83783477
132036297 71902002
132036297 119187347
132036297 51806806
132036297 66833713
132036297 28890164
132036297 71844073
132036297 77597914
132036297 88295437
132036297 84122844
132036297 121578810
132036297 130615648
132036297 90083843
132036297 120128597
132036297 93587027
132036297 75374328
132036297 77072359
132036297 128379762
132036297 118724910
132036297 38478430
132036297 18947069
132036297 62027689
132036297 108495629
132036297 87016274
132036297 86562805
86868085 84736145
86868085 83983979
86868085 76926726
86868085 6049743
86868085 72614496
86868085 128551010
86868085 132983920
86868085 95889947
86868085 109617044
86868085 119012760
86868085 140200009
86868085 32382707
86868085 76488261
86868085 122105744
86868085 16921805
86868085 7540637
86868085 5371241
86868085 133364955
86868085 12152781
86868085 72636270
86868085 77099472
86868085 71101136
86868085 88276341
86868085 130419229
86868085 6914508
86868085 62153342
86868085 87975418
86868085 52202815
86868085 31819736
86868085 85588881
86868085 122107142
86868085 127632730
86868085 132036297
86868085 91803975
86868085 286757
86868085 76676142
86868085 85373274
86868085 127351514
86868085 91371746
86868085 125795504
86868085 106108409
86868085 120478797
86868085 125001791
86868085 122064716
86868085 102071580
86868085 70860617
86868085 44265946
86868085 136863107
86868085 93695791
86868085 53532312
86868085 124371120
86868085 50281670
86868085 23045913
86868085 28447018
86868085 119187347
86868085 87176040
86868085 63077218
86868085 130554238
86868085 66833713
86868085 96205222
86868085 17892737
86868085 88295437
86868085 129586177
86868085 121578810
86868085 90083843
86868085 120128597
86868085 77072359
86868085 63058840
86868085 945117
86868085 128379762
86868085 72344301
86868085 139273245
86868085 130441005
86868085 82753348
86868085 18947069
86868085 76020826
86868085 28835473
86868085 62027689
86868085 87757903
86868085 132455027
86868085 129090729
127351514 38747003
127351514 76416826
127351514 56471153
127351514 123234937
127351514 42067447
127351514 57075250
127351514 93731249
127351514 67531579
127351514 115886257
127351514 95889947
127351514 109617044
127351514 46308263
127351514 3286
127351514 18585489
127351514 49702126
127351514 37375984
127351514 62399327
127351514 126358510
127351514 76839636
127351514 136424193
127351514 131153771
127351514 86232756
127351514 133364955
127351514 107074
127351514 1983796
127351514 72636270
127351514 139461704
127351514 28735649
127351514 122912902
127351514 126536830
127351514 35642336
127351514 39436408
127351514 57898444
127351514 70083318
127351514 134454103
127351514 31819736
127351514 130623841
127351514 127632730
127351514 32150585
127351514 286757
127351514 95302907
127351514 55206226
127351514 86868085
127351514 128132330
127351514 247270
127351514 134750046
127351514 120536975
127351514 42111260
127351514 60065364
127351514 73137775
127351514 4934621
127351514 49709475
127351514 3146127
127351514 120474275
127351514 93695791
127351514 124854055
127351514 137159138
127351514 98812844
127351514 127131229
127351514 31947182
127351514 89215748
127351514 83783477
127351514 138382719
127351514 119187347
127351514 126820839
127351514 128093116
127351514 122443872
127351514 130344567
127351514 73426605
127351514 138753892
127351514 39864209
127351514 49342997
127351514 23173875
127351514 130359067
127351514 56043317
127351514 15506742
127351514 121578810
127351514 47878528
127351514 129280274
127351514 116575800
127351514 138115811
127351514 66466320
127351514 120128597
127351514 126362740
127351514 85104946
127351514 81714162
127351514 87627199
127351514 74879940
127351514 67280818
127351514 53780975
127351514 39745403
127351514 42893380
127351514 25328322
127351514 89419774
127351514 29848999
127351514 47836884
127351514 6380402
127351514 139145580
127351514 18947069
127351514 49453065
127351514 54468272
127351514 130035390
127351514 84782221
125795504 109617044
125795504 126555578
125795504 130657642
125795504 133364955
125795504 62153342
125795504 32547534
125795504 31819736
125795504 122107142
125795504 132036297
125795504 86868085
125795504 125001791
125795504 49709475
125795504 3146127
125795504 124371120
125795504 137159138
125795504 126526575
125795504 83783477
125795504 119187347
125795504 88295437
125795504 121578810
125795504 90083843
125795504 120128597
125795504 74879940
125795504 128379762
125795504 72344301
125795504 139273245
125795504 18947069
125795504 129090729
125795504 26690679
106108409 42067447
106108409 63680656
106108409 95889947
106108409 109617044
106108409 140200009
106108409 122105744
106108409 83368443
106108409 133364955
106108409 1983796
106108409 72636270
106108409 7956116
106108409 58128337
106108409 84767229
106108409 62153342
106108409 52202815
106108409 31819736
106108409 136266546
106108409 122107142
106108409 127632730
106108409 91803975
106108409 286757
106108409 86868085
106108409 51992580
106108409 120536975
106108409 123819640
106108409 125036220
106108409 125001791
106108409 102071580
106108409 108469082
106108409 49709475
106108409 136863107
106108409 93695791
106108409 124371120
106108409 137159138
106108409 45945644
106108409 83783477
106108409 119187347
106108409 66833713
106108409 71844073
106108409 88295437
106108409 129586177
106108409 62577826
106108409 121578810
106108409 90083843
106108409 120128597
106108409 74879940
106108409 40903605
106108409 123414223
106108409 18947069
106108409 76020826
106108409 87757903
106108409 49453065
106108409 8746222
106108409 129090729
125001791 128551010
125001791 109617044
125001791 74699259
125001791 122105744
125001791 133364955
125001791 72636270
125001791 31819736
125001791 122107142
125001791 86868085
125001791 120536975
125001791 125795504
125001791 106108409
125001791 93695791
125001791 124371120
125001791 119187347
125001791 121578810
125001791 130615648
125001791 128938546
125001791 90083843
125001791 120128597
125001791 128379762
125001791 18947069
125001791 129090729
122064716 76926726
122064716 64590974
122064716 109617044
122064716 90987454
122064716 76488261
122064716 72636270
122064716 6914508
122064716 31819736
122064716 122107142
122064716 86868085
122064716 23045913
122064716 119187347
122064716 88295437
122064716 121578810
122064716 90083843
122064716 120128597
122064716 72344301
122064716 18947069
122064716 76020826
122064716 62027689
49709475 120970003
49709475 135725761
49709475 131340221
49709475 38747003
49709475 116422869
49709475 104785749
49709475 32655977
49709475 129978725
49709475 76416826
49709475 105303135
49709475 56525471
49709475 56471153
49709475 65617791
49709475 24514712
49709475 136916653
49709475 62619629
49709475 125317590
49709475 126189426
49709475 60174985
49709475 134168351
49709475 18200399
49709475 95386671
49709475 138254133
49709475 133757340
49709475 123234937
49709475 29214842
49709475 59279416
49709475 86026445
49709475 42067447
49709475 94690799
49709475 57075250
49709475 40771097
49709475 88336008
49709475 28975993
49709475 85768595
49709475 55861476
49709475 58020904
49709475 133584288
49709475 105826655
49709475 98069234
49709475 123910851
49709475 73973814
49709475 112650993
49709475 93731249
49709475 76915369
49709475 133224936
49709475 52401289
49709475 50044079
49709475 28071287
49709475 48226125
49709475 80742969
49709475 36648365
49709475 125203830
49709475 49463354
49709475 115886257
49709475 33913263
49709475 85032743
49709475 74609691
49709475 32601255
49709475 75323937
49709475 80592553
49709475 46205350
49709475 51917599
49709475 81435701
49709475 122053937
49709475 24548321
49709475 139143408
49709475 95889947
49709475 70976639
49709475 109617044
49709475 131824220
49709475 136394983
49709475 41911482
49709475 73988035
49709475 17386000
49709475 58743942
49709475 96001768
49709475 135853725
49709475 82002447
49709475 59268341
49709475 70864879
49709475 79910125
49709475 139399293
49709475 63130132
49709475 66232765
49709475 45665508
49709475 55084512
49709475 125798157
49709475 75836177
49709475 71601386
49709475 80819282
49709475 30871847
49709475 136010390
49709475 42073819
49709475 74974383
49709475 24658808
49709475 35321369
49709475 119905782
49709475 59001529
49709475 80760875
49709475 131610514
49709475 75069868
49709475 35859196
49709475 126574494
49709475 138691455
49709475 47603282
49709475 82448930
49709475 69696492
49709475 56085667
49709475 112281699
49709475 130928609
49709475 79106797
49709475 57502554
49709475 67794120
49709475 18585489
49709475 138587497
49709475 101189286
49709475 15275346
49709475 86548379
49709475 53652907
49709475 34031725
49709475 122105744
49709475 87397779
49709475 62399327
49709475 131517895
49709475 126824157
49709475 45963599
49709475 55486564
49709475 136865129
49709475 126358510
49709475 76839636
49709475 73954029
49709475 54374875
49709475 28517626
49709475 73373532
49709475 9308429
49709475 134989533
49709475 65119464
49709475 69306663
49709475 68632469
49709475 24802381
49709475 74485679
49709475 136424193
49709475 136265935
49709475 96080830
49709475 136095867
49709475 76272639
49709475 62382126
49709475 19648725
49709475 133434909
49709475 73848845
49709475 37318500
49709475 36599008
49709475 84932590
49709475 131153771
49709475 96923337
49709475 61051089
49709475 83272387
49709475 58210235
49709475 127820030
49709475 128587650
49709475 122812368
49709475 81696646
49709475 93733440
49709475 119308315
49709475 137558823
49709475 131988442
49709475 105672749
49709475 133364955
49709475 31897290
49709475 74259403
49709475 68713405
49709475 47878164
49709475 87194804
49709475 85811367
49709475 85390412
49709475 37904329
49709475 1983796
49709475 62934024
49709475 129314115
49709475 65356739
49709475 37719940
49709475 34940945
49709475 43887541
49709475 82817960
49709475 136871606
49709475 58770757
49709475 85910051
49709475 60838705
49709475 31867481
49709475 75591103
49709475 127626426
49709475 35892043
49709475 63621667
49709475 127844195
49709475 67594392
49709475 42219103
49709475 121992244
49709475 72636270
49709475 49095845
49709475 62633082
49709475 71668675
49709475 137224141
49709475 82360576
49709475 55026008
49709475 135767649
49709475 122658381
49709475 86041372
49709475 75474299
49709475 84275826
49709475 56847819
49709475 82898582
49709475 53887980
49709475 134736319
49709475 129924847
49709475 59782330
49709475 79668131
49709475 112472083
49709475 74007945
49709475 47831704
49709475 10483495
49709475 87518764
49709475 86847381
49709475 520283
49709475 128176429
49709475 7956116
49709475 891335
49709475 136340170
49709475 54473131
49709475 48272238
49709475 103392696
49709475 139461704
49709475 131157101
[truncated: 27,508,009 more chars]
